# Supplementary material for: A label-free approach to detect ligand binding to cell surface proteins in real time
Source: eLife. 2018 Apr 26;7:e34944. doi: 10.7554/eLife.34944 (PMC5991833; doi:10.7554/eLife.34944)
Supplement: Figure 1—source data 1. [file elife-34944-fig1-data1.zip]

Archive with 5 entries (4 files):
- Figure 1 - Source Data 1/
- Figure 1 - Source Data 1/00_Info_Figure1-SourceData1.docx
- Figure 1 - Source Data 1/Fig1b.xlsx
- Figure 1 - Source Data 1/Fig1d.xlsx
- Figure 1 - Source Data 1/Fig1g.xlsx
