# Supplementary material for: A label-free approach to detect ligand binding to cell surface proteins in real time
Source: eLife. 2018 Apr 26;7:e34944. doi: 10.7554/eLife.34944 (PMC5991833; doi:10.7554/eLife.34944)
Supplement: Figure 5—source data 1. [file elife-34944-fig5-data1.zip]

Archive with 8 entries (7 files):
- Fiugre 5 - Source Data 1/
- Fiugre 5 - Source Data 1/00_Info_Figure5-SourceData1.docx
- Fiugre 5 - Source Data 1/Fig5d.xlsx
- Fiugre 5 - Source Data 1/Fig5f.xlsx
- Fiugre 5 - Source Data 1/Fig5h.xlsx
- Fiugre 5 - Source Data 1/Fig5i.xlsx
- Fiugre 5 - Source Data 1/Fig5j.xlsx
- Fiugre 5 - Source Data 1/Fig5l.xlsx
