# Supplementary material for: A label-free approach to detect ligand binding to cell surface proteins in real time
Source: eLife. 2018 Apr 26;7:e34944. doi: 10.7554/eLife.34944 (PMC5991833; doi:10.7554/eLife.34944)
Supplement: Figure 5—source data 1. [file elife-34944-fig5-data1.zip › Fiugre 5 - Source Data 1/Fig5f.xlsx]

## Sheet: 17512030-044.abf
	Cm(F)
Time(ms)	100 uM cocaine	30 uM cocaine	10 uM cocaine	3 uM cocaine	1 uM cocaine	0.3 uM cocaine	0.1 uM cocaine
0.02	1.99885e-11	1.99586e-11	1.9967e-11	1.99211e-11	1.98988e-11	1.99136e-11	1.989e-11
0.04	1.99956e-11	1.99687e-11	1.99691e-11	1.99249e-11	1.98945e-11	1.99121e-11	1.98985e-11
0.06	1.9981e-11	1.99623e-11	1.99717e-11	1.99198e-11	1.98936e-11	1.9907e-11	1.98859e-11
0.08	1.99973e-11	1.99655e-11	1.99697e-11	1.99171e-11	1.98993e-11	1.99109e-11	1.98852e-11
0.1	1.99905e-11	1.9969e-11	1.9968e-11	1.99196e-11	1.99007e-11	1.99096e-11	1.98894e-11
0.12	1.9994e-11	1.99653e-11	1.99674e-11	1.99157e-11	1.99048e-11	1.99099e-11	1.98909e-11
0.14	1.99894e-11	1.99631e-11	1.99671e-11	1.99195e-11	1.99026e-11	1.99083e-11	1.98925e-11
0.16	1.99911e-11	1.99629e-11	1.99643e-11	1.99185e-11	1.99002e-11	1.99108e-11	1.98882e-11
0.18	1.99862e-11	1.99595e-11	1.99673e-11	1.99218e-11	1.99015e-11	1.99194e-11	1.98941e-11
0.2	1.99922e-11	1.99609e-11	1.99665e-11	1.991e-11	1.99056e-11	1.99161e-11	1.98956e-11
0.22	1.99924e-11	1.99629e-11	1.99711e-11	1.99118e-11	1.99031e-11	1.99102e-11	1.98952e-11
0.24	1.99961e-11	1.99637e-11	1.99728e-11	1.9915e-11	1.98962e-11	1.99082e-11	1.98961e-11
0.26	1.99938e-11	1.99664e-11	1.99671e-11	1.99126e-11	1.99026e-11	1.99087e-11	1.98948e-11
0.28	1.99975e-11	1.9961e-11	1.99625e-11	1.99136e-11	1.99003e-11	1.99086e-11	1.98963e-11
0.3	1.99918e-11	1.99649e-11	1.9966e-11	1.99212e-11	1.9903e-11	1.99046e-11	1.98973e-11
0.32	1.99962e-11	1.99617e-11	1.99592e-11	1.99177e-11	1.9899e-11	1.99126e-11	1.98998e-11
0.34	1.99992e-11	1.99624e-11	1.99719e-11	1.99247e-11	1.99005e-11	1.99119e-11	1.9894e-11
0.36	1.99909e-11	1.99619e-11	1.99612e-11	1.99205e-11	1.99012e-11	1.99095e-11	1.9891e-11
0.38	1.99901e-11	1.99617e-11	1.99628e-11	1.99204e-11	1.99036e-11	1.99121e-11	1.98955e-11
0.4	1.99945e-11	1.99652e-11	1.99654e-11	1.99259e-11	1.99027e-11	1.99086e-11	1.98948e-11
0.42	1.99977e-11	1.99591e-11	1.99613e-11	1.99154e-11	1.98934e-11	1.99099e-11	1.98957e-11
0.44	1.99941e-11	1.9964e-11	1.99592e-11	1.99173e-11	1.99016e-11	1.9905e-11	1.98975e-11
0.46	1.99961e-11	1.99638e-11	1.99595e-11	1.99169e-11	1.99056e-11	1.99124e-11	1.9892e-11
0.48	1.99889e-11	1.99671e-11	1.99658e-11	1.9917e-11	1.99013e-11	1.99094e-11	1.98947e-11
0.5	2.0001e-11	1.9964e-11	1.99686e-11	1.99178e-11	1.98977e-11	1.99074e-11	1.98888e-11
0.52	1.99972e-11	1.99704e-11	1.99693e-11	1.9921e-11	1.99015e-11	1.99123e-11	1.98935e-11
0.54	1.99973e-11	1.99674e-11	1.99623e-11	1.99164e-11	1.99058e-11	1.99043e-11	1.98894e-11
0.56	1.99918e-11	1.99601e-11	1.9971e-11	1.99201e-11	1.99039e-11	1.99059e-11	1.98961e-11
0.58	1.99988e-11	1.99654e-11	1.99668e-11	1.99098e-11	1.99029e-11	1.99134e-11	1.98882e-11
0.6	1.99943e-11	1.99659e-11	1.99711e-11	1.99207e-11	1.98993e-11	1.9911e-11	1.9894e-11
0.62	2.00003e-11	1.9964e-11	1.99642e-11	1.99214e-11	1.99008e-11	1.99125e-11	1.98834e-11
0.64	1.99932e-11	1.99624e-11	1.9967e-11	1.99169e-11	1.98973e-11	1.99111e-11	1.98933e-11
0.66	2.00018e-11	1.99584e-11	1.99691e-11	1.99218e-11	1.98955e-11	1.99147e-11	1.98981e-11
0.68	1.99959e-11	1.99631e-11	1.9969e-11	1.99231e-11	1.98983e-11	1.99136e-11	1.99025e-11
0.7	1.99923e-11	1.99598e-11	1.99684e-11	1.99207e-11	1.99009e-11	1.99099e-11	1.98987e-11
0.72	1.99882e-11	1.99612e-11	1.99621e-11	1.99156e-11	1.99048e-11	1.99128e-11	1.9895e-11
0.74	1.99964e-11	1.99649e-11	1.9964e-11	1.9914e-11	1.99047e-11	1.99163e-11	1.98985e-11
0.76	1.99942e-11	1.99567e-11	1.99613e-11	1.99189e-11	1.99067e-11	1.99106e-11	1.98967e-11
0.78	1.99874e-11	1.99607e-11	1.99647e-11	1.99183e-11	1.99097e-11	1.99119e-11	1.9898e-11
0.8	1.99954e-11	1.99567e-11	1.9963e-11	1.99149e-11	1.99086e-11	1.99104e-11	1.98907e-11
0.82	1.99971e-11	1.99643e-11	1.99676e-11	1.99182e-11	1.99059e-11	1.991e-11	1.98937e-11
0.84	1.99928e-11	1.99582e-11	1.99627e-11	1.99197e-11	1.9901e-11	1.99119e-11	1.9893e-11
0.86	1.99903e-11	1.9964e-11	1.99707e-11	1.99204e-11	1.99061e-11	1.99159e-11	1.98906e-11
0.88	1.99899e-11	1.99611e-11	1.9968e-11	1.9924e-11	1.99013e-11	1.99092e-11	1.98916e-11
0.9	1.99957e-11	1.99662e-11	1.99688e-11	1.99197e-11	1.98996e-11	1.99109e-11	1.99005e-11
0.92	1.99949e-11	1.99567e-11	1.99609e-11	1.9915e-11	1.99076e-11	1.9912e-11	1.98899e-11
0.94	1.99888e-11	1.99644e-11	1.99642e-11	1.99085e-11	1.99069e-11	1.99087e-11	1.98958e-11
0.96	1.99971e-11	1.99644e-11	1.99613e-11	1.9917e-11	1.99049e-11	1.99109e-11	1.98961e-11
0.98	1.99954e-11	1.99649e-11	1.99697e-11	1.99146e-11	1.99047e-11	1.99147e-11	1.99038e-11
1	1.99872e-11	1.99638e-11	1.99656e-11	1.99188e-11	1.99049e-11	1.9909e-11	1.9895e-11
1.02	1.9994e-11	1.99593e-11	1.99645e-11	1.99157e-11	1.9902e-11	1.99139e-11	1.98919e-11
1.04	2.0004e-11	1.99579e-11	1.9969e-11	1.99232e-11	1.99097e-11	1.9912e-11	1.99037e-11
1.06	1.99952e-11	1.99593e-11	1.99599e-11	1.9916e-11	1.99027e-11	1.99088e-11	1.98911e-11
1.08	1.99903e-11	1.99688e-11	1.99689e-11	1.99189e-11	1.99059e-11	1.99161e-11	1.98924e-11
1.1	1.99975e-11	1.99618e-11	1.99666e-11	1.99133e-11	1.99072e-11	1.99198e-11	1.98928e-11
1.12	2.00002e-11	1.99605e-11	1.99687e-11	1.99187e-11	1.9902e-11	1.99136e-11	1.98984e-11
1.14	1.99933e-11	1.99635e-11	1.99684e-11	1.99182e-11	1.99068e-11	1.99161e-11	1.98989e-11
1.16	1.99916e-11	1.99599e-11	1.99701e-11	1.99192e-11	1.99131e-11	1.99146e-11	1.98917e-11
1.18	1.99936e-11	1.99628e-11	1.9963e-11	1.99271e-11	1.9903e-11	1.99138e-11	1.98986e-11
1.2	1.99907e-11	1.99634e-11	1.99735e-11	1.99167e-11	1.99043e-11	1.99164e-11	1.99023e-11
1.22	1.99924e-11	1.99542e-11	1.99609e-11	1.99173e-11	1.99022e-11	1.99132e-11	1.98997e-11
1.24	1.99882e-11	1.99525e-11	1.99608e-11	1.99197e-11	1.99127e-11	1.99142e-11	1.98974e-11
1.26	1.9994e-11	1.99626e-11	1.99635e-11	1.99167e-11	1.99087e-11	1.99153e-11	1.98953e-11
1.28	1.99946e-11	1.99617e-11	1.99635e-11	1.99141e-11	1.99032e-11	1.99131e-11	1.98978e-11
1.3	1.99992e-11	1.99597e-11	1.99666e-11	1.99102e-11	1.99092e-11	1.99119e-11	1.9898e-11
1.32	1.99922e-11	1.99621e-11	1.99643e-11	1.99171e-11	1.99067e-11	1.99109e-11	1.9891e-11
1.34	1.99919e-11	1.99637e-11	1.99712e-11	1.99139e-11	1.99048e-11	1.99101e-11	1.98913e-11
1.36	1.99974e-11	1.99669e-11	1.99687e-11	1.99188e-11	1.99065e-11	1.99157e-11	1.98951e-11
1.38	1.99929e-11	1.99653e-11	1.99639e-11	1.99228e-11	1.99098e-11	1.99158e-11	1.98956e-11
1.4	1.99882e-11	1.99618e-11	1.99641e-11	1.99161e-11	1.9904e-11	1.99164e-11	1.98989e-11
1.42	1.99924e-11	1.99654e-11	1.99732e-11	1.99202e-11	1.99115e-11	1.99102e-11	1.98958e-11
1.44	1.99982e-11	1.99633e-11	1.99611e-11	1.99169e-11	1.99072e-11	1.99195e-11	1.98944e-11
1.46	1.99949e-11	1.99627e-11	1.99658e-11	1.99113e-11	1.99032e-11	1.99204e-11	1.9897e-11
1.48	1.99914e-11	1.99592e-11	1.99645e-11	1.99195e-11	1.99008e-11	1.99202e-11	1.98941e-11
1.5	1.99889e-11	1.99607e-11	1.99628e-11	1.99091e-11	1.99028e-11	1.99204e-11	1.98841e-11
1.52	1.99968e-11	1.99599e-11	1.99657e-11	1.99166e-11	1.99077e-11	1.99178e-11	1.98957e-11
1.54	1.99956e-11	1.99608e-11	1.99624e-11	1.99187e-11	1.99012e-11	1.99195e-11	1.98921e-11
1.56	1.99891e-11	1.99559e-11	1.99732e-11	1.99191e-11	1.99064e-11	1.99167e-11	1.98981e-11
1.58	1.99953e-11	1.99651e-11	1.99695e-11	1.99247e-11	1.99037e-11	1.99186e-11	1.98959e-11
1.6	1.99951e-11	1.99633e-11	1.99566e-11	1.99052e-11	1.99016e-11	1.99149e-11	1.98887e-11
1.62	1.99922e-11	1.99629e-11	1.99638e-11	1.99202e-11	1.99077e-11	1.99154e-11	1.99002e-11
1.64	1.99918e-11	1.99675e-11	1.99665e-11	1.99144e-11	1.99004e-11	1.9911e-11	1.98945e-11
1.66	1.99934e-11	1.99659e-11	1.99718e-11	1.99087e-11	1.99045e-11	1.99117e-11	1.9888e-11
1.68	1.9993e-11	1.99642e-11	1.99628e-11	1.99135e-11	1.9899e-11	1.99157e-11	1.98914e-11
1.7	1.99864e-11	1.99607e-11	1.9964e-11	1.9916e-11	1.99e-11	1.99112e-11	1.98996e-11
1.72	1.99902e-11	1.9967e-11	1.99661e-11	1.99144e-11	1.9904e-11	1.99105e-11	1.98951e-11
1.74	1.99946e-11	1.99655e-11	1.99656e-11	1.99205e-11	1.99088e-11	1.99116e-11	1.98938e-11
1.76	2.00007e-11	1.99631e-11	1.99612e-11	1.99166e-11	1.99006e-11	1.99139e-11	1.99024e-11
1.78	1.99961e-11	1.99699e-11	1.99617e-11	1.99084e-11	1.99129e-11	1.99083e-11	1.98942e-11
1.8	1.99981e-11	1.99622e-11	1.99704e-11	1.99146e-11	1.99121e-11	1.99107e-11	1.98962e-11
1.82	1.99902e-11	1.9963e-11	1.99672e-11	1.9918e-11	1.99026e-11	1.99147e-11	1.98971e-11
1.84	1.9991e-11	1.99647e-11	1.99642e-11	1.99145e-11	1.98985e-11	1.99191e-11	1.9894e-11
1.86	1.99966e-11	1.99705e-11	1.99626e-11	1.99135e-11	1.99018e-11	1.99094e-11	1.98891e-11
1.88	1.99955e-11	1.99618e-11	1.99631e-11	1.99213e-11	1.99023e-11	1.99121e-11	1.98935e-11
1.9	1.99922e-11	1.99688e-11	1.99692e-11	1.99189e-11	1.99014e-11	1.99145e-11	1.98984e-11
1.92	1.99948e-11	1.99645e-11	1.9962e-11	1.99184e-11	1.99018e-11	1.99114e-11	1.9896e-11
1.94	1.99923e-11	1.99697e-11	1.99701e-11	1.992e-11	1.99041e-11	1.99127e-11	1.98979e-11
1.96	1.99894e-11	1.99644e-11	1.99637e-11	1.99195e-11	1.99023e-11	1.99143e-11	1.989e-11
1.98	1.99946e-11	1.99621e-11	1.99712e-11	1.99123e-11	1.99015e-11	1.99083e-11	1.98914e-11
2	1.9988e-11	1.99704e-11	1.99666e-11	1.99132e-11	1.98953e-11	1.99171e-11	1.98946e-11
2.02	1.99953e-11	1.99669e-11	1.99697e-11	1.99217e-11	1.99024e-11	1.99104e-11	1.9897e-11
2.04	1.99947e-11	1.99654e-11	1.99616e-11	1.99184e-11	1.99069e-11	1.99156e-11	1.98965e-11
2.06	1.99904e-11	1.99669e-11	1.99641e-11	1.99155e-11	1.99028e-11	1.99141e-11	1.98916e-11
2.08	1.99898e-11	1.99643e-11	1.99623e-11	1.99179e-11	1.99048e-11	1.99105e-11	1.98909e-11
2.1	1.99928e-11	1.99717e-11	1.99697e-11	1.99187e-11	1.99013e-11	1.9914e-11	1.98899e-11
2.12	1.99984e-11	1.99547e-11	1.99658e-11	1.99196e-11	1.99013e-11	1.99133e-11	1.98918e-11
2.14	1.99914e-11	1.99696e-11	1.99717e-11	1.99156e-11	1.9902e-11	1.99071e-11	1.98944e-11
2.16	1.99932e-11	1.99639e-11	1.99685e-11	1.99164e-11	1.9905e-11	1.99153e-11	1.98886e-11
2.18	1.99911e-11	1.99641e-11	1.99629e-11	1.99185e-11	1.99007e-11	1.99104e-11	1.9891e-11
2.2	1.99888e-11	1.99618e-11	1.99665e-11	1.99209e-11	1.9903e-11	1.99049e-11	1.98892e-11
2.22	1.99925e-11	1.99667e-11	1.99665e-11	1.99147e-11	1.99032e-11	1.99044e-11	1.98863e-11
2.24	1.99965e-11	1.99656e-11	1.99683e-11	1.99219e-11	1.98989e-11	1.99108e-11	1.98947e-11
2.26	1.99991e-11	1.99631e-11	1.99715e-11	1.99185e-11	1.99064e-11	1.99081e-11	1.98985e-11
2.28	1.99937e-11	1.99581e-11	1.99687e-11	1.99152e-11	1.9902e-11	1.99091e-11	1.98945e-11
2.3	2.00004e-11	1.99652e-11	1.99653e-11	1.99234e-11	1.99022e-11	1.99109e-11	1.98926e-11
2.32	1.99906e-11	1.99648e-11	1.99705e-11	1.99238e-11	1.99004e-11	1.99132e-11	1.98976e-11
2.34	1.99906e-11	1.99613e-11	1.99695e-11	1.99172e-11	1.99029e-11	1.99127e-11	1.98907e-11
2.36	1.99933e-11	1.99663e-11	1.99666e-11	1.99161e-11	1.99065e-11	1.99098e-11	1.98919e-11
2.38	1.99999e-11	1.99641e-11	1.99708e-11	1.99157e-11	1.99044e-11	1.99145e-11	1.99044e-11
2.4	1.99991e-11	1.99599e-11	1.9974e-11	1.99154e-11	1.99031e-11	1.99109e-11	1.98948e-11
2.42	1.99923e-11	1.99694e-11	1.99727e-11	1.9916e-11	1.99066e-11	1.99077e-11	1.98965e-11
2.44	1.9996e-11	1.99738e-11	1.99662e-11	1.99224e-11	1.9902e-11	1.99115e-11	1.98952e-11
2.46	1.99972e-11	1.9971e-11	1.99691e-11	1.99194e-11	1.99004e-11	1.99109e-11	1.9896e-11
2.48	1.99976e-11	1.99614e-11	1.99674e-11	1.99203e-11	1.98973e-11	1.99188e-11	1.98938e-11
2.5	1.99898e-11	1.9966e-11	1.99715e-11	1.99149e-11	1.99026e-11	1.99166e-11	1.98986e-11
2.52	1.99937e-11	1.99622e-11	1.99699e-11	1.99186e-11	1.98955e-11	1.99148e-11	1.98893e-11
2.54	1.99895e-11	1.99647e-11	1.9964e-11	1.99116e-11	1.99026e-11	1.99146e-11	1.98964e-11
2.56	1.99887e-11	1.99621e-11	1.99605e-11	1.99136e-11	1.98997e-11	1.99156e-11	1.98934e-11
2.58	1.99993e-11	1.99609e-11	1.99674e-11	1.99227e-11	1.99044e-11	1.9913e-11	1.98981e-11
2.6	1.99914e-11	1.99611e-11	1.99658e-11	1.99191e-11	1.99016e-11	1.99109e-11	1.98907e-11
2.62	1.99949e-11	1.99662e-11	1.99675e-11	1.99131e-11	1.98972e-11	1.99122e-11	1.98966e-11
2.64	1.99933e-11	1.99651e-11	1.99591e-11	1.99178e-11	1.99001e-11	1.99165e-11	1.98877e-11
2.66	1.99971e-11	1.99642e-11	1.99693e-11	1.99223e-11	1.99051e-11	1.99089e-11	1.98905e-11
2.68	1.99965e-11	1.99676e-11	1.99702e-11	1.99174e-11	1.98999e-11	1.99116e-11	1.989e-11
2.7	1.99937e-11	1.99673e-11	1.99697e-11	1.99216e-11	1.99055e-11	1.99179e-11	1.98905e-11
2.72	1.99864e-11	1.9962e-11	1.99629e-11	1.9912e-11	1.99053e-11	1.99147e-11	1.98931e-11
2.74	1.99874e-11	1.99616e-11	1.99678e-11	1.99166e-11	1.98967e-11	1.9911e-11	1.98883e-11
2.76	1.99989e-11	1.9966e-11	1.99686e-11	1.9918e-11	1.99003e-11	1.99175e-11	1.98921e-11
2.78	1.99995e-11	1.99635e-11	1.99634e-11	1.99193e-11	1.98956e-11	1.99107e-11	1.98952e-11
2.8	1.99998e-11	1.99663e-11	1.9968e-11	1.99183e-11	1.99106e-11	1.9917e-11	1.98931e-11
2.82	1.9989e-11	1.99664e-11	1.99712e-11	1.99233e-11	1.99022e-11	1.99156e-11	1.98922e-11
2.84	1.99913e-11	1.99631e-11	1.9972e-11	1.99214e-11	1.99074e-11	1.99214e-11	1.98881e-11
2.86	1.99911e-11	1.9964e-11	1.99687e-11	1.99254e-11	1.99075e-11	1.99153e-11	1.98874e-11
2.88	1.99905e-11	1.99648e-11	1.99726e-11	1.99191e-11	1.99049e-11	1.99214e-11	1.98845e-11
2.9	1.99953e-11	1.99667e-11	1.99694e-11	1.99188e-11	1.98958e-11	1.99156e-11	1.98876e-11
2.92	1.99921e-11	1.9963e-11	1.99636e-11	1.99182e-11	1.98976e-11	1.99137e-11	1.98902e-11
2.94	1.99926e-11	1.99641e-11	1.99605e-11	1.99211e-11	1.98976e-11	1.9916e-11	1.98962e-11
2.96	1.9997e-11	1.9958e-11	1.99551e-11	1.99183e-11	1.99003e-11	1.9913e-11	1.98975e-11
2.98	1.99923e-11	1.99688e-11	1.99696e-11	1.99207e-11	1.99052e-11	1.99145e-11	1.98944e-11
3	1.9988e-11	1.99612e-11	1.99653e-11	1.99178e-11	1.98973e-11	1.99145e-11	1.98991e-11
3.02	1.99955e-11	1.99613e-11	1.99641e-11	1.99186e-11	1.99019e-11	1.99137e-11	1.98955e-11
3.04	1.99878e-11	1.99656e-11	1.99605e-11	1.99183e-11	1.99013e-11	1.99196e-11	1.98993e-11
3.06	1.99916e-11	1.99713e-11	1.99624e-11	1.99155e-11	1.99042e-11	1.99114e-11	1.98962e-11
3.08	1.99912e-11	1.99599e-11	1.99574e-11	1.99205e-11	1.99017e-11	1.99099e-11	1.9886e-11
3.1	1.99993e-11	1.99639e-11	1.99605e-11	1.99174e-11	1.99049e-11	1.99107e-11	1.99027e-11
3.12	1.99922e-11	1.99662e-11	1.99613e-11	1.9918e-11	1.99002e-11	1.99083e-11	1.9888e-11
3.14	1.9998e-11	1.99676e-11	1.99652e-11	1.99219e-11	1.99064e-11	1.99127e-11	1.99007e-11
3.16	1.99947e-11	1.99645e-11	1.99611e-11	1.99302e-11	1.99007e-11	1.99163e-11	1.98863e-11
3.18	1.99968e-11	1.99677e-11	1.99694e-11	1.99167e-11	1.99054e-11	1.9917e-11	1.98944e-11
3.2	1.99956e-11	1.99597e-11	1.99722e-11	1.99137e-11	1.98984e-11	1.99177e-11	1.9894e-11
3.22	1.99946e-11	1.99691e-11	1.99743e-11	1.99215e-11	1.98998e-11	1.99121e-11	1.98936e-11
3.24	1.99965e-11	1.99628e-11	1.99598e-11	1.99202e-11	1.98976e-11	1.99069e-11	1.98931e-11
3.26	1.99997e-11	1.99625e-11	1.99663e-11	1.9923e-11	1.98922e-11	1.99199e-11	1.98935e-11
3.28	1.99962e-11	1.99582e-11	1.99696e-11	1.9921e-11	1.9899e-11	1.99181e-11	1.98888e-11
3.3	2.00013e-11	1.99658e-11	1.99622e-11	1.99273e-11	1.99004e-11	1.99173e-11	1.98864e-11
3.32	1.99948e-11	1.99575e-11	1.99666e-11	1.99189e-11	1.99034e-11	1.99151e-11	1.98934e-11
3.34	1.9997e-11	1.99618e-11	1.99682e-11	1.99248e-11	1.99012e-11	1.99199e-11	1.989e-11
3.36	1.99898e-11	1.99641e-11	1.99709e-11	1.99177e-11	1.99048e-11	1.99084e-11	1.98968e-11
3.38	1.99969e-11	1.99605e-11	1.99728e-11	1.99167e-11	1.98992e-11	1.99162e-11	1.98943e-11
3.4	1.99945e-11	1.99656e-11	1.99664e-11	1.99229e-11	1.99029e-11	1.99197e-11	1.98963e-11
3.42	1.99926e-11	1.99682e-11	1.99621e-11	1.99158e-11	1.99e-11	1.99112e-11	1.9897e-11
3.44	1.99853e-11	1.99623e-11	1.99669e-11	1.99244e-11	1.98988e-11	1.99105e-11	1.98957e-11
3.46	1.99966e-11	1.99708e-11	1.99653e-11	1.99156e-11	1.99024e-11	1.99112e-11	1.98909e-11
3.48	2.00014e-11	1.99546e-11	1.9962e-11	1.99155e-11	1.99062e-11	1.99138e-11	1.98937e-11
3.5	1.99921e-11	1.99601e-11	1.99662e-11	1.99255e-11	1.99083e-11	1.99184e-11	1.98896e-11
3.52	1.99922e-11	1.99634e-11	1.99627e-11	1.99199e-11	1.99041e-11	1.99153e-11	1.98951e-11
3.54	1.99906e-11	1.99629e-11	1.99634e-11	1.99144e-11	1.99048e-11	1.99151e-11	1.98944e-11
3.56	1.99919e-11	1.99611e-11	1.99639e-11	1.99139e-11	1.98962e-11	1.99158e-11	1.98935e-11
3.58	1.99938e-11	1.99595e-11	1.99584e-11	1.99144e-11	1.99002e-11	1.99126e-11	1.98958e-11
3.6	1.99976e-11	1.9962e-11	1.99676e-11	1.99145e-11	1.99074e-11	1.99109e-11	1.98912e-11
3.62	1.99912e-11	1.99623e-11	1.99623e-11	1.99198e-11	1.99018e-11	1.99149e-11	1.989e-11
3.64	1.99893e-11	1.99641e-11	1.99655e-11	1.99144e-11	1.99014e-11	1.99131e-11	1.98894e-11
3.66	2.00009e-11	1.99583e-11	1.99621e-11	1.99145e-11	1.9895e-11	1.99138e-11	1.98858e-11
3.68	1.9997e-11	1.99655e-11	1.99661e-11	1.99107e-11	1.98965e-11	1.99196e-11	1.98891e-11
3.7	1.99951e-11	1.99632e-11	1.99638e-11	1.99189e-11	1.99033e-11	1.99161e-11	1.98917e-11
3.72	1.99921e-11	1.99613e-11	1.99631e-11	1.99194e-11	1.99e-11	1.99176e-11	1.98888e-11
3.74	1.99974e-11	1.99614e-11	1.99633e-11	1.99189e-11	1.9899e-11	1.99204e-11	1.98895e-11
3.76	1.99961e-11	1.99607e-11	1.99657e-11	1.99164e-11	1.98992e-11	1.99138e-11	1.989e-11
3.78	1.99934e-11	1.99656e-11	1.99613e-11	1.99214e-11	1.98974e-11	1.99133e-11	1.98909e-11
3.8	1.9995e-11	1.99637e-11	1.99614e-11	1.99216e-11	1.99019e-11	1.99105e-11	1.98895e-11
3.82	1.99905e-11	1.99625e-11	1.99711e-11	1.99172e-11	1.99055e-11	1.99124e-11	1.98847e-11
3.84	1.99912e-11	1.9964e-11	1.99643e-11	1.99189e-11	1.99042e-11	1.99058e-11	1.98876e-11
3.86	1.99919e-11	1.99664e-11	1.99662e-11	1.99166e-11	1.98988e-11	1.99154e-11	1.98909e-11
3.88	1.99888e-11	1.99662e-11	1.99651e-11	1.99212e-11	1.99116e-11	1.99055e-11	1.98924e-11
3.9	1.99863e-11	1.99638e-11	1.99685e-11	1.99196e-11	1.99012e-11	1.99168e-11	1.98863e-11
3.92	1.9987e-11	1.99615e-11	1.99687e-11	1.99161e-11	1.99017e-11	1.99117e-11	1.98851e-11
3.94	1.99919e-11	1.99637e-11	1.99632e-11	1.99201e-11	1.99023e-11	1.99116e-11	1.98897e-11
3.96	1.99956e-11	1.99645e-11	1.99658e-11	1.99203e-11	1.98977e-11	1.99088e-11	1.98882e-11
3.98	1.99927e-11	1.9966e-11	1.99685e-11	1.99143e-11	1.99081e-11	1.99148e-11	1.98895e-11
4	1.99851e-11	1.99555e-11	1.99695e-11	1.99136e-11	1.99013e-11	1.99119e-11	1.989e-11
4.02	1.99911e-11	1.99648e-11	1.99714e-11	1.99123e-11	1.98957e-11	1.99054e-11	1.98892e-11
4.04	1.99874e-11	1.99676e-11	1.9967e-11	1.99238e-11	1.99021e-11	1.9911e-11	1.98924e-11
4.06	1.99945e-11	1.996e-11	1.99592e-11	1.99167e-11	1.98978e-11	1.99099e-11	1.98964e-11
4.08	1.99975e-11	1.99673e-11	1.99612e-11	1.99168e-11	1.99055e-11	1.99138e-11	1.98927e-11
4.1	1.99941e-11	1.99608e-11	1.99562e-11	1.99185e-11	1.99023e-11	1.99139e-11	1.98967e-11
4.12	1.99952e-11	1.99639e-11	1.99639e-11	1.99189e-11	1.99044e-11	1.9917e-11	1.98945e-11
4.14	1.99871e-11	1.99644e-11	1.99632e-11	1.99162e-11	1.99006e-11	1.9907e-11	1.9898e-11
4.16	1.99957e-11	1.99601e-11	1.99594e-11	1.99182e-11	1.99043e-11	1.99097e-11	1.98966e-11
4.18	1.99902e-11	1.99595e-11	1.99602e-11	1.99135e-11	1.99053e-11	1.99072e-11	1.9894e-11
4.2	1.99963e-11	1.99594e-11	1.9955e-11	1.99143e-11	1.9903e-11	1.99073e-11	1.98945e-11
4.22	1.99928e-11	1.99584e-11	1.99612e-11	1.99144e-11	1.99073e-11	1.99061e-11	1.98914e-11
4.24	1.99969e-11	1.99632e-11	1.99617e-11	1.99104e-11	1.99022e-11	1.99122e-11	1.98986e-11
4.26	1.99977e-11	1.99622e-11	1.99625e-11	1.99122e-11	1.99015e-11	1.99152e-11	1.98895e-11
4.28	1.99961e-11	1.99676e-11	1.9958e-11	1.99165e-11	1.98969e-11	1.99133e-11	1.98981e-11
4.3	1.99906e-11	1.99647e-11	1.99632e-11	1.99172e-11	1.99039e-11	1.99071e-11	1.98978e-11
4.32	1.99867e-11	1.99654e-11	1.99672e-11	1.99164e-11	1.99065e-11	1.99073e-11	1.98948e-11
4.34	2e-11	1.99589e-11	1.99681e-11	1.99158e-11	1.98992e-11	1.99142e-11	1.98928e-11
4.36	1.99947e-11	1.99642e-11	1.99673e-11	1.992e-11	1.99032e-11	1.99145e-11	1.98948e-11
4.38	1.99939e-11	1.99613e-11	1.99643e-11	1.99156e-11	1.99044e-11	1.9912e-11	1.98996e-11
4.4	1.99924e-11	1.99599e-11	1.99584e-11	1.99142e-11	1.99012e-11	1.99149e-11	1.98987e-11
4.42	1.99959e-11	1.99594e-11	1.99601e-11	1.99176e-11	1.99056e-11	1.99147e-11	1.98975e-11
4.44	1.99929e-11	1.99648e-11	1.99642e-11	1.99195e-11	1.98988e-11	1.99105e-11	1.98964e-11
4.46	1.99968e-11	1.99655e-11	1.99646e-11	1.99133e-11	1.99133e-11	1.99185e-11	1.98973e-11
4.48	1.99947e-11	1.99615e-11	1.9971e-11	1.99155e-11	1.99041e-11	1.99144e-11	1.98948e-11
4.5	1.99958e-11	1.996e-11	1.99582e-11	1.9913e-11	1.99034e-11	1.99131e-11	1.98937e-11
4.52	1.9991e-11	1.99608e-11	1.99658e-11	1.99205e-11	1.99056e-11	1.99127e-11	1.98939e-11
4.54	1.99975e-11	1.99611e-11	1.99635e-11	1.99177e-11	1.99038e-11	1.99122e-11	1.9891e-11
4.56	1.99959e-11	1.99666e-11	1.99645e-11	1.99171e-11	1.99009e-11	1.99117e-11	1.98918e-11
4.58	1.99965e-11	1.99682e-11	1.99717e-11	1.99148e-11	1.99005e-11	1.99119e-11	1.98902e-11
4.6	1.99916e-11	1.99648e-11	1.99676e-11	1.9918e-11	1.98962e-11	1.99134e-11	1.98885e-11
4.62	1.99937e-11	1.9963e-11	1.99679e-11	1.99217e-11	1.9899e-11	1.9916e-11	1.98924e-11
4.64	1.99999e-11	1.9962e-11	1.9964e-11	1.99212e-11	1.99022e-11	1.99162e-11	1.98947e-11
4.66	1.9996e-11	1.99612e-11	1.9966e-11	1.99184e-11	1.99021e-11	1.99189e-11	1.98888e-11
4.68	1.99977e-11	1.99635e-11	1.99588e-11	1.99172e-11	1.98974e-11	1.99172e-11	1.98929e-11
4.7	1.99915e-11	1.99565e-11	1.99642e-11	1.99156e-11	1.98979e-11	1.99169e-11	1.98915e-11
4.72	1.99996e-11	1.99617e-11	1.99693e-11	1.99175e-11	1.99037e-11	1.99112e-11	1.98973e-11
4.74	1.99951e-11	1.99659e-11	1.99641e-11	1.99191e-11	1.99019e-11	1.99112e-11	1.98995e-11
4.76	1.99981e-11	1.99637e-11	1.99628e-11	1.99129e-11	1.98949e-11	1.99136e-11	1.98961e-11
4.78	1.99979e-11	1.99639e-11	1.99621e-11	1.9917e-11	1.98998e-11	1.99165e-11	1.98978e-11
4.8	1.99877e-11	1.99607e-11	1.99701e-11	1.99239e-11	1.98979e-11	1.99098e-11	1.98953e-11
4.82	1.99878e-11	1.99601e-11	1.99659e-11	1.99164e-11	1.99024e-11	1.99167e-11	1.98968e-11
4.84	1.99904e-11	1.99599e-11	1.99738e-11	1.99114e-11	1.99055e-11	1.99146e-11	1.98945e-11
4.86	1.99936e-11	1.99589e-11	1.99699e-11	1.99182e-11	1.99016e-11	1.99153e-11	1.98955e-11
4.88	1.99928e-11	1.99618e-11	1.996e-11	1.99217e-11	1.99024e-11	1.99162e-11	1.98881e-11
4.9	1.9993e-11	1.99597e-11	1.99659e-11	1.99162e-11	1.99025e-11	1.99145e-11	1.98954e-11
4.92	1.99945e-11	1.99649e-11	1.99692e-11	1.99113e-11	1.98971e-11	1.99128e-11	1.98941e-11
4.94	1.99919e-11	1.99681e-11	1.99712e-11	1.99256e-11	1.99049e-11	1.991e-11	1.98906e-11
4.96	1.99972e-11	1.9961e-11	1.99703e-11	1.99171e-11	1.98991e-11	1.99142e-11	1.98966e-11
4.98	1.99959e-11	1.99631e-11	1.99691e-11	1.9916e-11	1.99043e-11	1.99197e-11	1.99008e-11
5	1.99911e-11	1.9963e-11	1.99713e-11	1.9917e-11	1.98953e-11	1.99137e-11	1.98911e-11
5.02	1.99973e-11	1.99644e-11	1.99675e-11	1.99151e-11	1.99067e-11	1.99151e-11	1.98985e-11
5.04	1.99853e-11	1.99675e-11	1.99764e-11	1.99209e-11	1.98972e-11	1.99063e-11	1.98936e-11
5.06	1.99931e-11	1.99631e-11	1.99711e-11	1.99176e-11	1.99037e-11	1.99055e-11	1.98934e-11
5.08	1.99903e-11	1.99595e-11	1.9971e-11	1.99258e-11	1.9906e-11	1.99096e-11	1.98935e-11
5.1	1.99969e-11	1.99599e-11	1.99716e-11	1.99176e-11	1.99113e-11	1.99107e-11	1.98963e-11
5.12	2.00001e-11	1.99542e-11	1.99715e-11	1.99168e-11	1.99011e-11	1.9907e-11	1.9894e-11
5.14	1.99952e-11	1.99723e-11	1.9972e-11	1.9928e-11	1.98996e-11	1.99058e-11	1.98901e-11
5.16	1.99946e-11	1.99641e-11	1.99639e-11	1.99201e-11	1.99034e-11	1.99079e-11	1.98994e-11
5.18	1.99945e-11	1.99551e-11	1.99696e-11	1.99213e-11	1.99013e-11	1.99159e-11	1.98954e-11
5.2	1.99909e-11	1.99617e-11	1.99677e-11	1.99105e-11	1.99025e-11	1.99081e-11	1.99005e-11
5.22	1.99985e-11	1.99601e-11	1.99726e-11	1.99255e-11	1.9906e-11	1.99031e-11	1.98935e-11
5.24	1.99913e-11	1.99626e-11	1.99718e-11	1.99155e-11	1.99043e-11	1.99045e-11	1.98929e-11
5.26	1.99953e-11	1.99621e-11	1.99709e-11	1.99176e-11	1.98983e-11	1.99081e-11	1.98999e-11
5.28	1.99919e-11	1.99615e-11	1.99613e-11	1.99151e-11	1.99042e-11	1.99151e-11	1.98982e-11
5.3	1.99944e-11	1.99597e-11	1.9964e-11	1.99151e-11	1.99034e-11	1.99076e-11	1.98996e-11
5.32	1.99981e-11	1.99586e-11	1.9966e-11	1.99155e-11	1.98998e-11	1.99107e-11	1.98987e-11
5.34	1.99907e-11	1.99587e-11	1.99624e-11	1.992e-11	1.9902e-11	1.99182e-11	1.98992e-11
5.36	1.99972e-11	1.99534e-11	1.99714e-11	1.99218e-11	1.99029e-11	1.99069e-11	1.9896e-11
5.38	1.99937e-11	1.99592e-11	1.99723e-11	1.99156e-11	1.9897e-11	1.99094e-11	1.98987e-11
5.4	1.99934e-11	1.99625e-11	1.9966e-11	1.99184e-11	1.98921e-11	1.99099e-11	1.98945e-11
5.42	1.99986e-11	1.99561e-11	1.996e-11	1.99184e-11	1.99061e-11	1.99159e-11	1.98947e-11
5.44	1.99977e-11	1.99662e-11	1.9971e-11	1.99151e-11	1.99045e-11	1.99105e-11	1.98958e-11
5.46	1.99997e-11	1.99632e-11	1.99704e-11	1.99179e-11	1.98978e-11	1.99123e-11	1.98933e-11
5.48	1.99956e-11	1.99638e-11	1.99677e-11	1.99208e-11	1.99011e-11	1.9913e-11	1.98953e-11
5.5	1.9993e-11	1.99605e-11	1.99696e-11	1.99181e-11	1.98997e-11	1.9913e-11	1.99002e-11
5.52	1.99935e-11	1.99591e-11	1.99686e-11	1.99203e-11	1.99027e-11	1.99089e-11	1.98942e-11
5.54	1.99887e-11	1.99534e-11	1.99731e-11	1.99118e-11	1.98969e-11	1.99098e-11	1.98964e-11
5.56	1.99991e-11	1.99664e-11	1.99739e-11	1.99197e-11	1.99031e-11	1.99109e-11	1.98961e-11
5.58	1.99953e-11	1.99619e-11	1.99637e-11	1.99211e-11	1.99019e-11	1.99132e-11	1.98952e-11
5.6	1.99968e-11	1.99656e-11	1.99662e-11	1.99217e-11	1.99019e-11	1.99138e-11	1.99028e-11
5.62	1.99993e-11	1.99594e-11	1.99673e-11	1.99205e-11	1.98984e-11	1.99129e-11	1.98964e-11
5.64	1.99922e-11	1.9963e-11	1.99672e-11	1.99111e-11	1.99018e-11	1.99108e-11	1.98986e-11
5.66	1.99949e-11	1.99614e-11	1.99678e-11	1.99155e-11	1.99096e-11	1.99088e-11	1.98909e-11
5.68	1.99965e-11	1.99606e-11	1.99604e-11	1.99121e-11	1.99064e-11	1.99135e-11	1.9896e-11
5.7	1.9997e-11	1.99587e-11	1.99724e-11	1.99187e-11	1.98998e-11	1.99118e-11	1.98956e-11
5.72	1.99982e-11	1.99611e-11	1.99623e-11	1.9917e-11	1.99e-11	1.99121e-11	1.98991e-11
5.74	1.99924e-11	1.99627e-11	1.9965e-11	1.99162e-11	1.99022e-11	1.99155e-11	1.99001e-11
5.76	1.99971e-11	1.99601e-11	1.99765e-11	1.99216e-11	1.99053e-11	1.99126e-11	1.98971e-11
5.78	1.99939e-11	1.99649e-11	1.99706e-11	1.99207e-11	1.99028e-11	1.99112e-11	1.98964e-11
5.8	1.99957e-11	1.99653e-11	1.99765e-11	1.99212e-11	1.98993e-11	1.99148e-11	1.98986e-11
5.82	1.99917e-11	1.99629e-11	1.99738e-11	1.99201e-11	1.9897e-11	1.99111e-11	1.99009e-11
5.84	1.99945e-11	1.99631e-11	1.9971e-11	1.99157e-11	1.99049e-11	1.99089e-11	1.98994e-11
5.86	1.99912e-11	1.9962e-11	1.9967e-11	1.9919e-11	1.99066e-11	1.99046e-11	1.98962e-11
5.88	1.99968e-11	1.99609e-11	1.99752e-11	1.99132e-11	1.99037e-11	1.991e-11	1.99023e-11
5.9	1.99934e-11	1.99652e-11	1.99679e-11	1.99186e-11	1.9909e-11	1.99053e-11	1.99021e-11
5.92	1.99951e-11	1.99636e-11	1.99674e-11	1.99109e-11	1.99063e-11	1.99108e-11	1.98926e-11
5.94	1.99918e-11	1.99643e-11	1.99679e-11	1.99185e-11	1.99059e-11	1.99132e-11	1.99034e-11
5.96	2.00014e-11	1.99634e-11	1.99707e-11	1.99156e-11	1.99031e-11	1.99068e-11	1.98963e-11
5.98	1.99974e-11	1.99658e-11	1.99687e-11	1.99102e-11	1.99031e-11	1.99184e-11	1.98966e-11
6	1.99898e-11	1.99597e-11	1.99678e-11	1.99153e-11	1.99036e-11	1.9911e-11	1.9903e-11
6.02	1.99946e-11	1.9959e-11	1.99749e-11	1.99168e-11	1.9901e-11	1.99132e-11	1.99021e-11
6.04	1.99978e-11	1.99669e-11	1.99734e-11	1.99143e-11	1.99011e-11	1.99061e-11	1.9905e-11
6.06	1.99954e-11	1.9969e-11	1.9974e-11	1.99196e-11	1.99034e-11	1.99121e-11	1.99022e-11
6.08	1.99965e-11	1.9965e-11	1.99654e-11	1.99171e-11	1.9904e-11	1.99111e-11	1.99e-11
6.1	1.99929e-11	1.99617e-11	1.99664e-11	1.99199e-11	1.99058e-11	1.99129e-11	1.99017e-11
6.12	1.99999e-11	1.99572e-11	1.99764e-11	1.99161e-11	1.99044e-11	1.99132e-11	1.98958e-11
6.14	2.00041e-11	1.9949e-11	1.99686e-11	1.99194e-11	1.99083e-11	1.99082e-11	1.9904e-11
6.16	2.00007e-11	1.99287e-11	1.99675e-11	1.99138e-11	1.99126e-11	1.99151e-11	1.99e-11
6.18	2.00009e-11	1.98944e-11	1.9971e-11	1.99151e-11	1.98974e-11	1.99132e-11	1.98986e-11
6.2	1.99955e-11	1.98714e-11	1.9969e-11	1.99201e-11	1.99032e-11	1.99065e-11	1.98972e-11
6.22	1.99887e-11	1.98406e-11	1.9972e-11	1.992e-11	1.9908e-11	1.99051e-11	1.98988e-11
6.24	1.99936e-11	1.98166e-11	1.99696e-11	1.99191e-11	1.99022e-11	1.99038e-11	1.98998e-11
6.26	1.99974e-11	1.97965e-11	1.99657e-11	1.99171e-11	1.99048e-11	1.99063e-11	1.98961e-11
6.28	1.99913e-11	1.97812e-11	1.99683e-11	1.99203e-11	1.99013e-11	1.99047e-11	1.98986e-11
6.3	1.9998e-11	1.977e-11	1.99669e-11	1.99215e-11	1.99012e-11	1.99074e-11	1.99003e-11
6.32	1.99999e-11	1.97569e-11	1.99671e-11	1.99217e-11	1.98989e-11	1.99167e-11	1.99032e-11
6.34	2.00029e-11	1.97504e-11	1.99666e-11	1.99224e-11	1.99022e-11	1.99107e-11	1.99037e-11
6.36	1.99973e-11	1.9752e-11	1.99676e-11	1.99216e-11	1.99054e-11	1.99164e-11	1.99011e-11
6.38	1.99936e-11	1.97508e-11	1.99725e-11	1.99136e-11	1.99037e-11	1.99142e-11	1.99036e-11
6.4	1.99972e-11	1.97451e-11	1.99693e-11	1.99228e-11	1.99046e-11	1.99167e-11	1.99035e-11
6.42	2.00007e-11	1.97373e-11	1.99705e-11	1.99156e-11	1.99045e-11	1.99138e-11	1.99028e-11
6.44	1.99985e-11	1.97433e-11	1.99616e-11	1.99216e-11	1.99059e-11	1.99207e-11	1.99018e-11
6.46	1.99946e-11	1.974e-11	1.99669e-11	1.99203e-11	1.9902e-11	1.99126e-11	1.99007e-11
6.48	1.99963e-11	1.97277e-11	1.99637e-11	1.99148e-11	1.99085e-11	1.99172e-11	1.98979e-11
6.5	1.9998e-11	1.97293e-11	1.99669e-11	1.99171e-11	1.99017e-11	1.99159e-11	1.99028e-11
6.52	1.99972e-11	1.97314e-11	1.99733e-11	1.99218e-11	1.99044e-11	1.99137e-11	1.99062e-11
6.54	2.00033e-11	1.97343e-11	1.99705e-11	1.99228e-11	1.99003e-11	1.99151e-11	1.98975e-11
6.56	1.99992e-11	1.9733e-11	1.99655e-11	1.99236e-11	1.99011e-11	1.99113e-11	1.99018e-11
6.58	1.99948e-11	1.9732e-11	1.99692e-11	1.99244e-11	1.99064e-11	1.99033e-11	1.99005e-11
6.6	1.99928e-11	1.9728e-11	1.9975e-11	1.99198e-11	1.99062e-11	1.99049e-11	1.98914e-11
6.62	1.99955e-11	1.9728e-11	1.99625e-11	1.99151e-11	1.99025e-11	1.99015e-11	1.98906e-11
6.64	1.99981e-11	1.97239e-11	1.99606e-11	1.99183e-11	1.99034e-11	1.99043e-11	1.9889e-11
6.66	1.99931e-11	1.97206e-11	1.99703e-11	1.99193e-11	1.99058e-11	1.98949e-11	1.98961e-11
6.68	1.99943e-11	1.97245e-11	1.99684e-11	1.99183e-11	1.9901e-11	1.98975e-11	1.99014e-11
6.7	1.99995e-11	1.97243e-11	1.99634e-11	1.9917e-11	1.99116e-11	1.98922e-11	1.99011e-11
6.72	1.99981e-11	1.97227e-11	1.99692e-11	1.99201e-11	1.99089e-11	1.98963e-11	1.99013e-11
6.74	1.99986e-11	1.97237e-11	1.99666e-11	1.99225e-11	1.9906e-11	1.98884e-11	1.99024e-11
6.76	1.9994e-11	1.97221e-11	1.99646e-11	1.9922e-11	1.99105e-11	1.98876e-11	1.99021e-11
6.78	1.99973e-11	1.97278e-11	1.99613e-11	1.99242e-11	1.98994e-11	1.98812e-11	1.99025e-11
6.8	1.9998e-11	1.97248e-11	1.99704e-11	1.99168e-11	1.98746e-11	1.9877e-11	1.98978e-11
6.82	1.99954e-11	1.97176e-11	1.99694e-11	1.99177e-11	1.98649e-11	1.98708e-11	1.9906e-11
6.84	1.99989e-11	1.97176e-11	1.99756e-11	1.99197e-11	1.98582e-11	1.98739e-11	1.98941e-11
6.86	2.00014e-11	1.97194e-11	1.99677e-11	1.99188e-11	1.98454e-11	1.98682e-11	1.99084e-11
6.88	1.99973e-11	1.97178e-11	1.99657e-11	1.99215e-11	1.98432e-11	1.98644e-11	1.99034e-11
6.9	1.99982e-11	1.97143e-11	1.9972e-11	1.992e-11	1.98303e-11	1.98672e-11	1.99008e-11
6.92	2.00047e-11	1.97113e-11	1.99711e-11	1.99171e-11	1.98293e-11	1.98552e-11	1.99071e-11
6.94	2.00008e-11	1.97155e-11	1.99661e-11	1.99216e-11	1.9833e-11	1.98582e-11	1.98965e-11
6.96	1.99959e-11	1.97144e-11	1.99714e-11	1.99202e-11	1.98293e-11	1.98555e-11	1.98987e-11
6.98	1.9958e-11	1.97181e-11	1.99646e-11	1.99184e-11	1.98302e-11	1.9852e-11	1.98973e-11
7	1.98902e-11	1.97159e-11	1.99727e-11	1.99155e-11	1.98326e-11	1.98519e-11	1.99019e-11
7.02	1.9829e-11	1.97093e-11	1.99713e-11	1.99136e-11	1.98278e-11	1.98409e-11	1.9893e-11
7.04	1.98017e-11	1.97164e-11	1.99728e-11	1.99178e-11	1.98247e-11	1.98424e-11	1.98954e-11
7.06	1.97889e-11	1.97064e-11	1.99733e-11	1.9918e-11	1.98273e-11	1.98437e-11	1.98951e-11
7.08	1.97705e-11	1.97066e-11	1.99736e-11	1.99284e-11	1.98254e-11	1.984e-11	1.98954e-11
7.1	1.97627e-11	1.96998e-11	1.99663e-11	1.99178e-11	1.98205e-11	1.9833e-11	1.98943e-11
7.12	1.97548e-11	1.97016e-11	1.99653e-11	1.99241e-11	1.98184e-11	1.9829e-11	1.99015e-11
7.14	1.9747e-11	1.96957e-11	1.99629e-11	1.9916e-11	1.98159e-11	1.98354e-11	1.99034e-11
7.16	1.97542e-11	1.97007e-11	1.99716e-11	1.99218e-11	1.98121e-11	1.98222e-11	1.99008e-11
7.18	1.97475e-11	1.96965e-11	1.99783e-11	1.9913e-11	1.98119e-11	1.98231e-11	1.98938e-11
7.2	1.97519e-11	1.96949e-11	1.99699e-11	1.99191e-11	1.9804e-11	1.98173e-11	1.98919e-11
7.22	1.97552e-11	1.96971e-11	1.99643e-11	1.99222e-11	1.97986e-11	1.98168e-11	1.98943e-11
7.24	1.97482e-11	1.96914e-11	1.99692e-11	1.99248e-11	1.97965e-11	1.98197e-11	1.98852e-11
7.26	1.97496e-11	1.97025e-11	1.99559e-11	1.99185e-11	1.97937e-11	1.98155e-11	1.9885e-11
7.28	1.97449e-11	1.96879e-11	1.99283e-11	1.99161e-11	1.97934e-11	1.98128e-11	1.98903e-11
7.3	1.97421e-11	1.9697e-11	1.99102e-11	1.99158e-11	1.97886e-11	1.98038e-11	1.98862e-11
7.32	1.97361e-11	1.96926e-11	1.98817e-11	1.99195e-11	1.9786e-11	1.98068e-11	1.98878e-11
7.34	1.97441e-11	1.96839e-11	1.9855e-11	1.99196e-11	1.97835e-11	1.98018e-11	1.98878e-11
7.36	1.97445e-11	1.96851e-11	1.98159e-11	1.99168e-11	1.97805e-11	1.97983e-11	1.98786e-11
7.38	1.9732e-11	1.96886e-11	1.97977e-11	1.99161e-11	1.97766e-11	1.98001e-11	1.98845e-11
7.4	1.97341e-11	1.96857e-11	1.97923e-11	1.99236e-11	1.97748e-11	1.98024e-11	1.98838e-11
7.42	1.97383e-11	1.96782e-11	1.97866e-11	1.99202e-11	1.97718e-11	1.97869e-11	1.9882e-11
7.44	1.97336e-11	1.9676e-11	1.97788e-11	1.99223e-11	1.97758e-11	1.97895e-11	1.98795e-11
7.46	1.97355e-11	1.96817e-11	1.97736e-11	1.99219e-11	1.97608e-11	1.9781e-11	1.98729e-11
7.48	1.97305e-11	1.96787e-11	1.97586e-11	1.9921e-11	1.97591e-11	1.97862e-11	1.98764e-11
7.5	1.97223e-11	1.96781e-11	1.97602e-11	1.99217e-11	1.97607e-11	1.9783e-11	1.98707e-11
7.52	1.97242e-11	1.96785e-11	1.97424e-11	1.99134e-11	1.97553e-11	1.97832e-11	1.98775e-11
7.54	1.97228e-11	1.96778e-11	1.9744e-11	1.99163e-11	1.97527e-11	1.97807e-11	1.98645e-11
7.56	1.97162e-11	1.96724e-11	1.97408e-11	1.99169e-11	1.97468e-11	1.97757e-11	1.98641e-11
7.58	1.97152e-11	1.96691e-11	1.97186e-11	1.99197e-11	1.97499e-11	1.97774e-11	1.98615e-11
7.6	1.97196e-11	1.96738e-11	1.97288e-11	1.99213e-11	1.97384e-11	1.97804e-11	1.98605e-11
7.62	1.97144e-11	1.96694e-11	1.97162e-11	1.99181e-11	1.97418e-11	1.97769e-11	1.98573e-11
7.64	1.97105e-11	1.96724e-11	1.97079e-11	1.99272e-11	1.97388e-11	1.97701e-11	1.98578e-11
7.66	1.97092e-11	1.96667e-11	1.97009e-11	1.99162e-11	1.97396e-11	1.97674e-11	1.98542e-11
7.68	1.97059e-11	1.96688e-11	1.97078e-11	1.99229e-11	1.97332e-11	1.97643e-11	1.98577e-11
7.7	1.97032e-11	1.96709e-11	1.9699e-11	1.99191e-11	1.97364e-11	1.97663e-11	1.98534e-11
7.72	1.97017e-11	1.96721e-11	1.97058e-11	1.99154e-11	1.97222e-11	1.97642e-11	1.98523e-11
7.74	1.97008e-11	1.96649e-11	1.96952e-11	1.99206e-11	1.97208e-11	1.97623e-11	1.98488e-11
7.76	1.97017e-11	1.96676e-11	1.96963e-11	1.99178e-11	1.97186e-11	1.97551e-11	1.98504e-11
7.78	1.96931e-11	1.96628e-11	1.96952e-11	1.99206e-11	1.97127e-11	1.97515e-11	1.98486e-11
7.8	1.96924e-11	1.96623e-11	1.96872e-11	1.99175e-11	1.97214e-11	1.97559e-11	1.9843e-11
7.82	1.96872e-11	1.96639e-11	1.96837e-11	1.99216e-11	1.97126e-11	1.97553e-11	1.98451e-11
7.84	1.96941e-11	1.96609e-11	1.96815e-11	1.99191e-11	1.97083e-11	1.97489e-11	1.9842e-11
7.86	1.96853e-11	1.9653e-11	1.96776e-11	1.99132e-11	1.97091e-11	1.97505e-11	1.98428e-11
7.88	1.96937e-11	1.96592e-11	1.96755e-11	1.99185e-11	1.9705e-11	1.97459e-11	1.9839e-11
7.9	1.96895e-11	1.96569e-11	1.9678e-11	1.9922e-11	1.97066e-11	1.97471e-11	1.98389e-11
7.92	1.96858e-11	1.96628e-11	1.96735e-11	1.99189e-11	1.96992e-11	1.97457e-11	1.98381e-11
7.94	1.96852e-11	1.96551e-11	1.96729e-11	1.99154e-11	1.96958e-11	1.97498e-11	1.98384e-11
7.96	1.96784e-11	1.96584e-11	1.96664e-11	1.99157e-11	1.96986e-11	1.9739e-11	1.9832e-11
7.98	1.96807e-11	1.96529e-11	1.96662e-11	1.99208e-11	1.96931e-11	1.97414e-11	1.98307e-11
8	1.96844e-11	1.96518e-11	1.96572e-11	1.9919e-11	1.9692e-11	1.974e-11	1.98296e-11
8.02	1.96759e-11	1.96493e-11	1.96551e-11	1.99136e-11	1.969e-11	1.97431e-11	1.9828e-11
8.04	1.96724e-11	1.96562e-11	1.96577e-11	1.99202e-11	1.96894e-11	1.97321e-11	1.98257e-11
8.06	1.96717e-11	1.96555e-11	1.96584e-11	1.99172e-11	1.96875e-11	1.97395e-11	1.98256e-11
8.08	1.96681e-11	1.96462e-11	1.96614e-11	1.99191e-11	1.96869e-11	1.9736e-11	1.98202e-11
8.1	1.96652e-11	1.96475e-11	1.96516e-11	1.99103e-11	1.9683e-11	1.97279e-11	1.98232e-11
8.12	1.96684e-11	1.96469e-11	1.965e-11	1.99267e-11	1.96834e-11	1.97341e-11	1.98261e-11
8.14	1.96598e-11	1.96482e-11	1.96482e-11	1.99196e-11	1.9681e-11	1.97326e-11	1.98184e-11
8.16	1.96619e-11	1.96438e-11	1.96489e-11	1.99203e-11	1.96766e-11	1.9728e-11	1.98212e-11
8.18	1.96599e-11	1.96455e-11	1.96445e-11	1.99197e-11	1.96706e-11	1.97299e-11	1.9823e-11
8.2	1.96597e-11	1.96471e-11	1.96391e-11	1.99188e-11	1.96794e-11	1.97309e-11	1.98191e-11
8.22	1.96594e-11	1.96454e-11	1.96445e-11	1.99229e-11	1.96768e-11	1.97316e-11	1.98156e-11
8.24	1.9659e-11	1.9642e-11	1.96399e-11	1.99179e-11	1.96788e-11	1.97288e-11	1.98105e-11
8.26	1.9654e-11	1.96355e-11	1.96337e-11	1.99136e-11	1.96708e-11	1.97261e-11	1.98117e-11
8.28	1.96503e-11	1.9637e-11	1.96369e-11	1.992e-11	1.96699e-11	1.97237e-11	1.98106e-11
8.3	1.96507e-11	1.9643e-11	1.96363e-11	1.99191e-11	1.96708e-11	1.97215e-11	1.98135e-11
8.32	1.96518e-11	1.9633e-11	1.9633e-11	1.99148e-11	1.96641e-11	1.97234e-11	1.98025e-11
8.34	1.96519e-11	1.964e-11	1.9635e-11	1.99254e-11	1.96641e-11	1.972e-11	1.98108e-11
8.36	1.96521e-11	1.9642e-11	1.96282e-11	1.9924e-11	1.96654e-11	1.97189e-11	1.98085e-11
8.38	1.96464e-11	1.96376e-11	1.96254e-11	1.99168e-11	1.96684e-11	1.97152e-11	1.98049e-11
8.4	1.96485e-11	1.96304e-11	1.96302e-11	1.99187e-11	1.96637e-11	1.97203e-11	1.98015e-11
8.42	1.96466e-11	1.96331e-11	1.96274e-11	1.99178e-11	1.96649e-11	1.97186e-11	1.97982e-11
8.44	1.96416e-11	1.96339e-11	1.96224e-11	1.99119e-11	1.96569e-11	1.97126e-11	1.97991e-11
8.46	1.96452e-11	1.96346e-11	1.96179e-11	1.9918e-11	1.96601e-11	1.97153e-11	1.98016e-11
8.48	1.9647e-11	1.96289e-11	1.9619e-11	1.99122e-11	1.96588e-11	1.97124e-11	1.97897e-11
8.5	1.96425e-11	1.9633e-11	1.96232e-11	1.99224e-11	1.96542e-11	1.97128e-11	1.97979e-11
8.52	1.96409e-11	1.9633e-11	1.96222e-11	1.99176e-11	1.9659e-11	1.97113e-11	1.97933e-11
8.54	1.96362e-11	1.96266e-11	1.96086e-11	1.99154e-11	1.96577e-11	1.97086e-11	1.9794e-11
8.56	1.96363e-11	1.96276e-11	1.96205e-11	1.99119e-11	1.96551e-11	1.97106e-11	1.97934e-11
8.58	1.96412e-11	1.96328e-11	1.96176e-11	1.99215e-11	1.96529e-11	1.97021e-11	1.97984e-11
8.6	1.96408e-11	1.96295e-11	1.96135e-11	1.99138e-11	1.96519e-11	1.97002e-11	1.97918e-11
8.62	1.96359e-11	1.96312e-11	1.96158e-11	1.99112e-11	1.96509e-11	1.97048e-11	1.97898e-11
8.64	1.96359e-11	1.96294e-11	1.96048e-11	1.99176e-11	1.9646e-11	1.97006e-11	1.97858e-11
8.66	1.96483e-11	1.96299e-11	1.96126e-11	1.99115e-11	1.9648e-11	1.96971e-11	1.97858e-11
8.68	1.96386e-11	1.9626e-11	1.96056e-11	1.99145e-11	1.96515e-11	1.97009e-11	1.97834e-11
8.7	1.96368e-11	1.9625e-11	1.96055e-11	1.9919e-11	1.96483e-11	1.96988e-11	1.97845e-11
8.72	1.96357e-11	1.96219e-11	1.96069e-11	1.99169e-11	1.96477e-11	1.96936e-11	1.97825e-11
8.74	1.96376e-11	1.96226e-11	1.96027e-11	1.99196e-11	1.9646e-11	1.9696e-11	1.97862e-11
8.76	1.96309e-11	1.96246e-11	1.96039e-11	1.99166e-11	1.96416e-11	1.96978e-11	1.97882e-11
8.78	1.96353e-11	1.96267e-11	1.96018e-11	1.99165e-11	1.9646e-11	1.96943e-11	1.97808e-11
8.8	1.96327e-11	1.96349e-11	1.96006e-11	1.99182e-11	1.96445e-11	1.96953e-11	1.97758e-11
8.82	1.96343e-11	1.96262e-11	1.96004e-11	1.99168e-11	1.96447e-11	1.96942e-11	1.97797e-11
8.84	1.96232e-11	1.96219e-11	1.96028e-11	1.99172e-11	1.9646e-11	1.96943e-11	1.97724e-11
8.86	1.96282e-11	1.96211e-11	1.95997e-11	1.99131e-11	1.96473e-11	1.96859e-11	1.97702e-11
8.88	1.96212e-11	1.96195e-11	1.9599e-11	1.99159e-11	1.96377e-11	1.96923e-11	1.9778e-11
8.9	1.96229e-11	1.96221e-11	1.95969e-11	1.99132e-11	1.96435e-11	1.96952e-11	1.97767e-11
8.92	1.96204e-11	1.96239e-11	1.95957e-11	1.99103e-11	1.96421e-11	1.96898e-11	1.97806e-11
8.94	1.96215e-11	1.96223e-11	1.96004e-11	1.99175e-11	1.96352e-11	1.96883e-11	1.97755e-11
8.96	1.96279e-11	1.96164e-11	1.95923e-11	1.99186e-11	1.96349e-11	1.96885e-11	1.97703e-11
8.98	1.96276e-11	1.96167e-11	1.95909e-11	1.99178e-11	1.96378e-11	1.96916e-11	1.9774e-11
9	1.96207e-11	1.96215e-11	1.95911e-11	1.99119e-11	1.96386e-11	1.96883e-11	1.97736e-11
9.02	1.96229e-11	1.96237e-11	1.95888e-11	1.99159e-11	1.96385e-11	1.96844e-11	1.97667e-11
9.04	1.96124e-11	1.96231e-11	1.95866e-11	1.99177e-11	1.96348e-11	1.96914e-11	1.97706e-11
9.06	1.96213e-11	1.96217e-11	1.95929e-11	1.99165e-11	1.96358e-11	1.96804e-11	1.97761e-11
9.08	1.96192e-11	1.96089e-11	1.95853e-11	1.99167e-11	1.96334e-11	1.96837e-11	1.97686e-11
9.1	1.96129e-11	1.96187e-11	1.95857e-11	1.9914e-11	1.96291e-11	1.96835e-11	1.97671e-11
9.12	1.96179e-11	1.96183e-11	1.95932e-11	1.99214e-11	1.96341e-11	1.968e-11	1.97629e-11
9.14	1.96159e-11	1.96232e-11	1.95881e-11	1.99161e-11	1.96371e-11	1.96838e-11	1.9773e-11
9.16	1.96146e-11	1.96142e-11	1.95956e-11	1.9909e-11	1.96289e-11	1.96782e-11	1.97642e-11
9.18	1.96132e-11	1.96103e-11	1.95844e-11	1.99075e-11	1.96304e-11	1.96815e-11	1.97614e-11
9.2	1.96163e-11	1.96113e-11	1.95886e-11	1.99079e-11	1.96284e-11	1.96809e-11	1.97658e-11
9.22	1.9612e-11	1.96163e-11	1.95825e-11	1.98994e-11	1.96289e-11	1.96812e-11	1.97573e-11
9.24	1.96134e-11	1.96098e-11	1.95798e-11	1.98877e-11	1.96259e-11	1.96767e-11	1.97654e-11
9.26	1.96112e-11	1.96177e-11	1.95799e-11	1.98929e-11	1.96318e-11	1.96802e-11	1.97596e-11
9.28	1.96113e-11	1.96148e-11	1.95786e-11	1.98852e-11	1.96264e-11	1.96764e-11	1.97666e-11
9.3	1.96086e-11	1.96037e-11	1.95788e-11	1.98889e-11	1.9624e-11	1.96799e-11	1.97608e-11
9.32	1.96106e-11	1.96142e-11	1.95793e-11	1.98794e-11	1.96294e-11	1.96784e-11	1.97566e-11
9.34	1.96163e-11	1.96045e-11	1.9577e-11	1.98823e-11	1.96274e-11	1.96785e-11	1.97608e-11
9.36	1.96149e-11	1.96128e-11	1.95764e-11	1.98755e-11	1.9623e-11	1.96789e-11	1.9759e-11
9.38	1.96127e-11	1.96032e-11	1.95671e-11	1.98769e-11	1.96246e-11	1.96744e-11	1.97576e-11
9.4	1.9611e-11	1.96097e-11	1.95732e-11	1.98677e-11	1.9624e-11	1.96745e-11	1.9755e-11
9.42	1.96027e-11	1.96039e-11	1.95727e-11	1.98694e-11	1.96256e-11	1.96806e-11	1.97574e-11
9.44	1.9607e-11	1.9609e-11	1.95745e-11	1.98694e-11	1.96249e-11	1.96705e-11	1.97588e-11
9.46	1.96088e-11	1.96084e-11	1.95705e-11	1.98619e-11	1.96177e-11	1.96731e-11	1.97606e-11
9.48	1.96124e-11	1.96036e-11	1.95757e-11	1.98554e-11	1.96136e-11	1.96664e-11	1.97572e-11
9.5	1.96051e-11	1.96089e-11	1.95729e-11	1.98529e-11	1.96151e-11	1.9671e-11	1.97502e-11
9.52	1.96039e-11	1.9606e-11	1.95705e-11	1.98422e-11	1.96141e-11	1.96687e-11	1.9754e-11
9.54	1.96041e-11	1.96115e-11	1.95695e-11	1.98421e-11	1.96173e-11	1.96631e-11	1.97566e-11
9.56	1.96066e-11	1.96021e-11	1.95726e-11	1.98306e-11	1.96217e-11	1.96661e-11	1.97503e-11
9.58	1.95961e-11	1.95981e-11	1.9569e-11	1.98253e-11	1.96179e-11	1.96679e-11	1.97482e-11
9.6	1.96101e-11	1.96071e-11	1.95652e-11	1.98181e-11	1.96175e-11	1.96683e-11	1.97495e-11
9.62	1.96012e-11	1.95969e-11	1.9567e-11	1.98124e-11	1.9615e-11	1.9663e-11	1.97483e-11
9.64	1.96048e-11	1.95986e-11	1.95642e-11	1.97989e-11	1.96162e-11	1.96679e-11	1.97503e-11
9.66	1.96014e-11	1.96019e-11	1.95617e-11	1.98009e-11	1.96205e-11	1.96696e-11	1.97501e-11
9.68	1.96006e-11	1.9607e-11	1.95624e-11	1.97923e-11	1.96137e-11	1.9665e-11	1.9747e-11
9.7	1.96056e-11	1.96053e-11	1.95688e-11	1.97807e-11	1.96143e-11	1.96588e-11	1.97446e-11
9.72	1.96023e-11	1.95982e-11	1.95597e-11	1.9786e-11	1.96175e-11	1.9658e-11	1.97417e-11
9.74	1.9599e-11	1.96009e-11	1.95603e-11	1.97751e-11	1.96159e-11	1.96572e-11	1.97412e-11
9.76	1.95948e-11	1.96006e-11	1.95629e-11	1.97692e-11	1.96155e-11	1.96575e-11	1.97476e-11
9.78	1.95984e-11	1.96043e-11	1.9558e-11	1.97629e-11	1.96126e-11	1.9662e-11	1.97458e-11
9.8	1.95999e-11	1.96084e-11	1.95555e-11	1.97608e-11	1.96103e-11	1.96594e-11	1.97474e-11
9.82	1.95999e-11	1.95979e-11	1.95553e-11	1.97542e-11	1.96065e-11	1.96551e-11	1.97457e-11
9.84	1.96001e-11	1.95991e-11	1.95578e-11	1.97408e-11	1.96052e-11	1.9661e-11	1.97503e-11
9.86	1.96017e-11	1.95969e-11	1.95561e-11	1.97445e-11	1.9611e-11	1.96509e-11	1.97461e-11
9.88	1.96002e-11	1.96001e-11	1.95591e-11	1.97383e-11	1.96132e-11	1.96573e-11	1.97424e-11
9.9	1.95991e-11	1.95957e-11	1.95538e-11	1.97318e-11	1.9614e-11	1.96529e-11	1.97468e-11
9.92	1.96065e-11	1.95973e-11	1.95536e-11	1.97227e-11	1.96055e-11	1.96598e-11	1.97379e-11
9.94	1.9601e-11	1.95927e-11	1.95535e-11	1.9725e-11	1.96066e-11	1.96631e-11	1.97343e-11
9.96	1.95971e-11	1.95956e-11	1.95537e-11	1.97181e-11	1.96045e-11	1.96539e-11	1.97371e-11
9.98	1.95957e-11	1.95929e-11	1.95519e-11	1.97132e-11	1.96036e-11	1.96587e-11	1.97399e-11
10	1.95992e-11	1.96015e-11	1.95453e-11	1.97129e-11	1.9604e-11	1.96584e-11	1.97374e-11
10.02	1.95998e-11	1.95948e-11	1.95527e-11	1.97105e-11	1.96031e-11	1.96478e-11	1.97317e-11
10.04	1.95981e-11	1.95968e-11	1.95499e-11	1.97064e-11	1.96031e-11	1.96503e-11	1.9743e-11
10.06	1.96002e-11	1.95982e-11	1.95495e-11	1.9701e-11	1.96073e-11	1.9655e-11	1.97366e-11
10.08	1.95951e-11	1.9596e-11	1.95459e-11	1.97e-11	1.9602e-11	1.96547e-11	1.97296e-11
10.1	1.95909e-11	1.95932e-11	1.95533e-11	1.96862e-11	1.95994e-11	1.96551e-11	1.97371e-11
10.12	1.95929e-11	1.9595e-11	1.95514e-11	1.96889e-11	1.95964e-11	1.96568e-11	1.97324e-11
10.14	1.95921e-11	1.95907e-11	1.95462e-11	1.96922e-11	1.95976e-11	1.96558e-11	1.97375e-11
10.16	1.95887e-11	1.95905e-11	1.95421e-11	1.96876e-11	1.9602e-11	1.96478e-11	1.97351e-11
10.18	1.95909e-11	1.95929e-11	1.95426e-11	1.96787e-11	1.96043e-11	1.96518e-11	1.97378e-11
10.2	1.95861e-11	1.95926e-11	1.95432e-11	1.96807e-11	1.96032e-11	1.96522e-11	1.97351e-11
10.22	1.95862e-11	1.95858e-11	1.95479e-11	1.96827e-11	1.9599e-11	1.9649e-11	1.97371e-11
10.24	1.95918e-11	1.95894e-11	1.95434e-11	1.96791e-11	1.95958e-11	1.96494e-11	1.97399e-11
10.26	1.95879e-11	1.95882e-11	1.95412e-11	1.96792e-11	1.95987e-11	1.96451e-11	1.97322e-11
10.28	1.95883e-11	1.95921e-11	1.95433e-11	1.96748e-11	1.95965e-11	1.9647e-11	1.97337e-11
10.3	1.95845e-11	1.95877e-11	1.9541e-11	1.96727e-11	1.96033e-11	1.96453e-11	1.9729e-11
10.32	1.95891e-11	1.95834e-11	1.95422e-11	1.96704e-11	1.95998e-11	1.96478e-11	1.97307e-11
10.34	1.95898e-11	1.95859e-11	1.95377e-11	1.96676e-11	1.95964e-11	1.96484e-11	1.97255e-11
10.36	1.9585e-11	1.95946e-11	1.95339e-11	1.96621e-11	1.95954e-11	1.96486e-11	1.97306e-11
10.38	1.95873e-11	1.95899e-11	1.95384e-11	1.96643e-11	1.95907e-11	1.96489e-11	1.97344e-11
10.4	1.95844e-11	1.95841e-11	1.95403e-11	1.96643e-11	1.95887e-11	1.96395e-11	1.97276e-11
10.42	1.95865e-11	1.95858e-11	1.95406e-11	1.96598e-11	1.95934e-11	1.96404e-11	1.97258e-11
10.44	1.95829e-11	1.95881e-11	1.95341e-11	1.96554e-11	1.95992e-11	1.96397e-11	1.97296e-11
10.46	1.95863e-11	1.95879e-11	1.95414e-11	1.96526e-11	1.95932e-11	1.96439e-11	1.97216e-11
10.48	1.95844e-11	1.95787e-11	1.954e-11	1.9654e-11	1.9592e-11	1.96469e-11	1.97308e-11
10.5	1.95834e-11	1.95863e-11	1.95341e-11	1.96504e-11	1.96003e-11	1.96508e-11	1.97285e-11
10.52	1.95862e-11	1.95789e-11	1.95396e-11	1.96588e-11	1.95916e-11	1.964e-11	1.9731e-11
10.54	1.95885e-11	1.95846e-11	1.95379e-11	1.96542e-11	1.95941e-11	1.96404e-11	1.97224e-11
10.56	1.95872e-11	1.95853e-11	1.95351e-11	1.96517e-11	1.95966e-11	1.96428e-11	1.97335e-11
10.58	1.95799e-11	1.95817e-11	1.95384e-11	1.96453e-11	1.95924e-11	1.9643e-11	1.97258e-11
10.6	1.95776e-11	1.95866e-11	1.95389e-11	1.96463e-11	1.95876e-11	1.96461e-11	1.97285e-11
10.62	1.95859e-11	1.95808e-11	1.9537e-11	1.96411e-11	1.95919e-11	1.96396e-11	1.97269e-11
10.64	1.95852e-11	1.95817e-11	1.95338e-11	1.96434e-11	1.95904e-11	1.96387e-11	1.97246e-11
10.66	1.9582e-11	1.95846e-11	1.95333e-11	1.96385e-11	1.95918e-11	1.96386e-11	1.97263e-11
10.68	1.95835e-11	1.95741e-11	1.95278e-11	1.96403e-11	1.95909e-11	1.96369e-11	1.97192e-11
10.7	1.95868e-11	1.95795e-11	1.95313e-11	1.96408e-11	1.95856e-11	1.96339e-11	1.97157e-11
10.72	1.95811e-11	1.95795e-11	1.9533e-11	1.96399e-11	1.95905e-11	1.96469e-11	1.97199e-11
10.74	1.95837e-11	1.95788e-11	1.95355e-11	1.96362e-11	1.95909e-11	1.96394e-11	1.97172e-11
10.76	1.95882e-11	1.95798e-11	1.95313e-11	1.96372e-11	1.95881e-11	1.96478e-11	1.97193e-11
10.78	1.95748e-11	1.95782e-11	1.95338e-11	1.96328e-11	1.95869e-11	1.96395e-11	1.97205e-11
10.8	1.95757e-11	1.95759e-11	1.95246e-11	1.96302e-11	1.95906e-11	1.96396e-11	1.97256e-11
10.82	1.95865e-11	1.95798e-11	1.95332e-11	1.96299e-11	1.95812e-11	1.96443e-11	1.97227e-11
10.84	1.9577e-11	1.95745e-11	1.95245e-11	1.96281e-11	1.95821e-11	1.96333e-11	1.97162e-11
10.86	1.95773e-11	1.95788e-11	1.95252e-11	1.96324e-11	1.95821e-11	1.96356e-11	1.97174e-11
10.88	1.9578e-11	1.95795e-11	1.95239e-11	1.96279e-11	1.95891e-11	1.96315e-11	1.97206e-11
10.9	1.95841e-11	1.9576e-11	1.95263e-11	1.96293e-11	1.9583e-11	1.96382e-11	1.97108e-11
10.92	1.95826e-11	1.95722e-11	1.95267e-11	1.96285e-11	1.95828e-11	1.96338e-11	1.97135e-11
10.94	1.9579e-11	1.95767e-11	1.95227e-11	1.96237e-11	1.95849e-11	1.96366e-11	1.97142e-11
10.96	1.95824e-11	1.95845e-11	1.95217e-11	1.9628e-11	1.95799e-11	1.96358e-11	1.97137e-11
10.98	1.95781e-11	1.95748e-11	1.95273e-11	1.96273e-11	1.95858e-11	1.9633e-11	1.97168e-11
11	1.95816e-11	1.95742e-11	1.95218e-11	1.96224e-11	1.95788e-11	1.96346e-11	1.97186e-11
11.02	1.95792e-11	1.95819e-11	1.95208e-11	1.96212e-11	1.95802e-11	1.96358e-11	1.97231e-11
11.04	1.95761e-11	1.95812e-11	1.95234e-11	1.96222e-11	1.95826e-11	1.96349e-11	1.97142e-11
11.06	1.95816e-11	1.95778e-11	1.95252e-11	1.96135e-11	1.9583e-11	1.96389e-11	1.97164e-11
11.08	1.95858e-11	1.95732e-11	1.95263e-11	1.96191e-11	1.958e-11	1.96345e-11	1.97173e-11
11.1	1.95736e-11	1.95802e-11	1.95211e-11	1.96242e-11	1.95818e-11	1.96288e-11	1.97123e-11
11.12	1.95825e-11	1.95802e-11	1.95267e-11	1.96166e-11	1.95847e-11	1.96335e-11	1.9711e-11
11.14	1.95768e-11	1.95721e-11	1.95232e-11	1.96166e-11	1.95816e-11	1.963e-11	1.97147e-11
11.16	1.95718e-11	1.95816e-11	1.9514e-11	1.96132e-11	1.95804e-11	1.96256e-11	1.97223e-11
11.18	1.9574e-11	1.95772e-11	1.95224e-11	1.96146e-11	1.95817e-11	1.96276e-11	1.97099e-11
11.2	1.95753e-11	1.95768e-11	1.952e-11	1.9618e-11	1.9583e-11	1.96322e-11	1.97116e-11
11.22	1.95768e-11	1.95795e-11	1.95209e-11	1.96178e-11	1.95767e-11	1.96273e-11	1.97109e-11
11.24	1.95755e-11	1.95779e-11	1.95267e-11	1.96173e-11	1.95792e-11	1.96298e-11	1.97131e-11
11.26	1.95765e-11	1.95631e-11	1.9519e-11	1.96174e-11	1.9576e-11	1.96311e-11	1.97164e-11
11.28	1.95715e-11	1.9572e-11	1.9524e-11	1.96166e-11	1.95723e-11	1.96323e-11	1.97095e-11
11.3	1.95749e-11	1.95723e-11	1.95214e-11	1.96062e-11	1.95728e-11	1.96218e-11	1.9708e-11
11.32	1.95761e-11	1.9566e-11	1.9518e-11	1.96163e-11	1.9575e-11	1.963e-11	1.97113e-11
11.34	1.95796e-11	1.95633e-11	1.95111e-11	1.961e-11	1.95769e-11	1.96265e-11	1.97032e-11
11.36	1.95742e-11	1.95642e-11	1.95209e-11	1.96149e-11	1.95709e-11	1.96252e-11	1.97073e-11
11.38	1.95761e-11	1.9566e-11	1.95167e-11	1.96046e-11	1.95813e-11	1.96247e-11	1.97117e-11
11.4	1.95742e-11	1.95714e-11	1.95125e-11	1.96071e-11	1.95779e-11	1.96208e-11	1.97034e-11
11.42	1.95704e-11	1.95711e-11	1.95202e-11	1.96112e-11	1.95671e-11	1.9628e-11	1.97025e-11
11.44	1.95716e-11	1.95634e-11	1.95203e-11	1.96092e-11	1.95717e-11	1.96237e-11	1.97043e-11
11.46	1.95757e-11	1.95676e-11	1.95145e-11	1.96095e-11	1.9574e-11	1.96243e-11	1.97057e-11
11.48	1.95643e-11	1.95619e-11	1.95152e-11	1.96066e-11	1.95746e-11	1.96278e-11	1.97074e-11
11.5	1.95728e-11	1.95745e-11	1.95147e-11	1.96022e-11	1.95742e-11	1.96176e-11	1.97147e-11
11.52	1.95688e-11	1.95719e-11	1.95078e-11	1.9607e-11	1.95725e-11	1.96243e-11	1.9704e-11
11.54	1.95712e-11	1.95692e-11	1.95149e-11	1.96066e-11	1.95684e-11	1.96229e-11	1.97029e-11
11.56	1.95691e-11	1.95785e-11	1.95109e-11	1.96022e-11	1.95765e-11	1.96224e-11	1.97054e-11
11.58	1.9564e-11	1.95662e-11	1.95146e-11	1.95969e-11	1.95732e-11	1.96242e-11	1.97068e-11
11.6	1.95678e-11	1.95676e-11	1.95208e-11	1.96006e-11	1.95699e-11	1.96182e-11	1.97079e-11
11.62	1.95719e-11	1.95696e-11	1.95081e-11	1.95996e-11	1.95697e-11	1.96164e-11	1.97051e-11
11.64	1.95653e-11	1.95705e-11	1.95133e-11	1.9599e-11	1.95767e-11	1.96232e-11	1.97055e-11
11.66	1.95732e-11	1.95762e-11	1.95127e-11	1.95974e-11	1.95668e-11	1.9623e-11	1.97058e-11
11.68	1.95676e-11	1.95754e-11	1.95163e-11	1.95991e-11	1.95696e-11	1.96214e-11	1.9705e-11
11.7	1.95671e-11	1.95717e-11	1.95094e-11	1.95993e-11	1.95675e-11	1.96257e-11	1.97004e-11
11.72	1.95691e-11	1.95733e-11	1.95076e-11	1.96012e-11	1.95703e-11	1.9628e-11	1.97115e-11
11.74	1.957e-11	1.9572e-11	1.951e-11	1.96041e-11	1.95729e-11	1.96196e-11	1.97069e-11
11.76	1.95705e-11	1.9566e-11	1.95152e-11	1.95969e-11	1.957e-11	1.96181e-11	1.97059e-11
11.78	1.95655e-11	1.9563e-11	1.95064e-11	1.95984e-11	1.95662e-11	1.9618e-11	1.96997e-11
11.8	1.95677e-11	1.9569e-11	1.95052e-11	1.95983e-11	1.95681e-11	1.96182e-11	1.9704e-11
11.82	1.95759e-11	1.95669e-11	1.95107e-11	1.95984e-11	1.95713e-11	1.9618e-11	1.97069e-11
11.84	1.95704e-11	1.95705e-11	1.95093e-11	1.9603e-11	1.95785e-11	1.96201e-11	1.9704e-11
11.86	1.95718e-11	1.95642e-11	1.95133e-11	1.96002e-11	1.95682e-11	1.96152e-11	1.96983e-11
11.88	1.9564e-11	1.95753e-11	1.95081e-11	1.95887e-11	1.95679e-11	1.96209e-11	1.96965e-11
11.9	1.9566e-11	1.95632e-11	1.95074e-11	1.95928e-11	1.95637e-11	1.96163e-11	1.97057e-11
11.92	1.95684e-11	1.95648e-11	1.95088e-11	1.95945e-11	1.95686e-11	1.96136e-11	1.96976e-11
11.94	1.95659e-11	1.95717e-11	1.9508e-11	1.95921e-11	1.95602e-11	1.96142e-11	1.97021e-11
11.96	1.9563e-11	1.9567e-11	1.95094e-11	1.9591e-11	1.95702e-11	1.96169e-11	1.96983e-11
11.98	1.95639e-11	1.9562e-11	1.95032e-11	1.95869e-11	1.95593e-11	1.96131e-11	1.97016e-11
12	1.95705e-11	1.95706e-11	1.95111e-11	1.95918e-11	1.95672e-11	1.9614e-11	1.96961e-11
12.02	1.95623e-11	1.95757e-11	1.95085e-11	1.95911e-11	1.95614e-11	1.96198e-11	1.96981e-11
12.04	1.95661e-11	1.95606e-11	1.95068e-11	1.95893e-11	1.95688e-11	1.96113e-11	1.96991e-11
12.06	1.95615e-11	1.95741e-11	1.95091e-11	1.95878e-11	1.95602e-11	1.96138e-11	1.96973e-11
12.08	1.95616e-11	1.95699e-11	1.95116e-11	1.95937e-11	1.95702e-11	1.96139e-11	1.97001e-11
12.1	1.95681e-11	1.95777e-11	1.95072e-11	1.95886e-11	1.95654e-11	1.96159e-11	1.96975e-11
12.12	1.95678e-11	1.95791e-11	1.95111e-11	1.95877e-11	1.95592e-11	1.96139e-11	1.96958e-11
12.14	1.9563e-11	1.95669e-11	1.95092e-11	1.95857e-11	1.95573e-11	1.96119e-11	1.97009e-11
12.16	1.95596e-11	1.95782e-11	1.95075e-11	1.95823e-11	1.95675e-11	1.96138e-11	1.97007e-11
12.18	1.95574e-11	1.95718e-11	1.95042e-11	1.95758e-11	1.95679e-11	1.96066e-11	1.96958e-11
12.2	1.95556e-11	1.95717e-11	1.95052e-11	1.95808e-11	1.9563e-11	1.96146e-11	1.97008e-11
12.22	1.95587e-11	1.95716e-11	1.95039e-11	1.95819e-11	1.9557e-11	1.96137e-11	1.96965e-11
12.24	1.95672e-11	1.95622e-11	1.95069e-11	1.95842e-11	1.95623e-11	1.96101e-11	1.97019e-11
12.26	1.95602e-11	1.95654e-11	1.9504e-11	1.95813e-11	1.9565e-11	1.96136e-11	1.96968e-11
12.28	1.95654e-11	1.95681e-11	1.94981e-11	1.95788e-11	1.95662e-11	1.96043e-11	1.96941e-11
12.3	1.95623e-11	1.95737e-11	1.95027e-11	1.95808e-11	1.95596e-11	1.96086e-11	1.96956e-11
12.32	1.95738e-11	1.95781e-11	1.9505e-11	1.95832e-11	1.95637e-11	1.96048e-11	1.96959e-11
12.34	1.95608e-11	1.95676e-11	1.9506e-11	1.95826e-11	1.95586e-11	1.96085e-11	1.96895e-11
12.36	1.95629e-11	1.95655e-11	1.95025e-11	1.95853e-11	1.95619e-11	1.96075e-11	1.96891e-11
12.38	1.95594e-11	1.95626e-11	1.9498e-11	1.95817e-11	1.95632e-11	1.96078e-11	1.96954e-11
12.4	1.95572e-11	1.95697e-11	1.95007e-11	1.95841e-11	1.9562e-11	1.96119e-11	1.96974e-11
12.42	1.95645e-11	1.95684e-11	1.9506e-11	1.95831e-11	1.95629e-11	1.96152e-11	1.96967e-11
12.44	1.95653e-11	1.95674e-11	1.95063e-11	1.95806e-11	1.95574e-11	1.96107e-11	1.96929e-11
12.46	1.95633e-11	1.95659e-11	1.95051e-11	1.9578e-11	1.95574e-11	1.96099e-11	1.96886e-11
12.48	1.9561e-11	1.95691e-11	1.94997e-11	1.95801e-11	1.95573e-11	1.96082e-11	1.96879e-11
12.5	1.95613e-11	1.957e-11	1.95026e-11	1.95762e-11	1.95603e-11	1.96095e-11	1.96868e-11
12.52	1.95569e-11	1.95686e-11	1.9503e-11	1.95799e-11	1.95559e-11	1.96097e-11	1.96972e-11
12.54	1.95535e-11	1.95704e-11	1.95081e-11	1.95747e-11	1.95585e-11	1.96106e-11	1.96912e-11
12.56	1.95628e-11	1.95692e-11	1.94978e-11	1.95764e-11	1.95578e-11	1.96059e-11	1.96884e-11
12.58	1.9556e-11	1.95638e-11	1.95067e-11	1.95797e-11	1.95572e-11	1.96138e-11	1.96888e-11
12.6	1.95633e-11	1.95631e-11	1.94968e-11	1.9575e-11	1.95543e-11	1.96036e-11	1.96913e-11
12.62	1.95613e-11	1.95639e-11	1.94953e-11	1.95712e-11	1.95539e-11	1.9608e-11	1.96918e-11
12.64	1.95618e-11	1.95693e-11	1.94973e-11	1.95717e-11	1.95545e-11	1.96064e-11	1.96963e-11
12.66	1.95587e-11	1.95543e-11	1.95002e-11	1.95737e-11	1.95558e-11	1.96066e-11	1.96891e-11
12.68	1.95617e-11	1.95599e-11	1.94948e-11	1.95681e-11	1.95575e-11	1.96067e-11	1.96988e-11
12.7	1.95618e-11	1.95631e-11	1.94921e-11	1.95724e-11	1.95511e-11	1.96026e-11	1.96911e-11
12.72	1.95591e-11	1.95592e-11	1.94928e-11	1.9572e-11	1.95598e-11	1.9606e-11	1.969e-11
12.74	1.95626e-11	1.95617e-11	1.94974e-11	1.95731e-11	1.95575e-11	1.9609e-11	1.96926e-11
12.76	1.95638e-11	1.95658e-11	1.95009e-11	1.95696e-11	1.95529e-11	1.96013e-11	1.96931e-11
12.78	1.95557e-11	1.9561e-11	1.94963e-11	1.95761e-11	1.95497e-11	1.96052e-11	1.96869e-11
12.8	1.95563e-11	1.95639e-11	1.94967e-11	1.95663e-11	1.95543e-11	1.96068e-11	1.96847e-11
12.82	1.95617e-11	1.95598e-11	1.94992e-11	1.95701e-11	1.95577e-11	1.95966e-11	1.96906e-11
12.84	1.95578e-11	1.95619e-11	1.94932e-11	1.95643e-11	1.95501e-11	1.96056e-11	1.96892e-11
12.86	1.95586e-11	1.95577e-11	1.95019e-11	1.95681e-11	1.9551e-11	1.96097e-11	1.96911e-11
12.88	1.95576e-11	1.95605e-11	1.94981e-11	1.95685e-11	1.9552e-11	1.95995e-11	1.96902e-11
12.9	1.95548e-11	1.9564e-11	1.94956e-11	1.95685e-11	1.95584e-11	1.95998e-11	1.96902e-11
12.92	1.9559e-11	1.95572e-11	1.94906e-11	1.9568e-11	1.95483e-11	1.96044e-11	1.96837e-11
12.94	1.95553e-11	1.956e-11	1.94906e-11	1.95656e-11	1.95529e-11	1.96028e-11	1.96912e-11
12.96	1.95576e-11	1.95599e-11	1.94909e-11	1.95737e-11	1.95588e-11	1.96049e-11	1.96877e-11
12.98	1.95582e-11	1.95617e-11	1.94921e-11	1.95598e-11	1.95511e-11	1.96058e-11	1.96883e-11
13	1.95602e-11	1.95535e-11	1.94919e-11	1.95697e-11	1.95503e-11	1.96055e-11	1.96893e-11
13.02	1.9551e-11	1.95618e-11	1.94844e-11	1.95621e-11	1.95418e-11	1.96027e-11	1.96859e-11
13.04	1.9555e-11	1.95635e-11	1.94986e-11	1.9566e-11	1.95472e-11	1.96072e-11	1.9691e-11
13.06	1.95523e-11	1.95605e-11	1.94901e-11	1.95667e-11	1.95505e-11	1.95987e-11	1.96892e-11
13.08	1.95503e-11	1.95575e-11	1.9495e-11	1.95623e-11	1.95522e-11	1.96013e-11	1.96872e-11
13.1	1.95521e-11	1.95601e-11	1.94904e-11	1.95634e-11	1.95568e-11	1.95972e-11	1.96863e-11
13.12	1.95501e-11	1.95598e-11	1.94932e-11	1.95614e-11	1.95557e-11	1.961e-11	1.96837e-11
13.14	1.95583e-11	1.95619e-11	1.9488e-11	1.95688e-11	1.95429e-11	1.96001e-11	1.96852e-11
13.16	1.95565e-11	1.95558e-11	1.94935e-11	1.95615e-11	1.95467e-11	1.96066e-11	1.9689e-11
13.18	1.95501e-11	1.95607e-11	1.94889e-11	1.95637e-11	1.95487e-11	1.95972e-11	1.96848e-11
13.2	1.95533e-11	1.95573e-11	1.94881e-11	1.95609e-11	1.95489e-11	1.96015e-11	1.96868e-11
13.22	1.95526e-11	1.9556e-11	1.94853e-11	1.95615e-11	1.95541e-11	1.96004e-11	1.96924e-11
13.24	1.95544e-11	1.95505e-11	1.94883e-11	1.95655e-11	1.95521e-11	1.95991e-11	1.96792e-11
13.26	1.95478e-11	1.95589e-11	1.94816e-11	1.95569e-11	1.95509e-11	1.96015e-11	1.9683e-11
13.28	1.95534e-11	1.95584e-11	1.94831e-11	1.95666e-11	1.95548e-11	1.95991e-11	1.96874e-11
13.3	1.9555e-11	1.95611e-11	1.94774e-11	1.95632e-11	1.95512e-11	1.95944e-11	1.96786e-11
13.32	1.95579e-11	1.95569e-11	1.94817e-11	1.95654e-11	1.95525e-11	1.95986e-11	1.96834e-11
13.34	1.95488e-11	1.95531e-11	1.94869e-11	1.95672e-11	1.95485e-11	1.96024e-11	1.96757e-11
13.36	1.95529e-11	1.95597e-11	1.94892e-11	1.95593e-11	1.95497e-11	1.95952e-11	1.9687e-11
13.38	1.95474e-11	1.95561e-11	1.94871e-11	1.9562e-11	1.95488e-11	1.96034e-11	1.96823e-11
13.4	1.95513e-11	1.95618e-11	1.9481e-11	1.95601e-11	1.95456e-11	1.95963e-11	1.96809e-11
13.42	1.95489e-11	1.95543e-11	1.94803e-11	1.95662e-11	1.9549e-11	1.96004e-11	1.96871e-11
13.44	1.95488e-11	1.95469e-11	1.94848e-11	1.95611e-11	1.95454e-11	1.95956e-11	1.96763e-11
13.46	1.95454e-11	1.95539e-11	1.9491e-11	1.95587e-11	1.95503e-11	1.95989e-11	1.96784e-11
13.48	1.9552e-11	1.95611e-11	1.94875e-11	1.95581e-11	1.95543e-11	1.95923e-11	1.96762e-11
13.5	1.9554e-11	1.95568e-11	1.94806e-11	1.95553e-11	1.95463e-11	1.95936e-11	1.96747e-11
13.52	1.9557e-11	1.95526e-11	1.94831e-11	1.95562e-11	1.95453e-11	1.95985e-11	1.96754e-11
13.54	1.95522e-11	1.95536e-11	1.94848e-11	1.95635e-11	1.95423e-11	1.95938e-11	1.96767e-11
13.56	1.95479e-11	1.95566e-11	1.94875e-11	1.95607e-11	1.95436e-11	1.95953e-11	1.96787e-11
13.58	1.95501e-11	1.95595e-11	1.94848e-11	1.95573e-11	1.9552e-11	1.95936e-11	1.96831e-11
13.6	1.955e-11	1.95527e-11	1.9483e-11	1.95538e-11	1.95396e-11	1.95936e-11	1.9682e-11
13.62	1.95456e-11	1.95481e-11	1.94826e-11	1.95577e-11	1.95502e-11	1.95946e-11	1.96795e-11
13.64	1.9556e-11	1.95414e-11	1.94792e-11	1.9557e-11	1.9544e-11	1.9595e-11	1.96764e-11
13.66	1.95462e-11	1.95521e-11	1.94818e-11	1.95566e-11	1.95408e-11	1.95969e-11	1.96744e-11
13.68	1.95515e-11	1.95454e-11	1.94796e-11	1.95599e-11	1.95374e-11	1.96048e-11	1.96736e-11
13.7	1.95524e-11	1.95503e-11	1.94798e-11	1.95587e-11	1.95396e-11	1.95937e-11	1.96784e-11
13.72	1.955e-11	1.95525e-11	1.94871e-11	1.95548e-11	1.95437e-11	1.95889e-11	1.96742e-11
13.74	1.95482e-11	1.95466e-11	1.94758e-11	1.95567e-11	1.95474e-11	1.95912e-11	1.96733e-11
13.76	1.95482e-11	1.95495e-11	1.94859e-11	1.95568e-11	1.9547e-11	1.95958e-11	1.96708e-11
13.78	1.9541e-11	1.95533e-11	1.94859e-11	1.95574e-11	1.95454e-11	1.959e-11	1.96766e-11
13.8	1.95521e-11	1.95484e-11	1.94874e-11	1.95498e-11	1.95435e-11	1.95937e-11	1.96731e-11
13.82	1.95505e-11	1.95556e-11	1.9483e-11	1.9554e-11	1.95454e-11	1.9589e-11	1.96713e-11
13.84	1.95499e-11	1.95536e-11	1.94805e-11	1.95523e-11	1.9537e-11	1.95948e-11	1.96802e-11
13.86	1.9548e-11	1.95588e-11	1.94836e-11	1.95523e-11	1.95468e-11	1.95946e-11	1.96723e-11
13.88	1.95484e-11	1.95508e-11	1.94789e-11	1.955e-11	1.95435e-11	1.95912e-11	1.96737e-11
13.9	1.95523e-11	1.95563e-11	1.94742e-11	1.95489e-11	1.95448e-11	1.95977e-11	1.96763e-11
13.92	1.95503e-11	1.95457e-11	1.94768e-11	1.95516e-11	1.95424e-11	1.95896e-11	1.96732e-11
13.94	1.95543e-11	1.95547e-11	1.94784e-11	1.95486e-11	1.95458e-11	1.95992e-11	1.96703e-11
13.96	1.95427e-11	1.95593e-11	1.94816e-11	1.95564e-11	1.9538e-11	1.95895e-11	1.96742e-11
13.98	1.955e-11	1.95509e-11	1.9482e-11	1.95464e-11	1.95404e-11	1.95929e-11	1.96694e-11
14	1.95458e-11	1.95547e-11	1.94738e-11	1.95454e-11	1.95429e-11	1.95915e-11	1.96677e-11
14.02	1.95446e-11	1.95553e-11	1.94838e-11	1.95486e-11	1.95448e-11	1.95896e-11	1.9677e-11
14.04	1.95525e-11	1.95484e-11	1.94766e-11	1.95509e-11	1.95364e-11	1.95911e-11	1.96738e-11
14.06	1.95477e-11	1.95502e-11	1.94787e-11	1.95433e-11	1.95366e-11	1.95935e-11	1.96761e-11
14.08	1.95486e-11	1.95509e-11	1.94799e-11	1.95469e-11	1.9537e-11	1.95866e-11	1.96759e-11
14.1	1.9549e-11	1.95518e-11	1.94733e-11	1.95479e-11	1.95413e-11	1.95937e-11	1.9678e-11
14.12	1.95421e-11	1.95501e-11	1.94684e-11	1.95419e-11	1.95364e-11	1.95905e-11	1.9673e-11
14.14	1.95504e-11	1.95535e-11	1.94756e-11	1.95479e-11	1.95413e-11	1.95908e-11	1.96709e-11
14.16	1.95499e-11	1.95519e-11	1.94716e-11	1.95492e-11	1.95435e-11	1.95877e-11	1.96692e-11
14.18	1.95437e-11	1.95528e-11	1.9478e-11	1.95504e-11	1.95393e-11	1.95899e-11	1.96702e-11
14.2	1.95463e-11	1.95561e-11	1.94717e-11	1.95473e-11	1.95349e-11	1.95845e-11	1.96726e-11
14.22	1.95463e-11	1.95504e-11	1.94784e-11	1.95496e-11	1.95385e-11	1.95894e-11	1.96769e-11
14.24	1.95464e-11	1.95515e-11	1.94788e-11	1.95468e-11	1.95367e-11	1.95924e-11	1.9671e-11
14.26	1.95457e-11	1.95464e-11	1.94729e-11	1.95443e-11	1.95447e-11	1.959e-11	1.9674e-11
14.28	1.9541e-11	1.95468e-11	1.94693e-11	1.95409e-11	1.95394e-11	1.95911e-11	1.96721e-11
14.3	1.95493e-11	1.95455e-11	1.9474e-11	1.95456e-11	1.95379e-11	1.9595e-11	1.96759e-11
14.32	1.95468e-11	1.9551e-11	1.94772e-11	1.95494e-11	1.95402e-11	1.95872e-11	1.96674e-11
14.34	1.95456e-11	1.95481e-11	1.94775e-11	1.95434e-11	1.9539e-11	1.95858e-11	1.96697e-11
14.36	1.95476e-11	1.95475e-11	1.94719e-11	1.95441e-11	1.95413e-11	1.95893e-11	1.96699e-11
14.38	1.95478e-11	1.955e-11	1.94714e-11	1.95412e-11	1.95327e-11	1.95911e-11	1.96691e-11
14.4	1.95417e-11	1.95469e-11	1.94703e-11	1.95384e-11	1.95387e-11	1.9587e-11	1.96734e-11
14.42	1.95413e-11	1.95499e-11	1.94756e-11	1.95399e-11	1.95292e-11	1.95895e-11	1.96689e-11
14.44	1.95483e-11	1.95391e-11	1.94748e-11	1.95409e-11	1.95368e-11	1.95853e-11	1.96669e-11
14.46	1.95511e-11	1.95446e-11	1.94681e-11	1.95409e-11	1.95327e-11	1.95882e-11	1.96725e-11
14.48	1.95452e-11	1.95534e-11	1.94784e-11	1.95409e-11	1.95385e-11	1.95844e-11	1.96753e-11
14.5	1.95415e-11	1.95508e-11	1.94795e-11	1.95404e-11	1.95398e-11	1.95902e-11	1.96677e-11
14.52	1.95426e-11	1.95484e-11	1.94688e-11	1.95388e-11	1.95385e-11	1.95873e-11	1.96703e-11
14.54	1.95431e-11	1.95469e-11	1.94672e-11	1.95447e-11	1.95341e-11	1.95885e-11	1.96706e-11
14.56	1.95365e-11	1.95516e-11	1.94716e-11	1.95448e-11	1.95388e-11	1.95858e-11	1.96722e-11
14.58	1.95454e-11	1.95521e-11	1.94735e-11	1.95415e-11	1.95427e-11	1.95909e-11	1.96708e-11
14.6	1.95445e-11	1.95483e-11	1.9478e-11	1.95471e-11	1.95363e-11	1.9588e-11	1.96773e-11
14.62	1.95393e-11	1.95452e-11	1.94758e-11	1.95411e-11	1.95324e-11	1.95918e-11	1.96708e-11
14.64	1.95441e-11	1.95548e-11	1.94695e-11	1.95401e-11	1.95336e-11	1.95908e-11	1.96659e-11
14.66	1.95435e-11	1.95468e-11	1.94725e-11	1.95362e-11	1.953e-11	1.95904e-11	1.96698e-11
14.68	1.95462e-11	1.95488e-11	1.94723e-11	1.95373e-11	1.95376e-11	1.95851e-11	1.96712e-11
14.7	1.95429e-11	1.95526e-11	1.94784e-11	1.9538e-11	1.95374e-11	1.95845e-11	1.9671e-11
14.72	1.95442e-11	1.95421e-11	1.94778e-11	1.95417e-11	1.95404e-11	1.95815e-11	1.96712e-11
14.74	1.95441e-11	1.95524e-11	1.94684e-11	1.95376e-11	1.95289e-11	1.95841e-11	1.96723e-11
14.76	1.95479e-11	1.95453e-11	1.94737e-11	1.9534e-11	1.95328e-11	1.95859e-11	1.96718e-11
14.78	1.9545e-11	1.95436e-11	1.94716e-11	1.95404e-11	1.95329e-11	1.95834e-11	1.96654e-11
14.8	1.95513e-11	1.95414e-11	1.94721e-11	1.95369e-11	1.95299e-11	1.95854e-11	1.96623e-11
14.82	1.95429e-11	1.95421e-11	1.94672e-11	1.95463e-11	1.95375e-11	1.9585e-11	1.96693e-11
14.84	1.95477e-11	1.95439e-11	1.94712e-11	1.95343e-11	1.9534e-11	1.9591e-11	1.96703e-11
14.86	1.95429e-11	1.95508e-11	1.94675e-11	1.95335e-11	1.95358e-11	1.95843e-11	1.96646e-11
14.88	1.95451e-11	1.95393e-11	1.94627e-11	1.95455e-11	1.95371e-11	1.95786e-11	1.96683e-11
14.9	1.95442e-11	1.9541e-11	1.94675e-11	1.95376e-11	1.9531e-11	1.95859e-11	1.96644e-11
14.92	1.95413e-11	1.95404e-11	1.94656e-11	1.95358e-11	1.95302e-11	1.95829e-11	1.96671e-11
14.94	1.95425e-11	1.95471e-11	1.94732e-11	1.95353e-11	1.95435e-11	1.95859e-11	1.96645e-11
14.96	1.95466e-11	1.95366e-11	1.94687e-11	1.95333e-11	1.95322e-11	1.95803e-11	1.96671e-11
14.98	1.95424e-11	1.95428e-11	1.94687e-11	1.95301e-11	1.95337e-11	1.95837e-11	1.96653e-11
15	1.95467e-11	1.95389e-11	1.94658e-11	1.95325e-11	1.95332e-11	1.95886e-11	1.96665e-11
15.02	1.95453e-11	1.95417e-11	1.94699e-11	1.95278e-11	1.95285e-11	1.95827e-11	1.96652e-11
15.04	1.95476e-11	1.95413e-11	1.94656e-11	1.95344e-11	1.95313e-11	1.95868e-11	1.96635e-11
15.06	1.95436e-11	1.95421e-11	1.94735e-11	1.95231e-11	1.95242e-11	1.95832e-11	1.96703e-11
15.08	1.95512e-11	1.95369e-11	1.94646e-11	1.9529e-11	1.95247e-11	1.95871e-11	1.96659e-11
15.1	1.95415e-11	1.95384e-11	1.94687e-11	1.95296e-11	1.95315e-11	1.95825e-11	1.96653e-11
15.12	1.95432e-11	1.95458e-11	1.94659e-11	1.95364e-11	1.95361e-11	1.95791e-11	1.96607e-11
15.14	1.95485e-11	1.95429e-11	1.94663e-11	1.95331e-11	1.9533e-11	1.95749e-11	1.96674e-11
15.16	1.95436e-11	1.95413e-11	1.94674e-11	1.95333e-11	1.95242e-11	1.95936e-11	1.96648e-11
15.18	1.95464e-11	1.95375e-11	1.94653e-11	1.95285e-11	1.95371e-11	1.95805e-11	1.967e-11
15.2	1.95462e-11	1.95457e-11	1.94711e-11	1.95345e-11	1.9529e-11	1.9586e-11	1.96687e-11
15.22	1.95429e-11	1.95497e-11	1.9463e-11	1.9535e-11	1.95257e-11	1.95873e-11	1.96654e-11
15.24	1.95386e-11	1.95365e-11	1.94685e-11	1.95362e-11	1.95263e-11	1.95834e-11	1.96669e-11
15.26	1.95446e-11	1.95437e-11	1.94701e-11	1.95355e-11	1.95291e-11	1.95821e-11	1.96637e-11
15.28	1.95412e-11	1.95333e-11	1.94693e-11	1.95335e-11	1.95323e-11	1.95822e-11	1.96648e-11
15.3	1.95458e-11	1.95365e-11	1.94651e-11	1.95262e-11	1.95307e-11	1.95902e-11	1.96649e-11
15.32	1.9539e-11	1.95352e-11	1.94635e-11	1.95303e-11	1.95251e-11	1.95835e-11	1.96646e-11
15.34	1.95368e-11	1.95369e-11	1.94653e-11	1.95324e-11	1.95236e-11	1.95821e-11	1.96695e-11
15.36	1.95405e-11	1.95473e-11	1.94657e-11	1.95279e-11	1.95287e-11	1.95822e-11	1.96674e-11
15.38	1.95362e-11	1.95411e-11	1.94694e-11	1.95325e-11	1.95248e-11	1.95813e-11	1.96617e-11
15.4	1.95366e-11	1.95358e-11	1.94607e-11	1.95286e-11	1.95261e-11	1.95802e-11	1.9656e-11
15.42	1.95328e-11	1.95404e-11	1.9466e-11	1.95274e-11	1.95259e-11	1.95784e-11	1.9666e-11
15.44	1.95407e-11	1.95369e-11	1.94664e-11	1.95264e-11	1.95227e-11	1.95745e-11	1.96642e-11
15.46	1.95416e-11	1.9535e-11	1.94645e-11	1.95266e-11	1.95252e-11	1.95772e-11	1.96597e-11
15.48	1.95476e-11	1.95403e-11	1.94625e-11	1.95259e-11	1.95234e-11	1.95799e-11	1.96634e-11
15.5	1.95422e-11	1.95368e-11	1.94652e-11	1.95334e-11	1.95267e-11	1.95837e-11	1.96626e-11
15.52	1.95418e-11	1.95393e-11	1.94665e-11	1.95293e-11	1.95286e-11	1.95881e-11	1.96658e-11
15.54	1.95435e-11	1.95449e-11	1.94599e-11	1.95233e-11	1.95257e-11	1.95824e-11	1.96717e-11
15.56	1.95374e-11	1.9542e-11	1.94603e-11	1.95291e-11	1.95254e-11	1.95795e-11	1.96653e-11
15.58	1.95411e-11	1.95457e-11	1.94627e-11	1.95275e-11	1.9527e-11	1.95797e-11	1.96651e-11
15.6	1.95376e-11	1.95394e-11	1.94631e-11	1.95274e-11	1.95223e-11	1.95772e-11	1.96665e-11
15.62	1.95407e-11	1.95374e-11	1.94687e-11	1.95239e-11	1.95322e-11	1.95784e-11	1.96653e-11
15.64	1.95431e-11	1.95397e-11	1.94628e-11	1.95288e-11	1.95223e-11	1.95846e-11	1.96662e-11
15.66	1.95417e-11	1.95426e-11	1.94665e-11	1.95162e-11	1.95255e-11	1.95788e-11	1.96603e-11
15.68	1.95381e-11	1.95353e-11	1.94565e-11	1.95258e-11	1.95257e-11	1.95815e-11	1.96664e-11
15.7	1.9535e-11	1.95366e-11	1.94637e-11	1.95189e-11	1.95277e-11	1.9581e-11	1.96643e-11
15.72	1.95479e-11	1.95455e-11	1.9469e-11	1.95252e-11	1.95235e-11	1.95787e-11	1.96692e-11
15.74	1.95424e-11	1.95441e-11	1.94651e-11	1.95248e-11	1.95255e-11	1.95788e-11	1.96639e-11
15.76	1.95418e-11	1.95415e-11	1.94629e-11	1.95259e-11	1.95171e-11	1.95726e-11	1.96657e-11
15.78	1.95451e-11	1.95403e-11	1.94567e-11	1.95151e-11	1.95236e-11	1.95798e-11	1.96605e-11
15.8	1.95396e-11	1.95328e-11	1.94669e-11	1.95286e-11	1.95249e-11	1.95823e-11	1.96655e-11
15.82	1.95441e-11	1.95389e-11	1.94624e-11	1.95272e-11	1.9531e-11	1.95785e-11	1.96594e-11
15.84	1.95406e-11	1.95343e-11	1.94578e-11	1.95265e-11	1.95236e-11	1.95707e-11	1.96608e-11
15.86	1.95408e-11	1.95347e-11	1.94568e-11	1.95201e-11	1.95198e-11	1.95797e-11	1.96538e-11
15.88	1.95391e-11	1.95283e-11	1.94644e-11	1.95225e-11	1.95183e-11	1.95736e-11	1.96615e-11
15.9	1.95391e-11	1.9533e-11	1.94619e-11	1.95283e-11	1.95236e-11	1.95738e-11	1.96603e-11
15.92	1.95386e-11	1.95365e-11	1.94645e-11	1.95237e-11	1.95246e-11	1.95783e-11	1.96637e-11
15.94	1.95434e-11	1.95417e-11	1.94623e-11	1.95211e-11	1.9522e-11	1.9573e-11	1.966e-11
15.96	1.95375e-11	1.95299e-11	1.94589e-11	1.95247e-11	1.95228e-11	1.95782e-11	1.96631e-11
15.98	1.9543e-11	1.95396e-11	1.94543e-11	1.95212e-11	1.95198e-11	1.95778e-11	1.9665e-11
16	1.9537e-11	1.95378e-11	1.94566e-11	1.95264e-11	1.95247e-11	1.95776e-11	1.96623e-11
16.02	1.95425e-11	1.9534e-11	1.94572e-11	1.95223e-11	1.9521e-11	1.9576e-11	1.96587e-11
16.04	1.95371e-11	1.95433e-11	1.9458e-11	1.95233e-11	1.95219e-11	1.95772e-11	1.96584e-11
16.06	1.95347e-11	1.95341e-11	1.94583e-11	1.9515e-11	1.95214e-11	1.95744e-11	1.96623e-11
16.08	1.95423e-11	1.9542e-11	1.94571e-11	1.95187e-11	1.95154e-11	1.95737e-11	1.96637e-11
16.1	1.95434e-11	1.95431e-11	1.94579e-11	1.95146e-11	1.95215e-11	1.95741e-11	1.96608e-11
16.12	1.95405e-11	1.95358e-11	1.94617e-11	1.9528e-11	1.95193e-11	1.95762e-11	1.96623e-11
16.14	1.95418e-11	1.95343e-11	1.94587e-11	1.95228e-11	1.953e-11	1.95772e-11	1.9665e-11
16.16	1.95364e-11	1.95412e-11	1.946e-11	1.95202e-11	1.95232e-11	1.95771e-11	1.96582e-11
16.18	1.95394e-11	1.95378e-11	1.9464e-11	1.95227e-11	1.95184e-11	1.95753e-11	1.96645e-11
16.2	1.95406e-11	1.95397e-11	1.94588e-11	1.95299e-11	1.95156e-11	1.95725e-11	1.96628e-11
16.22	1.95398e-11	1.95448e-11	1.9463e-11	1.95242e-11	1.95256e-11	1.95769e-11	1.9669e-11
16.24	1.95446e-11	1.95324e-11	1.9467e-11	1.95199e-11	1.95236e-11	1.95769e-11	1.96612e-11
16.26	1.95296e-11	1.95369e-11	1.94573e-11	1.95206e-11	1.95187e-11	1.95778e-11	1.96686e-11
16.28	1.95415e-11	1.9539e-11	1.94621e-11	1.95249e-11	1.95172e-11	1.95784e-11	1.966e-11
16.3	1.95415e-11	1.95425e-11	1.94604e-11	1.95238e-11	1.9519e-11	1.9582e-11	1.96605e-11
16.32	1.95435e-11	1.95349e-11	1.94548e-11	1.9519e-11	1.95153e-11	1.95788e-11	1.96588e-11
16.34	1.95353e-11	1.95375e-11	1.94544e-11	1.95262e-11	1.95199e-11	1.95783e-11	1.96547e-11
16.36	1.95376e-11	1.95366e-11	1.94544e-11	1.95246e-11	1.95159e-11	1.95736e-11	1.96605e-11
16.38	1.95405e-11	1.95397e-11	1.94525e-11	1.95167e-11	1.95251e-11	1.95735e-11	1.9651e-11
16.4	1.95349e-11	1.95398e-11	1.94554e-11	1.95146e-11	1.95188e-11	1.95686e-11	1.9664e-11
16.42	1.95451e-11	1.95327e-11	1.94479e-11	1.95191e-11	1.9519e-11	1.95765e-11	1.96635e-11
16.44	1.95304e-11	1.95355e-11	1.94612e-11	1.95184e-11	1.95173e-11	1.95633e-11	1.96539e-11
16.46	1.95376e-11	1.95392e-11	1.94603e-11	1.95195e-11	1.95193e-11	1.95781e-11	1.96572e-11
16.48	1.95282e-11	1.95277e-11	1.9454e-11	1.95144e-11	1.9523e-11	1.95762e-11	1.96567e-11
16.5	1.9538e-11	1.95376e-11	1.94552e-11	1.95133e-11	1.95141e-11	1.95756e-11	1.96556e-11
16.52	1.95408e-11	1.95321e-11	1.9454e-11	1.95184e-11	1.95195e-11	1.95723e-11	1.96618e-11
16.54	1.9534e-11	1.95418e-11	1.94586e-11	1.95243e-11	1.95188e-11	1.95725e-11	1.96599e-11
16.56	1.95371e-11	1.95353e-11	1.94556e-11	1.95254e-11	1.9516e-11	1.9578e-11	1.96588e-11
16.58	1.95383e-11	1.95384e-11	1.94608e-11	1.95151e-11	1.95178e-11	1.95728e-11	1.96619e-11
16.6	1.95357e-11	1.95343e-11	1.94554e-11	1.95195e-11	1.95145e-11	1.95723e-11	1.96578e-11
16.62	1.95364e-11	1.9533e-11	1.94632e-11	1.95202e-11	1.95148e-11	1.95782e-11	1.96615e-11
16.64	1.95328e-11	1.95327e-11	1.94609e-11	1.95238e-11	1.95111e-11	1.95734e-11	1.96597e-11
16.66	1.95385e-11	1.95315e-11	1.94636e-11	1.95152e-11	1.95182e-11	1.95702e-11	1.9656e-11
16.68	1.9537e-11	1.95364e-11	1.94602e-11	1.95236e-11	1.95126e-11	1.95742e-11	1.96547e-11
16.7	1.95374e-11	1.95353e-11	1.9456e-11	1.95161e-11	1.95148e-11	1.95701e-11	1.9656e-11
16.72	1.95289e-11	1.95303e-11	1.94606e-11	1.95184e-11	1.95196e-11	1.95726e-11	1.96481e-11
16.74	1.95448e-11	1.95386e-11	1.94621e-11	1.95172e-11	1.95164e-11	1.95734e-11	1.96566e-11
16.76	1.95356e-11	1.95345e-11	1.94574e-11	1.95153e-11	1.95107e-11	1.95671e-11	1.96604e-11
16.78	1.95384e-11	1.95346e-11	1.94628e-11	1.95206e-11	1.95183e-11	1.95709e-11	1.96538e-11
16.8	1.95436e-11	1.95327e-11	1.94545e-11	1.95168e-11	1.9516e-11	1.95796e-11	1.96565e-11
16.82	1.95306e-11	1.95361e-11	1.94594e-11	1.95154e-11	1.95093e-11	1.9568e-11	1.96556e-11
16.84	1.9533e-11	1.9539e-11	1.94509e-11	1.95126e-11	1.95155e-11	1.9574e-11	1.96517e-11
16.86	1.95375e-11	1.95348e-11	1.94553e-11	1.95152e-11	1.95108e-11	1.95784e-11	1.96538e-11
16.88	1.95325e-11	1.95316e-11	1.94605e-11	1.95135e-11	1.95095e-11	1.95714e-11	1.96601e-11
16.9	1.95377e-11	1.95366e-11	1.94639e-11	1.95187e-11	1.95129e-11	1.95747e-11	1.9657e-11
16.92	1.95397e-11	1.95287e-11	1.94538e-11	1.952e-11	1.95064e-11	1.95747e-11	1.96559e-11
16.94	1.95439e-11	1.95355e-11	1.94542e-11	1.95164e-11	1.95073e-11	1.9576e-11	1.96536e-11
16.96	1.95362e-11	1.9535e-11	1.94505e-11	1.95128e-11	1.95092e-11	1.95762e-11	1.9654e-11
16.98	1.95365e-11	1.95414e-11	1.94612e-11	1.95135e-11	1.95139e-11	1.95753e-11	1.96588e-11
17	1.95312e-11	1.95372e-11	1.9457e-11	1.95187e-11	1.95152e-11	1.95715e-11	1.96559e-11
17.02	1.95363e-11	1.95352e-11	1.94558e-11	1.95129e-11	1.95161e-11	1.95727e-11	1.96561e-11
17.04	1.95315e-11	1.95304e-11	1.94594e-11	1.95231e-11	1.95137e-11	1.95707e-11	1.96546e-11
17.06	1.95385e-11	1.95278e-11	1.94532e-11	1.95154e-11	1.95121e-11	1.95672e-11	1.96572e-11
17.08	1.95308e-11	1.95289e-11	1.94543e-11	1.95155e-11	1.95091e-11	1.95699e-11	1.96511e-11
17.1	1.95325e-11	1.95342e-11	1.94538e-11	1.95175e-11	1.95173e-11	1.95695e-11	1.96478e-11
17.12	1.95299e-11	1.95396e-11	1.94571e-11	1.95162e-11	1.95151e-11	1.95702e-11	1.96517e-11
17.14	1.95341e-11	1.95272e-11	1.94604e-11	1.95189e-11	1.95063e-11	1.95815e-11	1.96509e-11
17.16	1.95377e-11	1.95406e-11	1.94558e-11	1.95175e-11	1.952e-11	1.95772e-11	1.96582e-11
17.18	1.95396e-11	1.95396e-11	1.94555e-11	1.95102e-11	1.95219e-11	1.95754e-11	1.96581e-11
17.2	1.9539e-11	1.95311e-11	1.94472e-11	1.95176e-11	1.95127e-11	1.95755e-11	1.96546e-11
17.22	1.95366e-11	1.95316e-11	1.94527e-11	1.95204e-11	1.95153e-11	1.95742e-11	1.96538e-11
17.24	1.95322e-11	1.95445e-11	1.94544e-11	1.95134e-11	1.95072e-11	1.95783e-11	1.96594e-11
17.26	1.95357e-11	1.95373e-11	1.94563e-11	1.95083e-11	1.95098e-11	1.95711e-11	1.96597e-11
17.28	1.95361e-11	1.95364e-11	1.9457e-11	1.95104e-11	1.95143e-11	1.95756e-11	1.96585e-11
17.3	1.9537e-11	1.95354e-11	1.94576e-11	1.95125e-11	1.95133e-11	1.95736e-11	1.96545e-11
17.32	1.95305e-11	1.95392e-11	1.94535e-11	1.95164e-11	1.95057e-11	1.95732e-11	1.96559e-11
17.34	1.95367e-11	1.95393e-11	1.94593e-11	1.95125e-11	1.95108e-11	1.95747e-11	1.96579e-11
17.36	1.95307e-11	1.95379e-11	1.94549e-11	1.95134e-11	1.95085e-11	1.95689e-11	1.96537e-11
17.38	1.95401e-11	1.95355e-11	1.94544e-11	1.95129e-11	1.95121e-11	1.95804e-11	1.96553e-11
17.4	1.95411e-11	1.9532e-11	1.94562e-11	1.95072e-11	1.9516e-11	1.95687e-11	1.96527e-11
17.42	1.95341e-11	1.95421e-11	1.94548e-11	1.95124e-11	1.95199e-11	1.95762e-11	1.96499e-11
17.44	1.95376e-11	1.95362e-11	1.94554e-11	1.95076e-11	1.95175e-11	1.95703e-11	1.96562e-11
17.46	1.95377e-11	1.95379e-11	1.94567e-11	1.95126e-11	1.95193e-11	1.95752e-11	1.96572e-11
17.48	1.9531e-11	1.95354e-11	1.94532e-11	1.95146e-11	1.95174e-11	1.95717e-11	1.96569e-11
17.5	1.95363e-11	1.9535e-11	1.94459e-11	1.95071e-11	1.95159e-11	1.95718e-11	1.9653e-11
17.52	1.95348e-11	1.95352e-11	1.94589e-11	1.95072e-11	1.95153e-11	1.95742e-11	1.96514e-11
17.54	1.9535e-11	1.9534e-11	1.94566e-11	1.95094e-11	1.95117e-11	1.95646e-11	1.96537e-11
17.56	1.95337e-11	1.95434e-11	1.94471e-11	1.95143e-11	1.95106e-11	1.95714e-11	1.96529e-11
17.58	1.95347e-11	1.9537e-11	1.9453e-11	1.95086e-11	1.95133e-11	1.95699e-11	1.96603e-11
17.6	1.95312e-11	1.95344e-11	1.94586e-11	1.95132e-11	1.95148e-11	1.95691e-11	1.96514e-11
17.62	1.9536e-11	1.95393e-11	1.94482e-11	1.95105e-11	1.9513e-11	1.95742e-11	1.96528e-11
17.64	1.95357e-11	1.95441e-11	1.9453e-11	1.95138e-11	1.95127e-11	1.95715e-11	1.9653e-11
17.66	1.95339e-11	1.95428e-11	1.94572e-11	1.95122e-11	1.95157e-11	1.95727e-11	1.96576e-11
17.68	1.95343e-11	1.95382e-11	1.94573e-11	1.95153e-11	1.95069e-11	1.95751e-11	1.96519e-11
17.7	1.95306e-11	1.95416e-11	1.94547e-11	1.95104e-11	1.951e-11	1.95722e-11	1.96467e-11
17.72	1.95356e-11	1.95366e-11	1.94589e-11	1.95102e-11	1.95108e-11	1.95688e-11	1.96509e-11
17.74	1.95361e-11	1.95452e-11	1.94497e-11	1.95052e-11	1.95102e-11	1.9575e-11	1.96533e-11
17.76	1.95316e-11	1.95337e-11	1.94428e-11	1.95095e-11	1.95089e-11	1.95707e-11	1.96523e-11
17.78	1.95292e-11	1.9534e-11	1.94496e-11	1.95141e-11	1.95158e-11	1.95721e-11	1.96515e-11
17.8	1.95294e-11	1.95381e-11	1.94487e-11	1.9511e-11	1.95054e-11	1.95678e-11	1.96547e-11
17.82	1.95224e-11	1.95432e-11	1.94544e-11	1.95102e-11	1.95138e-11	1.95675e-11	1.96536e-11
17.84	1.95346e-11	1.95433e-11	1.94587e-11	1.95094e-11	1.95119e-11	1.95683e-11	1.96514e-11
17.86	1.95337e-11	1.9539e-11	1.9449e-11	1.95062e-11	1.95098e-11	1.95731e-11	1.96521e-11
17.88	1.95301e-11	1.95367e-11	1.94536e-11	1.95045e-11	1.95132e-11	1.95757e-11	1.96468e-11
17.9	1.95293e-11	1.95402e-11	1.94492e-11	1.95072e-11	1.95144e-11	1.95709e-11	1.96575e-11
17.92	1.95305e-11	1.95397e-11	1.94515e-11	1.95066e-11	1.95133e-11	1.95783e-11	1.96487e-11
17.94	1.95365e-11	1.95394e-11	1.94524e-11	1.95065e-11	1.95116e-11	1.9569e-11	1.96556e-11
17.96	1.95368e-11	1.95492e-11	1.94504e-11	1.95071e-11	1.95187e-11	1.9569e-11	1.96525e-11
17.98	1.95378e-11	1.95403e-11	1.94571e-11	1.95106e-11	1.95091e-11	1.95709e-11	1.96509e-11
18	1.95352e-11	1.95389e-11	1.94554e-11	1.95101e-11	1.95142e-11	1.95727e-11	1.96537e-11
18.02	1.95336e-11	1.9542e-11	1.94516e-11	1.95113e-11	1.95137e-11	1.95701e-11	1.96444e-11
18.04	1.95357e-11	1.95413e-11	1.945e-11	1.95071e-11	1.95156e-11	1.95648e-11	1.96627e-11
18.06	1.95364e-11	1.95401e-11	1.94525e-11	1.95101e-11	1.95144e-11	1.95678e-11	1.96522e-11
18.08	1.95279e-11	1.95433e-11	1.94492e-11	1.95025e-11	1.95141e-11	1.95693e-11	1.96546e-11
18.1	1.95318e-11	1.95446e-11	1.94538e-11	1.95103e-11	1.95089e-11	1.95682e-11	1.96469e-11
18.12	1.9535e-11	1.95376e-11	1.94527e-11	1.95092e-11	1.95092e-11	1.95686e-11	1.9648e-11
18.14	1.95318e-11	1.95409e-11	1.9453e-11	1.95083e-11	1.95092e-11	1.95704e-11	1.96513e-11
18.16	1.9531e-11	1.95424e-11	1.94534e-11	1.95126e-11	1.95122e-11	1.95673e-11	1.96532e-11
18.18	1.95275e-11	1.95378e-11	1.94564e-11	1.9512e-11	1.95081e-11	1.95734e-11	1.9643e-11
18.2	1.95353e-11	1.95398e-11	1.94577e-11	1.95083e-11	1.95196e-11	1.95694e-11	1.96522e-11
18.22	1.95341e-11	1.95443e-11	1.94564e-11	1.95068e-11	1.95067e-11	1.95702e-11	1.96495e-11
18.24	1.9532e-11	1.95398e-11	1.94493e-11	1.95062e-11	1.95101e-11	1.9567e-11	1.9659e-11
18.26	1.95292e-11	1.95399e-11	1.94581e-11	1.95018e-11	1.95074e-11	1.95672e-11	1.96496e-11
18.28	1.95339e-11	1.95419e-11	1.94563e-11	1.9511e-11	1.9505e-11	1.95721e-11	1.96575e-11
18.3	1.95336e-11	1.95393e-11	1.94499e-11	1.95017e-11	1.95058e-11	1.9571e-11	1.96522e-11
18.32	1.95351e-11	1.95378e-11	1.94489e-11	1.95051e-11	1.95039e-11	1.95639e-11	1.9658e-11
18.34	1.95248e-11	1.95409e-11	1.94532e-11	1.95068e-11	1.95054e-11	1.95716e-11	1.96517e-11
18.36	1.95256e-11	1.95481e-11	1.9454e-11	1.95077e-11	1.95027e-11	1.95677e-11	1.96509e-11
18.38	1.95366e-11	1.95411e-11	1.94522e-11	1.94967e-11	1.95087e-11	1.95726e-11	1.96533e-11
18.4	1.95339e-11	1.95382e-11	1.94511e-11	1.95054e-11	1.95067e-11	1.95705e-11	1.96557e-11
18.42	1.95318e-11	1.95401e-11	1.94499e-11	1.95097e-11	1.95043e-11	1.95646e-11	1.96448e-11
18.44	1.95345e-11	1.95428e-11	1.9449e-11	1.95019e-11	1.95071e-11	1.95711e-11	1.96505e-11
18.46	1.95364e-11	1.95422e-11	1.9454e-11	1.95123e-11	1.95078e-11	1.95743e-11	1.96532e-11
18.48	1.95285e-11	1.95481e-11	1.94545e-11	1.95125e-11	1.95055e-11	1.95728e-11	1.96525e-11
18.5	1.95336e-11	1.95402e-11	1.94456e-11	1.95086e-11	1.95095e-11	1.957e-11	1.96519e-11
18.52	1.95306e-11	1.95448e-11	1.94483e-11	1.95041e-11	1.95022e-11	1.95737e-11	1.96481e-11
18.54	1.95328e-11	1.95419e-11	1.94517e-11	1.95031e-11	1.95075e-11	1.95664e-11	1.96499e-11
18.56	1.95312e-11	1.95449e-11	1.94504e-11	1.95095e-11	1.95098e-11	1.95644e-11	1.96547e-11
18.58	1.95315e-11	1.95387e-11	1.94511e-11	1.95072e-11	1.95017e-11	1.95647e-11	1.96569e-11
18.6	1.95294e-11	1.95416e-11	1.94458e-11	1.95081e-11	1.95134e-11	1.95689e-11	1.96485e-11
18.62	1.95334e-11	1.95419e-11	1.94568e-11	1.951e-11	1.95031e-11	1.95709e-11	1.96533e-11
18.64	1.9531e-11	1.95425e-11	1.94472e-11	1.95028e-11	1.95045e-11	1.95663e-11	1.96507e-11
18.66	1.95273e-11	1.95448e-11	1.94538e-11	1.9504e-11	1.95034e-11	1.95675e-11	1.96524e-11
18.68	1.95335e-11	1.95369e-11	1.94459e-11	1.95089e-11	1.95046e-11	1.95704e-11	1.96469e-11
18.7	1.95327e-11	1.95452e-11	1.94496e-11	1.95067e-11	1.95092e-11	1.95643e-11	1.96523e-11
18.72	1.95339e-11	1.9553e-11	1.94517e-11	1.95065e-11	1.95076e-11	1.95699e-11	1.96502e-11
18.74	1.95375e-11	1.95486e-11	1.94513e-11	1.95106e-11	1.95113e-11	1.95683e-11	1.96482e-11
18.76	1.95353e-11	1.95443e-11	1.94463e-11	1.95051e-11	1.95085e-11	1.95672e-11	1.96569e-11
18.78	1.95371e-11	1.95408e-11	1.94539e-11	1.95079e-11	1.94988e-11	1.95637e-11	1.96543e-11
18.8	1.953e-11	1.95419e-11	1.94509e-11	1.95079e-11	1.94995e-11	1.95671e-11	1.96547e-11
18.82	1.95357e-11	1.95472e-11	1.94476e-11	1.95086e-11	1.95021e-11	1.95683e-11	1.96468e-11
18.84	1.95314e-11	1.95437e-11	1.94522e-11	1.95067e-11	1.95085e-11	1.95676e-11	1.96486e-11
18.86	1.95311e-11	1.9548e-11	1.94441e-11	1.95037e-11	1.9503e-11	1.95663e-11	1.9656e-11
18.88	1.95286e-11	1.95384e-11	1.94491e-11	1.95062e-11	1.94999e-11	1.95648e-11	1.96509e-11
18.9	1.95327e-11	1.95527e-11	1.94484e-11	1.95052e-11	1.95021e-11	1.95616e-11	1.96534e-11
18.92	1.9528e-11	1.95445e-11	1.94497e-11	1.95136e-11	1.95032e-11	1.95572e-11	1.9653e-11
18.94	1.95336e-11	1.95439e-11	1.94485e-11	1.95091e-11	1.95059e-11	1.95664e-11	1.96555e-11
18.96	1.95332e-11	1.95494e-11	1.94583e-11	1.95082e-11	1.95026e-11	1.95659e-11	1.96531e-11
18.98	1.9534e-11	1.95424e-11	1.94551e-11	1.95057e-11	1.95052e-11	1.95715e-11	1.96498e-11
19	1.95294e-11	1.95466e-11	1.94542e-11	1.95023e-11	1.95012e-11	1.95655e-11	1.96539e-11
19.02	1.95249e-11	1.95417e-11	1.94461e-11	1.95068e-11	1.95057e-11	1.95677e-11	1.96524e-11
19.04	1.95272e-11	1.95405e-11	1.94472e-11	1.95095e-11	1.95006e-11	1.95707e-11	1.96532e-11
19.06	1.95306e-11	1.95537e-11	1.94456e-11	1.95051e-11	1.95081e-11	1.95633e-11	1.96506e-11
19.08	1.95322e-11	1.95339e-11	1.94458e-11	1.95048e-11	1.95046e-11	1.95648e-11	1.96466e-11
19.1	1.95329e-11	1.95464e-11	1.9454e-11	1.95088e-11	1.95031e-11	1.95745e-11	1.9657e-11
19.12	1.95373e-11	1.95432e-11	1.94526e-11	1.95027e-11	1.95044e-11	1.95665e-11	1.96532e-11
19.14	1.95289e-11	1.95471e-11	1.94538e-11	1.95106e-11	1.94979e-11	1.95695e-11	1.96596e-11
19.16	1.95361e-11	1.95396e-11	1.94583e-11	1.95059e-11	1.94993e-11	1.95723e-11	1.96539e-11
19.18	1.95354e-11	1.95472e-11	1.94494e-11	1.95032e-11	1.94994e-11	1.95718e-11	1.96488e-11
19.2	1.95383e-11	1.95432e-11	1.94505e-11	1.95119e-11	1.94985e-11	1.95591e-11	1.96551e-11
19.22	1.95367e-11	1.95445e-11	1.94559e-11	1.95126e-11	1.95044e-11	1.95696e-11	1.96509e-11
19.24	1.95387e-11	1.95463e-11	1.94544e-11	1.95012e-11	1.94992e-11	1.95702e-11	1.96491e-11
19.26	1.95439e-11	1.95438e-11	1.94477e-11	1.95063e-11	1.94986e-11	1.95665e-11	1.96462e-11
19.28	1.95402e-11	1.95409e-11	1.94497e-11	1.95063e-11	1.95078e-11	1.95638e-11	1.96527e-11
19.3	1.95353e-11	1.95457e-11	1.94435e-11	1.95051e-11	1.95039e-11	1.95654e-11	1.96495e-11
19.32	1.95382e-11	1.95388e-11	1.94439e-11	1.95048e-11	1.95062e-11	1.95703e-11	1.96514e-11
19.34	1.95325e-11	1.95416e-11	1.94527e-11	1.95034e-11	1.94992e-11	1.95673e-11	1.96654e-11
19.36	1.95335e-11	1.95444e-11	1.94472e-11	1.9506e-11	1.95019e-11	1.95603e-11	1.96554e-11
19.38	1.95364e-11	1.95442e-11	1.94449e-11	1.95037e-11	1.95039e-11	1.95729e-11	1.96526e-11
19.4	1.95335e-11	1.95416e-11	1.94533e-11	1.95046e-11	1.95e-11	1.95603e-11	1.96568e-11
19.42	1.95413e-11	1.95508e-11	1.94479e-11	1.95062e-11	1.95048e-11	1.95614e-11	1.9656e-11
19.44	1.9533e-11	1.95479e-11	1.94498e-11	1.94977e-11	1.95049e-11	1.95678e-11	1.96473e-11
19.46	1.95347e-11	1.95471e-11	1.94462e-11	1.95029e-11	1.94966e-11	1.95593e-11	1.96486e-11
19.48	1.95377e-11	1.95475e-11	1.94537e-11	1.95028e-11	1.94975e-11	1.95672e-11	1.96521e-11
19.5	1.95319e-11	1.95451e-11	1.9456e-11	1.94993e-11	1.95022e-11	1.95658e-11	1.96569e-11
19.52	1.95346e-11	1.95498e-11	1.94563e-11	1.95066e-11	1.95079e-11	1.95586e-11	1.9656e-11
19.54	1.95369e-11	1.95381e-11	1.94453e-11	1.95019e-11	1.94964e-11	1.95608e-11	1.96503e-11
19.56	1.95351e-11	1.95442e-11	1.9449e-11	1.95024e-11	1.94967e-11	1.95598e-11	1.96467e-11
19.58	1.95403e-11	1.95494e-11	1.94466e-11	1.95031e-11	1.95046e-11	1.95628e-11	1.96515e-11
19.6	1.95331e-11	1.9547e-11	1.94488e-11	1.95051e-11	1.95032e-11	1.95579e-11	1.96485e-11
19.62	1.95296e-11	1.95466e-11	1.94455e-11	1.95061e-11	1.95021e-11	1.95663e-11	1.96477e-11
19.64	1.95325e-11	1.95525e-11	1.94431e-11	1.95115e-11	1.95058e-11	1.95719e-11	1.96527e-11
19.66	1.95309e-11	1.9551e-11	1.94465e-11	1.95036e-11	1.95083e-11	1.95632e-11	1.96533e-11
19.68	1.95386e-11	1.95494e-11	1.94427e-11	1.95112e-11	1.95033e-11	1.95621e-11	1.96494e-11
19.7	1.95392e-11	1.95478e-11	1.94451e-11	1.95084e-11	1.94933e-11	1.95607e-11	1.96443e-11
19.72	1.95275e-11	1.95394e-11	1.94453e-11	1.95113e-11	1.94996e-11	1.95584e-11	1.96488e-11
19.74	1.95344e-11	1.95508e-11	1.94474e-11	1.95159e-11	1.94987e-11	1.95557e-11	1.9654e-11
19.76	1.95317e-11	1.95437e-11	1.94458e-11	1.95069e-11	1.95023e-11	1.95605e-11	1.96504e-11
19.78	1.95309e-11	1.95453e-11	1.94454e-11	1.95055e-11	1.9506e-11	1.95637e-11	1.96472e-11
19.8	1.95282e-11	1.95466e-11	1.94479e-11	1.95078e-11	1.95027e-11	1.95629e-11	1.96499e-11
19.82	1.95256e-11	1.95474e-11	1.94439e-11	1.95066e-11	1.95031e-11	1.95603e-11	1.96472e-11
19.84	1.95289e-11	1.95445e-11	1.9438e-11	1.95064e-11	1.95004e-11	1.9563e-11	1.96568e-11
19.86	1.95349e-11	1.95424e-11	1.9447e-11	1.95019e-11	1.9501e-11	1.9563e-11	1.96538e-11
19.88	1.95334e-11	1.95497e-11	1.94428e-11	1.95068e-11	1.95015e-11	1.95669e-11	1.96519e-11
19.9	1.95348e-11	1.95482e-11	1.94536e-11	1.94992e-11	1.95068e-11	1.95626e-11	1.96435e-11
19.92	1.95347e-11	1.9544e-11	1.94487e-11	1.95079e-11	1.94961e-11	1.95652e-11	1.96504e-11
19.94	1.95354e-11	1.95462e-11	1.94493e-11	1.95084e-11	1.95012e-11	1.95648e-11	1.96488e-11
19.96	1.9532e-11	1.95437e-11	1.94523e-11	1.95064e-11	1.94968e-11	1.9561e-11	1.96498e-11
19.98	1.95347e-11	1.95528e-11	1.94454e-11	1.95054e-11	1.95035e-11	1.95587e-11	1.9654e-11
20	1.9538e-11	1.95444e-11	1.94454e-11	1.95047e-11	1.94985e-11	1.95601e-11	1.96494e-11
20.02	1.95354e-11	1.95518e-11	1.94498e-11	1.95029e-11	1.94935e-11	1.9564e-11	1.96522e-11
20.04	1.95294e-11	1.95465e-11	1.94479e-11	1.94999e-11	1.94969e-11	1.95653e-11	1.96549e-11
20.06	1.95318e-11	1.95457e-11	1.9451e-11	1.95044e-11	1.95005e-11	1.9561e-11	1.96506e-11
20.08	1.9538e-11	1.95504e-11	1.94498e-11	1.95068e-11	1.94995e-11	1.95645e-11	1.96482e-11
20.1	1.95346e-11	1.95449e-11	1.94456e-11	1.95036e-11	1.94966e-11	1.95656e-11	1.96535e-11
20.12	1.95309e-11	1.95448e-11	1.94461e-11	1.95014e-11	1.94928e-11	1.95597e-11	1.96464e-11
20.14	1.95305e-11	1.95453e-11	1.94466e-11	1.94995e-11	1.94993e-11	1.95521e-11	1.96499e-11
20.16	1.95312e-11	1.95452e-11	1.94432e-11	1.95044e-11	1.95005e-11	1.95652e-11	1.9644e-11
20.18	1.95369e-11	1.9544e-11	1.94499e-11	1.9503e-11	1.94926e-11	1.95592e-11	1.96485e-11
20.2	1.95287e-11	1.95448e-11	1.94461e-11	1.95021e-11	1.94929e-11	1.95636e-11	1.96503e-11
20.22	1.9531e-11	1.95464e-11	1.94566e-11	1.95021e-11	1.94978e-11	1.95654e-11	1.96514e-11
20.24	1.95336e-11	1.95442e-11	1.94494e-11	1.95067e-11	1.94942e-11	1.95598e-11	1.96486e-11
20.26	1.95332e-11	1.95361e-11	1.94431e-11	1.95085e-11	1.94927e-11	1.95636e-11	1.96479e-11
20.28	1.9534e-11	1.95511e-11	1.94486e-11	1.95068e-11	1.94984e-11	1.95629e-11	1.96545e-11
20.3	1.95319e-11	1.95472e-11	1.94436e-11	1.95039e-11	1.94954e-11	1.95632e-11	1.96421e-11
20.32	1.95308e-11	1.9551e-11	1.94441e-11	1.94995e-11	1.94966e-11	1.95605e-11	1.96505e-11
20.34	1.95361e-11	1.95469e-11	1.94462e-11	1.95035e-11	1.94991e-11	1.9558e-11	1.96402e-11
20.36	1.9531e-11	1.95408e-11	1.94506e-11	1.95001e-11	1.94958e-11	1.95585e-11	1.96471e-11
20.38	1.95371e-11	1.95444e-11	1.94469e-11	1.95028e-11	1.94925e-11	1.95583e-11	1.96469e-11
20.4	1.95308e-11	1.95517e-11	1.94445e-11	1.95003e-11	1.94886e-11	1.95565e-11	1.96493e-11
20.42	1.95314e-11	1.95474e-11	1.94428e-11	1.95014e-11	1.95029e-11	1.95549e-11	1.96526e-11
20.44	1.95337e-11	1.95492e-11	1.94451e-11	1.95047e-11	1.94963e-11	1.95555e-11	1.96515e-11
20.46	1.95344e-11	1.95481e-11	1.94477e-11	1.95049e-11	1.94946e-11	1.95596e-11	1.96553e-11
20.48	1.95363e-11	1.95499e-11	1.94434e-11	1.94936e-11	1.94882e-11	1.9563e-11	1.96451e-11
20.5	1.95346e-11	1.95498e-11	1.94459e-11	1.94975e-11	1.94964e-11	1.95553e-11	1.96429e-11
20.52	1.95325e-11	1.95456e-11	1.94446e-11	1.95014e-11	1.94957e-11	1.95576e-11	1.96461e-11
20.54	1.95327e-11	1.9547e-11	1.94488e-11	1.95007e-11	1.94991e-11	1.95622e-11	1.96473e-11
20.56	1.95313e-11	1.9545e-11	1.94501e-11	1.94978e-11	1.94891e-11	1.95621e-11	1.96471e-11
20.58	1.95298e-11	1.95383e-11	1.94492e-11	1.95073e-11	1.94932e-11	1.95583e-11	1.96533e-11
20.6	1.95273e-11	1.95451e-11	1.94429e-11	1.9506e-11	1.94957e-11	1.95582e-11	1.96483e-11
20.62	1.95333e-11	1.95439e-11	1.94444e-11	1.9498e-11	1.94949e-11	1.95579e-11	1.9647e-11
20.64	1.9528e-11	1.95402e-11	1.94449e-11	1.94995e-11	1.94942e-11	1.95531e-11	1.96524e-11
20.66	1.95291e-11	1.95502e-11	1.94437e-11	1.94991e-11	1.9495e-11	1.95584e-11	1.9652e-11
20.68	1.95282e-11	1.95449e-11	1.9443e-11	1.95033e-11	1.94953e-11	1.95529e-11	1.96514e-11
20.7	1.95328e-11	1.95444e-11	1.94471e-11	1.94947e-11	1.94885e-11	1.95594e-11	1.96464e-11
20.72	1.95298e-11	1.95446e-11	1.94465e-11	1.94999e-11	1.94913e-11	1.95563e-11	1.96512e-11
20.74	1.9532e-11	1.95472e-11	1.94457e-11	1.95027e-11	1.94911e-11	1.95627e-11	1.96498e-11
20.76	1.95386e-11	1.95527e-11	1.94477e-11	1.94962e-11	1.94898e-11	1.95541e-11	1.96443e-11
20.78	1.95285e-11	1.95441e-11	1.9453e-11	1.9498e-11	1.9488e-11	1.95642e-11	1.96506e-11
20.8	1.95318e-11	1.95423e-11	1.94444e-11	1.94967e-11	1.94937e-11	1.95636e-11	1.96474e-11
20.82	1.95341e-11	1.95417e-11	1.94539e-11	1.94972e-11	1.94907e-11	1.95535e-11	1.96467e-11
20.84	1.9534e-11	1.95458e-11	1.94423e-11	1.94975e-11	1.94949e-11	1.95584e-11	1.96499e-11
20.86	1.95326e-11	1.95418e-11	1.94495e-11	1.95e-11	1.94988e-11	1.95607e-11	1.96516e-11
20.88	1.95376e-11	1.95476e-11	1.94457e-11	1.94959e-11	1.94913e-11	1.95582e-11	1.9655e-11
20.9	1.95338e-11	1.9544e-11	1.94508e-11	1.94982e-11	1.94963e-11	1.95617e-11	1.96519e-11
20.92	1.9533e-11	1.95419e-11	1.94399e-11	1.94924e-11	1.94906e-11	1.95613e-11	1.96447e-11
20.94	1.95322e-11	1.95441e-11	1.94549e-11	1.94937e-11	1.94943e-11	1.95576e-11	1.9646e-11
20.96	1.95311e-11	1.95393e-11	1.94492e-11	1.94967e-11	1.94955e-11	1.95637e-11	1.96492e-11
20.98	1.95339e-11	1.95446e-11	1.94472e-11	1.94939e-11	1.9493e-11	1.95618e-11	1.96503e-11
21	1.95277e-11	1.954e-11	1.94411e-11	1.94866e-11	1.94934e-11	1.95592e-11	1.96557e-11
21.02	1.95332e-11	1.95458e-11	1.94489e-11	1.94959e-11	1.94984e-11	1.9555e-11	1.96466e-11
21.04	1.95345e-11	1.95451e-11	1.94481e-11	1.94962e-11	1.94886e-11	1.95627e-11	1.96506e-11
21.06	1.95393e-11	1.95488e-11	1.94525e-11	1.94977e-11	1.94883e-11	1.95621e-11	1.96505e-11
21.08	1.95396e-11	1.95505e-11	1.94453e-11	1.94896e-11	1.94906e-11	1.9568e-11	1.96474e-11
21.1	1.95349e-11	1.95462e-11	1.94501e-11	1.94918e-11	1.94912e-11	1.95644e-11	1.96473e-11
21.12	1.95353e-11	1.95466e-11	1.9454e-11	1.94946e-11	1.9491e-11	1.95608e-11	1.96446e-11
21.14	1.95342e-11	1.95454e-11	1.94538e-11	1.94892e-11	1.94965e-11	1.95542e-11	1.96478e-11
21.16	1.95305e-11	1.95453e-11	1.94536e-11	1.94973e-11	1.94953e-11	1.9558e-11	1.96437e-11
21.18	1.95312e-11	1.95463e-11	1.94484e-11	1.94969e-11	1.94889e-11	1.95612e-11	1.96511e-11
21.2	1.95342e-11	1.95466e-11	1.94489e-11	1.94967e-11	1.9493e-11	1.95606e-11	1.96529e-11
21.22	1.95314e-11	1.95463e-11	1.94475e-11	1.94963e-11	1.94878e-11	1.95564e-11	1.96513e-11
21.24	1.95348e-11	1.95493e-11	1.9448e-11	1.94995e-11	1.94945e-11	1.95582e-11	1.96492e-11
21.26	1.95383e-11	1.95448e-11	1.94471e-11	1.9495e-11	1.9491e-11	1.9561e-11	1.96517e-11
21.28	1.95335e-11	1.95495e-11	1.94452e-11	1.94948e-11	1.94915e-11	1.95679e-11	1.96489e-11
21.3	1.95352e-11	1.95446e-11	1.94424e-11	1.94931e-11	1.94968e-11	1.95596e-11	1.9645e-11
21.32	1.95307e-11	1.95435e-11	1.9448e-11	1.94995e-11	1.94912e-11	1.95586e-11	1.96487e-11
21.34	1.95326e-11	1.95453e-11	1.9443e-11	1.94978e-11	1.94889e-11	1.95629e-11	1.96501e-11
21.36	1.95365e-11	1.95389e-11	1.94458e-11	1.94958e-11	1.94956e-11	1.95644e-11	1.96487e-11
21.38	1.95358e-11	1.95316e-11	1.9442e-11	1.94917e-11	1.94933e-11	1.95714e-11	1.96458e-11
21.4	1.95343e-11	1.95419e-11	1.94398e-11	1.94896e-11	1.94876e-11	1.95649e-11	1.96513e-11
21.42	1.95292e-11	1.95375e-11	1.94381e-11	1.94944e-11	1.94968e-11	1.95633e-11	1.96421e-11
21.44	1.95323e-11	1.95433e-11	1.94381e-11	1.94945e-11	1.9489e-11	1.95641e-11	1.96506e-11
21.46	1.95336e-11	1.95369e-11	1.9444e-11	1.94892e-11	1.94929e-11	1.95663e-11	1.96416e-11
21.48	1.95299e-11	1.9534e-11	1.94386e-11	1.95002e-11	1.94944e-11	1.95715e-11	1.96502e-11
21.5	1.95322e-11	1.95363e-11	1.94402e-11	1.94887e-11	1.94885e-11	1.95707e-11	1.96524e-11
21.52	1.95381e-11	1.95379e-11	1.94408e-11	1.9493e-11	1.94812e-11	1.95671e-11	1.96462e-11
21.54	1.95312e-11	1.95358e-11	1.94388e-11	1.94879e-11	1.9483e-11	1.95665e-11	1.96407e-11
21.56	1.95233e-11	1.95351e-11	1.94453e-11	1.94957e-11	1.9491e-11	1.95672e-11	1.9644e-11
21.58	1.95319e-11	1.95465e-11	1.94446e-11	1.94999e-11	1.94887e-11	1.95681e-11	1.96482e-11
21.6	1.95416e-11	1.95447e-11	1.9444e-11	1.94887e-11	1.94893e-11	1.95649e-11	1.96436e-11
21.62	1.95326e-11	1.9545e-11	1.94425e-11	1.94996e-11	1.9492e-11	1.95653e-11	1.9649e-11
21.64	1.95242e-11	1.95378e-11	1.94422e-11	1.94969e-11	1.94897e-11	1.9565e-11	1.96477e-11
21.66	1.95388e-11	1.95355e-11	1.94388e-11	1.94985e-11	1.94919e-11	1.95721e-11	1.96471e-11
21.68	1.95284e-11	1.95407e-11	1.94454e-11	1.949e-11	1.94831e-11	1.95685e-11	1.96432e-11
21.7	1.95292e-11	1.9543e-11	1.94421e-11	1.94919e-11	1.94909e-11	1.95711e-11	1.96401e-11
21.72	1.95332e-11	1.95428e-11	1.94508e-11	1.94966e-11	1.94931e-11	1.95684e-11	1.96431e-11
21.74	1.95318e-11	1.95394e-11	1.94403e-11	1.94932e-11	1.94976e-11	1.95731e-11	1.9649e-11
21.76	1.95367e-11	1.95347e-11	1.94351e-11	1.94909e-11	1.94912e-11	1.95673e-11	1.96477e-11
21.78	1.95351e-11	1.95406e-11	1.94481e-11	1.95021e-11	1.94955e-11	1.95759e-11	1.96467e-11
21.8	1.95387e-11	1.95335e-11	1.94433e-11	1.95002e-11	1.94948e-11	1.95762e-11	1.96397e-11
21.82	1.95351e-11	1.95454e-11	1.94447e-11	1.94986e-11	1.94935e-11	1.95823e-11	1.96453e-11
21.84	1.95304e-11	1.95434e-11	1.94382e-11	1.94919e-11	1.94875e-11	1.9576e-11	1.9645e-11
21.86	1.95321e-11	1.9541e-11	1.94443e-11	1.9494e-11	1.94927e-11	1.95774e-11	1.9645e-11
21.88	1.95396e-11	1.95426e-11	1.94479e-11	1.94929e-11	1.94948e-11	1.95812e-11	1.96466e-11
21.9	1.95313e-11	1.9539e-11	1.94403e-11	1.94892e-11	1.94909e-11	1.95817e-11	1.96503e-11
21.92	1.95291e-11	1.95335e-11	1.94462e-11	1.94941e-11	1.94932e-11	1.95809e-11	1.96508e-11
21.94	1.95378e-11	1.95363e-11	1.94524e-11	1.9499e-11	1.94957e-11	1.95793e-11	1.96512e-11
21.96	1.95325e-11	1.95412e-11	1.94451e-11	1.94947e-11	1.94986e-11	1.95848e-11	1.96487e-11
21.98	1.95328e-11	1.9539e-11	1.94496e-11	1.94881e-11	1.94979e-11	1.95941e-11	1.96511e-11
22	1.95329e-11	1.95457e-11	1.94418e-11	1.94917e-11	1.9499e-11	1.95861e-11	1.96574e-11
22.02	1.95355e-11	1.9546e-11	1.94441e-11	1.94977e-11	1.94996e-11	1.95834e-11	1.96522e-11
22.04	1.95295e-11	1.95434e-11	1.9446e-11	1.94889e-11	1.94964e-11	1.95861e-11	1.96517e-11
22.06	1.95309e-11	1.95466e-11	1.94447e-11	1.9498e-11	1.94996e-11	1.95853e-11	1.96445e-11
22.08	1.95342e-11	1.95488e-11	1.94385e-11	1.94959e-11	1.94961e-11	1.95871e-11	1.96561e-11
22.1	1.95332e-11	1.95407e-11	1.94457e-11	1.94979e-11	1.95026e-11	1.95886e-11	1.96477e-11
22.12	1.9528e-11	1.95429e-11	1.94439e-11	1.94919e-11	1.95073e-11	1.95846e-11	1.96552e-11
22.14	1.95306e-11	1.95482e-11	1.94502e-11	1.94951e-11	1.9511e-11	1.95977e-11	1.9645e-11
22.16	1.95314e-11	1.95519e-11	1.9443e-11	1.94954e-11	1.95125e-11	1.95961e-11	1.96531e-11
22.18	1.95284e-11	1.95451e-11	1.94458e-11	1.94977e-11	1.95093e-11	1.9592e-11	1.96473e-11
22.2	1.9523e-11	1.95477e-11	1.94395e-11	1.94932e-11	1.95126e-11	1.9588e-11	1.9653e-11
22.22	1.9528e-11	1.95467e-11	1.94511e-11	1.9494e-11	1.95131e-11	1.95967e-11	1.96547e-11
22.24	1.95235e-11	1.95512e-11	1.94452e-11	1.94876e-11	1.95165e-11	1.9602e-11	1.9657e-11
22.26	1.95153e-11	1.95517e-11	1.94497e-11	1.94934e-11	1.95114e-11	1.9599e-11	1.96557e-11
22.28	1.95195e-11	1.95586e-11	1.94438e-11	1.94915e-11	1.95085e-11	1.96029e-11	1.96545e-11
22.3	1.95195e-11	1.95498e-11	1.94415e-11	1.94886e-11	1.95165e-11	1.95985e-11	1.9653e-11
22.32	1.95297e-11	1.95509e-11	1.9443e-11	1.94946e-11	1.95153e-11	1.96119e-11	1.96565e-11
22.34	1.95222e-11	1.95468e-11	1.94404e-11	1.94954e-11	1.95199e-11	1.96049e-11	1.96561e-11
22.36	1.95178e-11	1.95541e-11	1.9447e-11	1.94949e-11	1.95143e-11	1.96039e-11	1.96554e-11
22.38	1.95182e-11	1.95503e-11	1.94457e-11	1.94938e-11	1.95234e-11	1.96127e-11	1.96554e-11
22.4	1.95234e-11	1.95491e-11	1.94418e-11	1.9491e-11	1.95282e-11	1.9606e-11	1.96565e-11
22.42	1.95205e-11	1.95542e-11	1.94422e-11	1.94918e-11	1.95223e-11	1.96035e-11	1.96595e-11
22.44	1.95196e-11	1.95492e-11	1.94374e-11	1.94932e-11	1.95273e-11	1.96052e-11	1.96573e-11
22.46	1.95184e-11	1.9557e-11	1.94462e-11	1.9499e-11	1.95269e-11	1.96086e-11	1.96611e-11
22.48	1.95173e-11	1.95548e-11	1.94493e-11	1.94924e-11	1.95248e-11	1.96068e-11	1.9655e-11
22.5	1.95157e-11	1.9552e-11	1.94397e-11	1.94979e-11	1.95265e-11	1.96145e-11	1.96617e-11
22.52	1.95255e-11	1.95468e-11	1.94376e-11	1.94919e-11	1.95329e-11	1.9617e-11	1.96501e-11
22.54	1.95212e-11	1.9555e-11	1.94432e-11	1.94938e-11	1.95357e-11	1.96149e-11	1.96565e-11
22.56	1.95186e-11	1.9556e-11	1.94468e-11	1.94937e-11	1.9529e-11	1.96186e-11	1.96595e-11
22.58	1.95157e-11	1.95526e-11	1.94413e-11	1.94938e-11	1.95329e-11	1.96139e-11	1.9656e-11
22.6	1.95228e-11	1.9553e-11	1.94447e-11	1.94985e-11	1.95347e-11	1.9619e-11	1.96526e-11
22.62	1.95183e-11	1.95581e-11	1.94432e-11	1.94942e-11	1.95342e-11	1.96139e-11	1.96653e-11
22.64	1.95218e-11	1.95629e-11	1.94466e-11	1.94882e-11	1.95294e-11	1.96192e-11	1.96596e-11
22.66	1.9516e-11	1.95581e-11	1.94489e-11	1.94957e-11	1.95403e-11	1.96215e-11	1.96625e-11
22.68	1.95184e-11	1.95609e-11	1.94491e-11	1.95033e-11	1.95393e-11	1.96279e-11	1.96669e-11
22.7	1.95226e-11	1.95618e-11	1.94528e-11	1.94935e-11	1.95384e-11	1.9628e-11	1.96627e-11
22.72	1.95254e-11	1.95665e-11	1.94517e-11	1.94899e-11	1.95415e-11	1.96225e-11	1.96659e-11
22.74	1.95164e-11	1.95568e-11	1.94453e-11	1.94892e-11	1.95407e-11	1.96234e-11	1.96617e-11
22.76	1.95192e-11	1.95539e-11	1.94533e-11	1.94973e-11	1.95462e-11	1.96337e-11	1.96651e-11
22.78	1.95181e-11	1.95603e-11	1.94538e-11	1.94913e-11	1.95475e-11	1.96295e-11	1.96702e-11
22.8	1.95205e-11	1.95655e-11	1.94551e-11	1.94934e-11	1.95435e-11	1.96321e-11	1.96625e-11
22.82	1.95211e-11	1.95538e-11	1.94492e-11	1.94907e-11	1.95448e-11	1.96297e-11	1.96638e-11
22.84	1.95189e-11	1.95563e-11	1.94535e-11	1.94885e-11	1.95493e-11	1.96284e-11	1.96681e-11
22.86	1.95181e-11	1.95601e-11	1.9449e-11	1.94936e-11	1.95482e-11	1.96303e-11	1.96674e-11
22.88	1.95231e-11	1.95619e-11	1.94622e-11	1.9491e-11	1.95517e-11	1.96297e-11	1.96689e-11
22.9	1.95178e-11	1.95604e-11	1.94685e-11	1.94915e-11	1.9545e-11	1.96228e-11	1.96652e-11
22.92	1.95114e-11	1.95602e-11	1.9461e-11	1.94899e-11	1.95473e-11	1.9633e-11	1.9672e-11
22.94	1.95229e-11	1.95619e-11	1.94611e-11	1.94919e-11	1.95574e-11	1.96297e-11	1.96747e-11
22.96	1.95191e-11	1.95579e-11	1.94676e-11	1.94926e-11	1.95571e-11	1.96315e-11	1.96676e-11
22.98	1.95221e-11	1.95669e-11	1.94689e-11	1.94894e-11	1.95554e-11	1.96372e-11	1.96652e-11
23	1.95232e-11	1.95696e-11	1.94609e-11	1.94939e-11	1.95584e-11	1.96381e-11	1.96713e-11
23.02	1.95225e-11	1.95638e-11	1.94697e-11	1.94909e-11	1.95567e-11	1.96407e-11	1.96704e-11
23.04	1.95246e-11	1.95667e-11	1.94683e-11	1.94912e-11	1.95576e-11	1.96319e-11	1.96691e-11
23.06	1.95265e-11	1.95638e-11	1.94657e-11	1.94838e-11	1.95636e-11	1.96452e-11	1.96709e-11
23.08	1.9522e-11	1.95653e-11	1.94688e-11	1.94925e-11	1.9561e-11	1.96457e-11	1.96774e-11
23.1	1.95223e-11	1.95653e-11	1.9462e-11	1.94869e-11	1.95608e-11	1.96488e-11	1.96769e-11
23.12	1.95221e-11	1.9569e-11	1.94658e-11	1.94829e-11	1.9566e-11	1.96373e-11	1.96764e-11
23.14	1.95211e-11	1.95681e-11	1.94729e-11	1.94848e-11	1.95661e-11	1.96452e-11	1.96798e-11
23.16	1.95192e-11	1.95661e-11	1.94691e-11	1.94931e-11	1.9567e-11	1.96417e-11	1.96764e-11
23.18	1.952e-11	1.95654e-11	1.94629e-11	1.9486e-11	1.95629e-11	1.96423e-11	1.9677e-11
23.2	1.95158e-11	1.95683e-11	1.94645e-11	1.94879e-11	1.95627e-11	1.96438e-11	1.96795e-11
23.22	1.95214e-11	1.95678e-11	1.94665e-11	1.9489e-11	1.9563e-11	1.96486e-11	1.9676e-11
23.24	1.95242e-11	1.95737e-11	1.94604e-11	1.94918e-11	1.95658e-11	1.965e-11	1.96803e-11
23.26	1.95227e-11	1.95633e-11	1.94698e-11	1.94895e-11	1.95702e-11	1.96475e-11	1.96702e-11
23.28	1.95162e-11	1.95687e-11	1.94716e-11	1.94915e-11	1.9571e-11	1.96466e-11	1.96784e-11
23.3	1.95267e-11	1.95624e-11	1.94683e-11	1.94901e-11	1.95696e-11	1.9649e-11	1.96787e-11
23.32	1.95251e-11	1.95653e-11	1.94772e-11	1.94896e-11	1.95735e-11	1.96527e-11	1.96745e-11
23.34	1.95227e-11	1.957e-11	1.94803e-11	1.94925e-11	1.95686e-11	1.96536e-11	1.96747e-11
23.36	1.95245e-11	1.95691e-11	1.94703e-11	1.94888e-11	1.95728e-11	1.96534e-11	1.96799e-11
23.38	1.95265e-11	1.95688e-11	1.94706e-11	1.94899e-11	1.95715e-11	1.96561e-11	1.96833e-11
23.4	1.95303e-11	1.95737e-11	1.94831e-11	1.94896e-11	1.95748e-11	1.9653e-11	1.96851e-11
23.42	1.95277e-11	1.95748e-11	1.94735e-11	1.94888e-11	1.95747e-11	1.96548e-11	1.96845e-11
23.44	1.95286e-11	1.95792e-11	1.94763e-11	1.94844e-11	1.95816e-11	1.96485e-11	1.96905e-11
23.46	1.95227e-11	1.95768e-11	1.94797e-11	1.94879e-11	1.95753e-11	1.96564e-11	1.96846e-11
23.48	1.95253e-11	1.95785e-11	1.9472e-11	1.94898e-11	1.95831e-11	1.96518e-11	1.96866e-11
23.5	1.95323e-11	1.95744e-11	1.94793e-11	1.94928e-11	1.95778e-11	1.96579e-11	1.96931e-11
23.52	1.95223e-11	1.95769e-11	1.94756e-11	1.94875e-11	1.95784e-11	1.96509e-11	1.96857e-11
23.54	1.95333e-11	1.95793e-11	1.94805e-11	1.94897e-11	1.95882e-11	1.96536e-11	1.96863e-11
23.56	1.95275e-11	1.95806e-11	1.94789e-11	1.94908e-11	1.95811e-11	1.96524e-11	1.96956e-11
23.58	1.95271e-11	1.95794e-11	1.94759e-11	1.94919e-11	1.95887e-11	1.96555e-11	1.96986e-11
23.6	1.95285e-11	1.95728e-11	1.94772e-11	1.94911e-11	1.95853e-11	1.96576e-11	1.96998e-11
23.62	1.95289e-11	1.95757e-11	1.94857e-11	1.94899e-11	1.95909e-11	1.96636e-11	1.96983e-11
23.64	1.95344e-11	1.95806e-11	1.94799e-11	1.94921e-11	1.95912e-11	1.96592e-11	1.97057e-11
23.66	1.95313e-11	1.95771e-11	1.94825e-11	1.94903e-11	1.95825e-11	1.96636e-11	1.96952e-11
23.68	1.9535e-11	1.95816e-11	1.94874e-11	1.94854e-11	1.95989e-11	1.96638e-11	1.96952e-11
23.7	1.95357e-11	1.95806e-11	1.94826e-11	1.94888e-11	1.95974e-11	1.96621e-11	1.97009e-11
23.72	1.95379e-11	1.95825e-11	1.94805e-11	1.94871e-11	1.95892e-11	1.96668e-11	1.97009e-11
23.74	1.95336e-11	1.95878e-11	1.94878e-11	1.94859e-11	1.95944e-11	1.96673e-11	1.97061e-11
23.76	1.95342e-11	1.95837e-11	1.94865e-11	1.949e-11	1.95931e-11	1.96668e-11	1.96974e-11
23.78	1.95288e-11	1.95817e-11	1.94852e-11	1.9494e-11	1.9589e-11	1.96662e-11	1.97002e-11
23.8	1.95323e-11	1.95885e-11	1.94888e-11	1.94855e-11	1.95944e-11	1.967e-11	1.97074e-11
23.82	1.95323e-11	1.95873e-11	1.9495e-11	1.94904e-11	1.95982e-11	1.96629e-11	1.9708e-11
23.84	1.95358e-11	1.95878e-11	1.94899e-11	1.94956e-11	1.96017e-11	1.96736e-11	1.9706e-11
23.86	1.95294e-11	1.95915e-11	1.94901e-11	1.94872e-11	1.95966e-11	1.96687e-11	1.97021e-11
23.88	1.95402e-11	1.95902e-11	1.94886e-11	1.94821e-11	1.96001e-11	1.96697e-11	1.97158e-11
23.9	1.95304e-11	1.95918e-11	1.94831e-11	1.94897e-11	1.95964e-11	1.96754e-11	1.97121e-11
23.92	1.95386e-11	1.95846e-11	1.94818e-11	1.94901e-11	1.96011e-11	1.96698e-11	1.971e-11
23.94	1.95387e-11	1.95871e-11	1.94873e-11	1.94921e-11	1.96044e-11	1.96812e-11	1.97122e-11
23.96	1.95359e-11	1.95899e-11	1.94883e-11	1.94933e-11	1.96061e-11	1.96758e-11	1.97127e-11
23.98	1.95389e-11	1.95935e-11	1.94864e-11	1.9492e-11	1.95975e-11	1.96749e-11	1.9704e-11
24	1.95401e-11	1.95939e-11	1.9489e-11	1.94893e-11	1.96038e-11	1.96727e-11	1.97103e-11
24.02	1.9536e-11	1.95927e-11	1.94912e-11	1.94935e-11	1.9605e-11	1.9674e-11	1.97104e-11
24.04	1.9544e-11	1.95889e-11	1.94908e-11	1.9492e-11	1.96023e-11	1.96738e-11	1.97137e-11
24.06	1.95336e-11	1.95902e-11	1.94963e-11	1.94961e-11	1.96027e-11	1.96788e-11	1.971e-11
24.08	1.95415e-11	1.95952e-11	1.94937e-11	1.94952e-11	1.96076e-11	1.96732e-11	1.97133e-11
24.1	1.95423e-11	1.95922e-11	1.94906e-11	1.94985e-11	1.96057e-11	1.96805e-11	1.97132e-11
24.12	1.95463e-11	1.95938e-11	1.94919e-11	1.94865e-11	1.96141e-11	1.96765e-11	1.97142e-11
24.14	1.95427e-11	1.95955e-11	1.94961e-11	1.94981e-11	1.96097e-11	1.96849e-11	1.97145e-11
24.16	1.95399e-11	1.95904e-11	1.94972e-11	1.9497e-11	1.96046e-11	1.96824e-11	1.97133e-11
24.18	1.95452e-11	1.95952e-11	1.9497e-11	1.94954e-11	1.9607e-11	1.96803e-11	1.97216e-11
24.2	1.954e-11	1.95825e-11	1.95049e-11	1.94956e-11	1.96055e-11	1.96794e-11	1.9708e-11
24.22	1.95468e-11	1.95905e-11	1.94966e-11	1.94956e-11	1.96184e-11	1.96844e-11	1.97115e-11
24.24	1.95479e-11	1.95959e-11	1.95041e-11	1.94976e-11	1.96105e-11	1.96793e-11	1.97184e-11
24.26	1.95427e-11	1.95926e-11	1.95033e-11	1.95051e-11	1.96125e-11	1.96889e-11	1.97187e-11
24.28	1.95456e-11	1.95933e-11	1.95018e-11	1.94951e-11	1.96127e-11	1.96828e-11	1.97189e-11
24.3	1.95498e-11	1.95982e-11	1.9497e-11	1.94994e-11	1.96181e-11	1.96873e-11	1.97121e-11
24.32	1.95467e-11	1.95995e-11	1.95043e-11	1.95004e-11	1.96094e-11	1.96921e-11	1.97146e-11
24.34	1.9547e-11	1.95983e-11	1.95047e-11	1.94997e-11	1.9617e-11	1.96868e-11	1.972e-11
24.36	1.95494e-11	1.95982e-11	1.95051e-11	1.94994e-11	1.96177e-11	1.96896e-11	1.97126e-11
24.38	1.9549e-11	1.95967e-11	1.95006e-11	1.94988e-11	1.96165e-11	1.96839e-11	1.97291e-11
24.4	1.95522e-11	1.96031e-11	1.95023e-11	1.95011e-11	1.96223e-11	1.96869e-11	1.97213e-11
24.42	1.95466e-11	1.96031e-11	1.95019e-11	1.94988e-11	1.96221e-11	1.9688e-11	1.9721e-11
24.44	1.95528e-11	1.96004e-11	1.95021e-11	1.95028e-11	1.96172e-11	1.96908e-11	1.97217e-11
24.46	1.95476e-11	1.95968e-11	1.94978e-11	1.95078e-11	1.96329e-11	1.96936e-11	1.97248e-11
24.48	1.95483e-11	1.95954e-11	1.95067e-11	1.95048e-11	1.96262e-11	1.96868e-11	1.97225e-11
24.5	1.95441e-11	1.96073e-11	1.95053e-11	1.95014e-11	1.96219e-11	1.96931e-11	1.97172e-11
24.52	1.95514e-11	1.95991e-11	1.95079e-11	1.94968e-11	1.96207e-11	1.96933e-11	1.9726e-11
24.54	1.955e-11	1.96045e-11	1.95084e-11	1.95096e-11	1.96267e-11	1.96988e-11	1.97251e-11
24.56	1.95535e-11	1.96027e-11	1.95088e-11	1.95086e-11	1.96208e-11	1.96947e-11	1.97281e-11
24.58	1.95536e-11	1.96043e-11	1.95132e-11	1.95044e-11	1.96219e-11	1.96963e-11	1.97307e-11
24.6	1.95517e-11	1.96022e-11	1.95032e-11	1.95068e-11	1.9618e-11	1.96998e-11	1.97263e-11
24.62	1.95511e-11	1.96048e-11	1.95104e-11	1.95085e-11	1.96227e-11	1.96993e-11	1.97219e-11
24.64	1.95559e-11	1.95959e-11	1.95031e-11	1.95106e-11	1.96245e-11	1.97037e-11	1.97202e-11
24.66	1.95558e-11	1.96016e-11	1.95086e-11	1.9516e-11	1.96289e-11	1.97043e-11	1.9728e-11
24.68	1.95463e-11	1.96078e-11	1.95069e-11	1.9514e-11	1.96296e-11	1.97071e-11	1.97214e-11
24.7	1.95517e-11	1.96063e-11	1.95132e-11	1.9513e-11	1.96311e-11	1.96998e-11	1.97275e-11
24.72	1.95564e-11	1.96039e-11	1.95075e-11	1.95142e-11	1.96319e-11	1.97035e-11	1.97305e-11
24.74	1.95571e-11	1.96056e-11	1.95053e-11	1.95085e-11	1.96305e-11	1.97034e-11	1.97343e-11
24.76	1.95587e-11	1.96062e-11	1.95098e-11	1.95098e-11	1.96311e-11	1.97014e-11	1.97305e-11
24.78	1.95533e-11	1.96074e-11	1.95131e-11	1.95178e-11	1.96312e-11	1.97055e-11	1.97258e-11
24.8	1.95562e-11	1.96087e-11	1.95123e-11	1.95135e-11	1.96386e-11	1.97119e-11	1.97337e-11
24.82	1.95576e-11	1.96099e-11	1.95121e-11	1.95225e-11	1.96294e-11	1.97087e-11	1.97266e-11
24.84	1.95601e-11	1.96093e-11	1.95095e-11	1.95199e-11	1.96372e-11	1.97038e-11	1.97318e-11
24.86	1.95558e-11	1.96124e-11	1.95185e-11	1.95151e-11	1.96359e-11	1.97055e-11	1.97335e-11
24.88	1.95609e-11	1.96039e-11	1.95141e-11	1.9521e-11	1.96359e-11	1.97069e-11	1.97321e-11
24.9	1.95589e-11	1.96104e-11	1.9511e-11	1.95247e-11	1.96287e-11	1.97102e-11	1.97385e-11
24.92	1.95578e-11	1.96089e-11	1.95168e-11	1.95174e-11	1.96391e-11	1.97101e-11	1.97339e-11
24.94	1.95614e-11	1.96115e-11	1.9516e-11	1.95305e-11	1.96369e-11	1.97074e-11	1.97317e-11
24.96	1.95626e-11	1.96159e-11	1.95136e-11	1.95243e-11	1.96377e-11	1.97076e-11	1.97331e-11
24.98	1.95709e-11	1.96211e-11	1.95243e-11	1.95228e-11	1.96406e-11	1.97047e-11	1.97307e-11
25	1.95647e-11	1.96158e-11	1.95185e-11	1.95205e-11	1.96382e-11	1.97074e-11	1.97365e-11
25.02	1.95565e-11	1.96106e-11	1.95171e-11	1.95227e-11	1.96455e-11	1.9712e-11	1.9739e-11
25.04	1.95631e-11	1.96066e-11	1.95224e-11	1.95185e-11	1.96349e-11	1.97052e-11	1.97364e-11
25.06	1.95576e-11	1.96132e-11	1.95257e-11	1.95283e-11	1.96458e-11	1.97127e-11	1.97402e-11
25.08	1.95633e-11	1.96196e-11	1.9525e-11	1.95281e-11	1.96413e-11	1.97115e-11	1.97325e-11
25.1	1.95608e-11	1.96112e-11	1.95289e-11	1.95315e-11	1.96473e-11	1.97106e-11	1.97363e-11
25.12	1.95632e-11	1.96086e-11	1.95261e-11	1.95276e-11	1.96459e-11	1.97114e-11	1.97401e-11
25.14	1.95663e-11	1.96134e-11	1.95216e-11	1.95297e-11	1.96477e-11	1.97176e-11	1.97402e-11
25.16	1.95672e-11	1.96179e-11	1.95185e-11	1.95285e-11	1.96482e-11	1.97156e-11	1.97373e-11
25.18	1.95648e-11	1.96185e-11	1.95162e-11	1.95361e-11	1.96447e-11	1.97178e-11	1.97425e-11
25.2	1.95628e-11	1.9616e-11	1.95174e-11	1.95316e-11	1.96468e-11	1.97247e-11	1.97387e-11
25.22	1.95701e-11	1.962e-11	1.95196e-11	1.95343e-11	1.96486e-11	1.9715e-11	1.97374e-11
25.24	1.95699e-11	1.96263e-11	1.95258e-11	1.95317e-11	1.96494e-11	1.97198e-11	1.97376e-11
25.26	1.95679e-11	1.9622e-11	1.95215e-11	1.95353e-11	1.96448e-11	1.97147e-11	1.97343e-11
25.28	1.95658e-11	1.9618e-11	1.95282e-11	1.95366e-11	1.96506e-11	1.97232e-11	1.97409e-11
25.3	1.95683e-11	1.9621e-11	1.95269e-11	1.95409e-11	1.96458e-11	1.97228e-11	1.97353e-11
25.32	1.95667e-11	1.96226e-11	1.95333e-11	1.95387e-11	1.96529e-11	1.9723e-11	1.97381e-11
25.34	1.95715e-11	1.96209e-11	1.95372e-11	1.95417e-11	1.96527e-11	1.97226e-11	1.97434e-11
25.36	1.9566e-11	1.96281e-11	1.95253e-11	1.95429e-11	1.96512e-11	1.97218e-11	1.97378e-11
25.38	1.95662e-11	1.9622e-11	1.95296e-11	1.95448e-11	1.96588e-11	1.97221e-11	1.9743e-11
25.4	1.95645e-11	1.96179e-11	1.95281e-11	1.95418e-11	1.96547e-11	1.97189e-11	1.97443e-11
25.42	1.9564e-11	1.96204e-11	1.95331e-11	1.95415e-11	1.96612e-11	1.97259e-11	1.974e-11
25.44	1.95731e-11	1.96265e-11	1.95305e-11	1.95455e-11	1.96546e-11	1.97232e-11	1.97478e-11
25.46	1.95702e-11	1.96221e-11	1.95283e-11	1.95457e-11	1.96575e-11	1.97208e-11	1.97473e-11
25.48	1.95698e-11	1.96236e-11	1.95257e-11	1.95487e-11	1.96563e-11	1.97213e-11	1.97454e-11
25.5	1.95724e-11	1.96174e-11	1.95312e-11	1.95508e-11	1.96602e-11	1.97267e-11	1.9741e-11
25.52	1.95705e-11	1.96279e-11	1.95324e-11	1.95514e-11	1.96582e-11	1.9734e-11	1.97423e-11
25.54	1.9576e-11	1.96282e-11	1.95287e-11	1.95479e-11	1.966e-11	1.97282e-11	1.97427e-11
25.56	1.95681e-11	1.96272e-11	1.95337e-11	1.9546e-11	1.96569e-11	1.97252e-11	1.97476e-11
25.58	1.95746e-11	1.96201e-11	1.95398e-11	1.95542e-11	1.96579e-11	1.97293e-11	1.97483e-11
25.6	1.95706e-11	1.96325e-11	1.95327e-11	1.95486e-11	1.96591e-11	1.97279e-11	1.97481e-11
25.62	1.95765e-11	1.9621e-11	1.95317e-11	1.95554e-11	1.96612e-11	1.97348e-11	1.9749e-11
25.64	1.95803e-11	1.96319e-11	1.95375e-11	1.95583e-11	1.96602e-11	1.97233e-11	1.975e-11
25.66	1.95721e-11	1.96261e-11	1.95306e-11	1.95577e-11	1.96626e-11	1.97346e-11	1.97511e-11
25.68	1.95773e-11	1.96284e-11	1.95345e-11	1.95566e-11	1.96634e-11	1.97334e-11	1.97493e-11
25.7	1.95741e-11	1.96234e-11	1.95281e-11	1.95599e-11	1.96553e-11	1.9733e-11	1.97512e-11
25.72	1.95697e-11	1.96294e-11	1.95385e-11	1.95623e-11	1.96544e-11	1.97357e-11	1.97535e-11
25.74	1.95738e-11	1.96349e-11	1.9527e-11	1.95575e-11	1.96684e-11	1.9734e-11	1.97538e-11
25.76	1.95734e-11	1.96342e-11	1.95364e-11	1.95557e-11	1.96643e-11	1.97345e-11	1.97542e-11
25.78	1.95694e-11	1.9632e-11	1.95407e-11	1.95662e-11	1.96683e-11	1.97339e-11	1.97517e-11
25.8	1.95742e-11	1.96304e-11	1.95376e-11	1.95564e-11	1.96711e-11	1.97357e-11	1.9746e-11
25.82	1.95766e-11	1.96284e-11	1.95411e-11	1.95614e-11	1.96648e-11	1.97345e-11	1.97549e-11
25.84	1.9581e-11	1.96409e-11	1.95425e-11	1.95653e-11	1.96639e-11	1.97304e-11	1.97549e-11
25.86	1.95832e-11	1.96353e-11	1.95445e-11	1.95676e-11	1.96652e-11	1.97393e-11	1.97513e-11
25.88	1.95774e-11	1.96336e-11	1.95425e-11	1.95665e-11	1.96682e-11	1.97383e-11	1.97559e-11
25.9	1.95807e-11	1.96357e-11	1.95374e-11	1.95691e-11	1.96711e-11	1.97405e-11	1.97576e-11
25.92	1.95836e-11	1.96345e-11	1.95488e-11	1.95776e-11	1.96774e-11	1.97427e-11	1.97603e-11
25.94	1.95817e-11	1.9635e-11	1.95383e-11	1.9572e-11	1.96665e-11	1.97395e-11	1.97535e-11
25.96	1.95765e-11	1.96401e-11	1.95423e-11	1.95722e-11	1.96705e-11	1.9741e-11	1.97582e-11
25.98	1.95812e-11	1.96369e-11	1.95455e-11	1.95696e-11	1.96737e-11	1.9741e-11	1.97559e-11
26	1.95833e-11	1.96406e-11	1.95417e-11	1.95721e-11	1.96694e-11	1.97441e-11	1.9756e-11
26.02	1.95761e-11	1.96341e-11	1.95398e-11	1.95706e-11	1.96747e-11	1.97441e-11	1.97523e-11
26.04	1.95769e-11	1.96416e-11	1.95368e-11	1.95761e-11	1.96733e-11	1.97353e-11	1.97537e-11
26.06	1.95812e-11	1.96324e-11	1.95455e-11	1.95692e-11	1.96744e-11	1.97463e-11	1.9753e-11
26.08	1.95813e-11	1.96392e-11	1.95441e-11	1.95801e-11	1.96809e-11	1.97462e-11	1.97518e-11
26.1	1.95832e-11	1.96315e-11	1.95427e-11	1.95859e-11	1.96736e-11	1.97475e-11	1.97612e-11
26.12	1.95803e-11	1.96338e-11	1.95481e-11	1.95785e-11	1.96724e-11	1.97422e-11	1.97541e-11
26.14	1.95865e-11	1.96438e-11	1.95508e-11	1.95852e-11	1.96765e-11	1.97435e-11	1.97533e-11
26.16	1.95827e-11	1.96315e-11	1.95438e-11	1.95876e-11	1.96706e-11	1.97455e-11	1.9752e-11
26.18	1.95879e-11	1.96434e-11	1.95455e-11	1.95845e-11	1.96802e-11	1.97421e-11	1.97652e-11
26.2	1.95779e-11	1.96397e-11	1.95505e-11	1.95834e-11	1.96789e-11	1.97426e-11	1.97605e-11
26.22	1.95943e-11	1.96351e-11	1.95446e-11	1.95892e-11	1.96782e-11	1.97452e-11	1.97618e-11
26.24	1.95791e-11	1.96455e-11	1.95488e-11	1.95883e-11	1.96777e-11	1.97505e-11	1.9761e-11
26.26	1.95844e-11	1.9641e-11	1.95475e-11	1.95861e-11	1.96794e-11	1.97401e-11	1.97618e-11
26.28	1.95841e-11	1.96517e-11	1.9551e-11	1.95808e-11	1.96799e-11	1.97498e-11	1.97539e-11
26.3	1.95814e-11	1.96522e-11	1.95415e-11	1.95928e-11	1.96814e-11	1.97418e-11	1.97595e-11
26.32	1.95832e-11	1.96463e-11	1.95505e-11	1.95829e-11	1.96795e-11	1.97497e-11	1.97603e-11
26.34	1.9585e-11	1.96507e-11	1.95454e-11	1.95977e-11	1.96823e-11	1.97491e-11	1.97608e-11
26.36	1.95863e-11	1.96469e-11	1.9545e-11	1.95918e-11	1.96864e-11	1.97477e-11	1.97659e-11
26.38	1.95846e-11	1.96473e-11	1.95589e-11	1.95886e-11	1.96839e-11	1.97503e-11	1.97613e-11
26.4	1.95881e-11	1.96516e-11	1.95512e-11	1.96005e-11	1.96821e-11	1.97545e-11	1.97629e-11
26.42	1.95848e-11	1.96516e-11	1.95542e-11	1.95958e-11	1.96745e-11	1.97471e-11	1.97595e-11
26.44	1.95867e-11	1.96563e-11	1.95598e-11	1.96014e-11	1.96856e-11	1.97516e-11	1.97606e-11
26.46	1.95873e-11	1.96414e-11	1.95565e-11	1.9594e-11	1.96863e-11	1.97529e-11	1.97617e-11
26.48	1.95869e-11	1.96589e-11	1.9555e-11	1.96005e-11	1.96812e-11	1.97556e-11	1.97623e-11
26.5	1.95814e-11	1.9648e-11	1.95539e-11	1.96017e-11	1.96777e-11	1.97534e-11	1.97668e-11
26.52	1.95906e-11	1.96526e-11	1.95511e-11	1.95992e-11	1.96813e-11	1.97492e-11	1.97651e-11
26.54	1.95935e-11	1.96506e-11	1.95565e-11	1.9598e-11	1.96918e-11	1.97534e-11	1.97616e-11
26.56	1.95833e-11	1.96547e-11	1.95598e-11	1.95969e-11	1.96843e-11	1.9754e-11	1.97674e-11
26.58	1.95908e-11	1.96465e-11	1.95598e-11	1.96014e-11	1.96801e-11	1.97531e-11	1.9772e-11
26.6	1.95935e-11	1.96526e-11	1.95567e-11	1.96027e-11	1.96864e-11	1.97527e-11	1.9772e-11
26.62	1.95814e-11	1.96529e-11	1.9559e-11	1.96032e-11	1.96842e-11	1.97558e-11	1.97685e-11
26.64	1.95867e-11	1.96491e-11	1.95554e-11	1.96086e-11	1.96881e-11	1.97536e-11	1.97605e-11
26.66	1.95945e-11	1.96565e-11	1.95541e-11	1.96047e-11	1.96941e-11	1.97533e-11	1.97635e-11
26.68	1.95933e-11	1.96567e-11	1.95571e-11	1.961e-11	1.96891e-11	1.97608e-11	1.97733e-11
26.7	1.95896e-11	1.96432e-11	1.95564e-11	1.96117e-11	1.96918e-11	1.97609e-11	1.97708e-11
26.72	1.95939e-11	1.96569e-11	1.95608e-11	1.96156e-11	1.96926e-11	1.97608e-11	1.97688e-11
26.74	1.95978e-11	1.96564e-11	1.95606e-11	1.96135e-11	1.9691e-11	1.97565e-11	1.9767e-11
26.76	1.95932e-11	1.9651e-11	1.9566e-11	1.9607e-11	1.96854e-11	1.9759e-11	1.97672e-11
26.78	1.95981e-11	1.96574e-11	1.95577e-11	1.96108e-11	1.96863e-11	1.97647e-11	1.97653e-11
26.8	1.95968e-11	1.96631e-11	1.95615e-11	1.96096e-11	1.97008e-11	1.97588e-11	1.97713e-11
26.82	1.95889e-11	1.96602e-11	1.95645e-11	1.96155e-11	1.96956e-11	1.9753e-11	1.97715e-11
26.84	1.9599e-11	1.96555e-11	1.95626e-11	1.96191e-11	1.96994e-11	1.97651e-11	1.97743e-11
26.86	1.95949e-11	1.96658e-11	1.95659e-11	1.96153e-11	1.96961e-11	1.97591e-11	1.97746e-11
26.88	1.95957e-11	1.96562e-11	1.95589e-11	1.96186e-11	1.96985e-11	1.97652e-11	1.97671e-11
26.9	1.95999e-11	1.96636e-11	1.95695e-11	1.96157e-11	1.96901e-11	1.97665e-11	1.97762e-11
26.92	1.95971e-11	1.96624e-11	1.95702e-11	1.96218e-11	1.96956e-11	1.97618e-11	1.97721e-11
26.94	1.96014e-11	1.96594e-11	1.95652e-11	1.96071e-11	1.96962e-11	1.97582e-11	1.97782e-11
26.96	1.9596e-11	1.96683e-11	1.95684e-11	1.96165e-11	1.96962e-11	1.97595e-11	1.97712e-11
26.98	1.95973e-11	1.9664e-11	1.95624e-11	1.96188e-11	1.97023e-11	1.97611e-11	1.97689e-11
27	1.95965e-11	1.96649e-11	1.9567e-11	1.96191e-11	1.97035e-11	1.97574e-11	1.97668e-11
27.02	1.96006e-11	1.9663e-11	1.95675e-11	1.96214e-11	1.97091e-11	1.97597e-11	1.97715e-11
27.04	1.95996e-11	1.96629e-11	1.95644e-11	1.96262e-11	1.97078e-11	1.97662e-11	1.97764e-11
27.06	1.96015e-11	1.96672e-11	1.95704e-11	1.96185e-11	1.96946e-11	1.97662e-11	1.97737e-11
27.08	1.95997e-11	1.96673e-11	1.9569e-11	1.96182e-11	1.97079e-11	1.97658e-11	1.97735e-11
27.1	1.96001e-11	1.96657e-11	1.95643e-11	1.9622e-11	1.9704e-11	1.97649e-11	1.97677e-11
27.12	1.95964e-11	1.96713e-11	1.95655e-11	1.96262e-11	1.97157e-11	1.97676e-11	1.97778e-11
27.14	1.96039e-11	1.96711e-11	1.95669e-11	1.96237e-11	1.97105e-11	1.97639e-11	1.97751e-11
27.16	1.95994e-11	1.96637e-11	1.95727e-11	1.96234e-11	1.97056e-11	1.97672e-11	1.97761e-11
27.18	1.96031e-11	1.96665e-11	1.95714e-11	1.96192e-11	1.97077e-11	1.97717e-11	1.97763e-11
27.2	1.96087e-11	1.96696e-11	1.95711e-11	1.96246e-11	1.97063e-11	1.9763e-11	1.97684e-11
27.22	1.96114e-11	1.96711e-11	1.95673e-11	1.96268e-11	1.97048e-11	1.97706e-11	1.97767e-11
27.24	1.96055e-11	1.96649e-11	1.95681e-11	1.96272e-11	1.97033e-11	1.97698e-11	1.97768e-11
27.26	1.96083e-11	1.96606e-11	1.95724e-11	1.96304e-11	1.97067e-11	1.97748e-11	1.9768e-11
27.28	1.9611e-11	1.96658e-11	1.95705e-11	1.96302e-11	1.97064e-11	1.97674e-11	1.97778e-11
27.3	1.96086e-11	1.96714e-11	1.9575e-11	1.96302e-11	1.9712e-11	1.97803e-11	1.97746e-11
27.32	1.96021e-11	1.96677e-11	1.95724e-11	1.96314e-11	1.97098e-11	1.97716e-11	1.97768e-11
27.34	1.96032e-11	1.96705e-11	1.95616e-11	1.96286e-11	1.97104e-11	1.97661e-11	1.97801e-11
27.36	1.96091e-11	1.96645e-11	1.95676e-11	1.96325e-11	1.97045e-11	1.97709e-11	1.97726e-11
27.38	1.96037e-11	1.96621e-11	1.9568e-11	1.9626e-11	1.97081e-11	1.97742e-11	1.97749e-11
27.4	1.96049e-11	1.96655e-11	1.95767e-11	1.96332e-11	1.97045e-11	1.97733e-11	1.97793e-11
27.42	1.96051e-11	1.96677e-11	1.95735e-11	1.96291e-11	1.9713e-11	1.97715e-11	1.97747e-11
27.44	1.9608e-11	1.967e-11	1.95776e-11	1.96364e-11	1.97088e-11	1.97755e-11	1.9778e-11
27.46	1.96074e-11	1.96724e-11	1.95729e-11	1.96361e-11	1.97164e-11	1.97689e-11	1.9779e-11
27.48	1.96068e-11	1.96636e-11	1.95707e-11	1.96476e-11	1.9711e-11	1.97802e-11	1.978e-11
27.5	1.96129e-11	1.96771e-11	1.95791e-11	1.96407e-11	1.97203e-11	1.97744e-11	1.97844e-11
27.52	1.96007e-11	1.96681e-11	1.95759e-11	1.96386e-11	1.97134e-11	1.97812e-11	1.97875e-11
27.54	1.96056e-11	1.96684e-11	1.95775e-11	1.96369e-11	1.97142e-11	1.97754e-11	1.97819e-11
27.56	1.96066e-11	1.96693e-11	1.95817e-11	1.96405e-11	1.97132e-11	1.97825e-11	1.97831e-11
27.58	1.96064e-11	1.96777e-11	1.95719e-11	1.96487e-11	1.97138e-11	1.97792e-11	1.97799e-11
27.6	1.96092e-11	1.96689e-11	1.95791e-11	1.96412e-11	1.97154e-11	1.97806e-11	1.97806e-11
27.62	1.96063e-11	1.96772e-11	1.95833e-11	1.96425e-11	1.97116e-11	1.97831e-11	1.97769e-11
27.64	1.96056e-11	1.9665e-11	1.95767e-11	1.96452e-11	1.97098e-11	1.97825e-11	1.97791e-11
27.66	1.96087e-11	1.96743e-11	1.95866e-11	1.96481e-11	1.97148e-11	1.97837e-11	1.97847e-11
27.68	1.96134e-11	1.96739e-11	1.95759e-11	1.96505e-11	1.97116e-11	1.97847e-11	1.97838e-11
27.7	1.96158e-11	1.96656e-11	1.95742e-11	1.96452e-11	1.97244e-11	1.97771e-11	1.97753e-11
27.72	1.96036e-11	1.96653e-11	1.9574e-11	1.96489e-11	1.97149e-11	1.97787e-11	1.97851e-11
27.74	1.96149e-11	1.96714e-11	1.9577e-11	1.9648e-11	1.97112e-11	1.9781e-11	1.97881e-11
27.76	1.96112e-11	1.96722e-11	1.95759e-11	1.96557e-11	1.97121e-11	1.9781e-11	1.97871e-11
27.78	1.96131e-11	1.9665e-11	1.95753e-11	1.96592e-11	1.97156e-11	1.97821e-11	1.97843e-11
27.8	1.96112e-11	1.9669e-11	1.95766e-11	1.96516e-11	1.97175e-11	1.97824e-11	1.97892e-11
27.82	1.96146e-11	1.96739e-11	1.95773e-11	1.96553e-11	1.97178e-11	1.97863e-11	1.97811e-11
27.84	1.96172e-11	1.968e-11	1.95776e-11	1.96561e-11	1.97146e-11	1.97818e-11	1.97889e-11
27.86	1.96115e-11	1.96737e-11	1.95828e-11	1.96521e-11	1.97153e-11	1.97844e-11	1.97789e-11
27.88	1.96068e-11	1.96782e-11	1.95811e-11	1.96535e-11	1.97224e-11	1.9787e-11	1.97911e-11
27.9	1.9615e-11	1.96809e-11	1.95871e-11	1.96546e-11	1.97186e-11	1.97869e-11	1.97834e-11
27.92	1.96093e-11	1.96747e-11	1.95875e-11	1.96556e-11	1.9723e-11	1.97827e-11	1.97924e-11
27.94	1.96138e-11	1.96788e-11	1.95841e-11	1.96606e-11	1.97202e-11	1.97802e-11	1.97823e-11
27.96	1.96193e-11	1.96848e-11	1.95827e-11	1.96598e-11	1.97179e-11	1.97877e-11	1.97916e-11
27.98	1.96105e-11	1.96724e-11	1.9583e-11	1.96517e-11	1.97204e-11	1.97906e-11	1.97878e-11
28	1.96169e-11	1.96676e-11	1.95836e-11	1.96579e-11	1.97236e-11	1.97826e-11	1.97911e-11
28.02	1.96184e-11	1.96745e-11	1.95853e-11	1.96625e-11	1.97261e-11	1.97883e-11	1.97923e-11
28.04	1.9616e-11	1.96814e-11	1.95881e-11	1.9658e-11	1.97216e-11	1.97922e-11	1.97931e-11
28.06	1.96176e-11	1.96741e-11	1.95872e-11	1.96616e-11	1.97297e-11	1.9786e-11	1.97965e-11
28.08	1.96182e-11	1.96794e-11	1.95929e-11	1.96577e-11	1.9719e-11	1.97868e-11	1.97904e-11
28.1	1.9615e-11	1.96764e-11	1.9589e-11	1.96593e-11	1.97205e-11	1.97868e-11	1.97863e-11
28.12	1.96165e-11	1.96819e-11	1.95906e-11	1.96629e-11	1.97201e-11	1.97941e-11	1.97924e-11
28.14	1.96137e-11	1.96802e-11	1.95815e-11	1.96684e-11	1.97245e-11	1.979e-11	1.97917e-11
28.16	1.96174e-11	1.96819e-11	1.95893e-11	1.96643e-11	1.97266e-11	1.97865e-11	1.97909e-11
28.18	1.96214e-11	1.96784e-11	1.95898e-11	1.96657e-11	1.97303e-11	1.97871e-11	1.9794e-11
28.2	1.96209e-11	1.96833e-11	1.95855e-11	1.96673e-11	1.97206e-11	1.97871e-11	1.97969e-11
28.22	1.96151e-11	1.96839e-11	1.95902e-11	1.96681e-11	1.97204e-11	1.97832e-11	1.97948e-11
28.24	1.96161e-11	1.96817e-11	1.95917e-11	1.96662e-11	1.97212e-11	1.97869e-11	1.97897e-11
28.26	1.96142e-11	1.96883e-11	1.95871e-11	1.96663e-11	1.97284e-11	1.9786e-11	1.97969e-11
28.28	1.96197e-11	1.96849e-11	1.95879e-11	1.96665e-11	1.97332e-11	1.979e-11	1.97942e-11
28.3	1.96167e-11	1.9682e-11	1.95886e-11	1.96665e-11	1.97301e-11	1.97968e-11	1.97901e-11
28.32	1.9616e-11	1.96783e-11	1.9587e-11	1.96677e-11	1.97335e-11	1.97887e-11	1.97931e-11
28.34	1.96172e-11	1.96849e-11	1.9591e-11	1.96616e-11	1.97307e-11	1.97869e-11	1.97994e-11
28.36	1.96205e-11	1.96812e-11	1.9592e-11	1.96729e-11	1.97286e-11	1.97851e-11	1.97925e-11
28.38	1.9615e-11	1.9684e-11	1.9591e-11	1.96727e-11	1.97324e-11	1.9784e-11	1.97936e-11
28.4	1.9621e-11	1.96798e-11	1.95879e-11	1.9674e-11	1.9734e-11	1.97898e-11	1.97968e-11
28.42	1.96163e-11	1.96824e-11	1.95913e-11	1.96711e-11	1.97337e-11	1.97971e-11	1.97968e-11
28.44	1.96174e-11	1.96813e-11	1.95915e-11	1.96735e-11	1.97303e-11	1.9786e-11	1.97951e-11
28.46	1.96266e-11	1.96841e-11	1.95926e-11	1.96706e-11	1.97328e-11	1.97879e-11	1.97941e-11
28.48	1.96238e-11	1.96776e-11	1.95894e-11	1.96819e-11	1.97271e-11	1.9794e-11	1.97982e-11
28.5	1.96211e-11	1.96859e-11	1.95898e-11	1.96684e-11	1.97317e-11	1.97932e-11	1.9797e-11
28.52	1.96185e-11	1.96801e-11	1.95927e-11	1.96756e-11	1.97354e-11	1.98009e-11	1.97953e-11
28.54	1.96177e-11	1.96873e-11	1.95909e-11	1.9672e-11	1.97291e-11	1.97951e-11	1.97935e-11
28.56	1.96216e-11	1.9686e-11	1.95971e-11	1.96805e-11	1.97347e-11	1.97927e-11	1.98005e-11
28.58	1.96283e-11	1.96868e-11	1.95949e-11	1.96766e-11	1.97349e-11	1.97992e-11	1.97927e-11
28.6	1.96194e-11	1.96894e-11	1.95986e-11	1.96807e-11	1.97313e-11	1.97964e-11	1.98007e-11
28.62	1.9633e-11	1.96893e-11	1.9599e-11	1.96721e-11	1.97338e-11	1.97943e-11	1.98007e-11
28.64	1.96215e-11	1.96866e-11	1.96045e-11	1.96802e-11	1.97369e-11	1.98042e-11	1.98004e-11
28.66	1.9625e-11	1.9693e-11	1.95975e-11	1.96769e-11	1.9734e-11	1.97956e-11	1.97974e-11
28.68	1.96221e-11	1.96863e-11	1.95965e-11	1.96826e-11	1.97324e-11	1.97946e-11	1.98005e-11
28.7	1.96243e-11	1.96844e-11	1.95964e-11	1.96807e-11	1.97351e-11	1.98058e-11	1.9801e-11
28.72	1.96218e-11	1.96916e-11	1.95911e-11	1.96928e-11	1.97356e-11	1.97919e-11	1.9799e-11
28.74	1.96245e-11	1.96946e-11	1.95931e-11	1.96768e-11	1.97367e-11	1.97985e-11	1.97954e-11
28.76	1.96321e-11	1.96879e-11	1.96035e-11	1.96844e-11	1.97369e-11	1.97952e-11	1.97998e-11
28.78	1.96283e-11	1.96905e-11	1.95951e-11	1.96957e-11	1.97336e-11	1.98011e-11	1.9804e-11
28.8	1.96247e-11	1.96941e-11	1.95939e-11	1.96885e-11	1.97375e-11	1.98e-11	1.98025e-11
28.82	1.96238e-11	1.96831e-11	1.9601e-11	1.96871e-11	1.97445e-11	1.97981e-11	1.97966e-11
28.84	1.96238e-11	1.96927e-11	1.95993e-11	1.96829e-11	1.9738e-11	1.97951e-11	1.97962e-11
28.86	1.96287e-11	1.96987e-11	1.95984e-11	1.96832e-11	1.97411e-11	1.98046e-11	1.97973e-11
28.88	1.96261e-11	1.96894e-11	1.96079e-11	1.96872e-11	1.97417e-11	1.98033e-11	1.98012e-11
28.9	1.96271e-11	1.96943e-11	1.96018e-11	1.96856e-11	1.97401e-11	1.98029e-11	1.97995e-11
28.92	1.96293e-11	1.96918e-11	1.96006e-11	1.97125e-11	1.9743e-11	1.97987e-11	1.98004e-11
28.94	1.963e-11	1.96892e-11	1.96038e-11	1.97015e-11	1.97437e-11	1.97996e-11	1.98025e-11
28.96	1.96291e-11	1.96908e-11	1.96078e-11	1.96988e-11	1.9743e-11	1.97975e-11	1.97977e-11
28.98	1.96324e-11	1.96942e-11	1.95986e-11	1.97043e-11	1.9742e-11	1.98018e-11	1.97994e-11
29	1.96288e-11	1.96911e-11	1.96041e-11	1.97075e-11	1.97369e-11	1.9791e-11	1.97993e-11
29.02	1.96259e-11	1.96918e-11	1.96023e-11	1.97009e-11	1.97368e-11	1.98009e-11	1.98019e-11
29.04	1.96291e-11	1.96894e-11	1.96048e-11	1.97038e-11	1.97407e-11	1.97954e-11	1.98061e-11
29.06	1.96265e-11	1.96916e-11	1.96042e-11	1.97018e-11	1.9742e-11	1.9808e-11	1.98036e-11
29.08	1.96303e-11	1.96879e-11	1.96029e-11	1.9702e-11	1.97517e-11	1.9806e-11	1.98023e-11
29.1	1.96304e-11	1.96943e-11	1.96112e-11	1.97019e-11	1.97476e-11	1.9801e-11	1.97995e-11
29.12	1.96291e-11	1.97016e-11	1.95996e-11	1.97048e-11	1.97414e-11	1.97993e-11	1.98044e-11
29.14	1.963e-11	1.96906e-11	1.96093e-11	1.97106e-11	1.97449e-11	1.98003e-11	1.98008e-11
29.16	1.96329e-11	1.96982e-11	1.96079e-11	1.97111e-11	1.97476e-11	1.98018e-11	1.9795e-11
29.18	1.96287e-11	1.9688e-11	1.9605e-11	1.97075e-11	1.97463e-11	1.98128e-11	1.98093e-11
29.2	1.96269e-11	1.96973e-11	1.96124e-11	1.97137e-11	1.97517e-11	1.98126e-11	1.97986e-11
29.22	1.96299e-11	1.96986e-11	1.96005e-11	1.97118e-11	1.97473e-11	1.98074e-11	1.98041e-11
29.24	1.96309e-11	1.96982e-11	1.96081e-11	1.97142e-11	1.97484e-11	1.98056e-11	1.98076e-11
29.26	1.96303e-11	1.96983e-11	1.96094e-11	1.97081e-11	1.97555e-11	1.98055e-11	1.98058e-11
29.28	1.96279e-11	1.96963e-11	1.96092e-11	1.97083e-11	1.97481e-11	1.98075e-11	1.98046e-11
29.3	1.96282e-11	1.96952e-11	1.96032e-11	1.97093e-11	1.97484e-11	1.9804e-11	1.98064e-11
29.32	1.96382e-11	1.96994e-11	1.96064e-11	1.97114e-11	1.97487e-11	1.98019e-11	1.98007e-11
29.34	1.96301e-11	1.96915e-11	1.96082e-11	1.97097e-11	1.97454e-11	1.98047e-11	1.97995e-11
29.36	1.96261e-11	1.9694e-11	1.96063e-11	1.97098e-11	1.975e-11	1.98096e-11	1.98093e-11
29.38	1.96377e-11	1.96949e-11	1.96027e-11	1.97156e-11	1.97454e-11	1.98007e-11	1.98044e-11
29.4	1.96395e-11	1.9698e-11	1.9603e-11	1.97127e-11	1.97423e-11	1.98064e-11	1.97977e-11
29.42	1.96369e-11	1.96959e-11	1.9609e-11	1.97127e-11	1.97532e-11	1.98014e-11	1.98085e-11
29.44	1.96348e-11	1.97004e-11	1.96049e-11	1.97205e-11	1.97473e-11	1.98064e-11	1.98002e-11
29.46	1.96301e-11	1.96979e-11	1.96061e-11	1.97194e-11	1.97473e-11	1.98093e-11	1.98034e-11
29.48	1.96336e-11	1.96954e-11	1.96106e-11	1.97212e-11	1.97442e-11	1.98097e-11	1.98062e-11
29.5	1.96389e-11	1.97013e-11	1.9607e-11	1.97182e-11	1.97528e-11	1.98109e-11	1.98051e-11
29.52	1.96336e-11	1.96979e-11	1.96141e-11	1.97149e-11	1.97549e-11	1.98086e-11	1.98084e-11
29.54	1.96345e-11	1.96982e-11	1.9612e-11	1.97189e-11	1.97561e-11	1.98145e-11	1.98045e-11
29.56	1.96351e-11	1.96965e-11	1.96107e-11	1.97232e-11	1.9748e-11	1.98125e-11	1.97985e-11
29.58	1.96332e-11	1.97004e-11	1.96081e-11	1.9717e-11	1.97473e-11	1.98175e-11	1.98056e-11
29.6	1.96312e-11	1.96979e-11	1.96072e-11	1.97191e-11	1.975e-11	1.98057e-11	1.98141e-11
29.62	1.96397e-11	1.97036e-11	1.96052e-11	1.97252e-11	1.97578e-11	1.98132e-11	1.9801e-11
29.64	1.96307e-11	1.96956e-11	1.9611e-11	1.97187e-11	1.97543e-11	1.98145e-11	1.98042e-11
29.66	1.96349e-11	1.97019e-11	1.96128e-11	1.9722e-11	1.97532e-11	1.98189e-11	1.98087e-11
29.68	1.96362e-11	1.9706e-11	1.96103e-11	1.97184e-11	1.97554e-11	1.98134e-11	1.98136e-11
29.7	1.96356e-11	1.97025e-11	1.96063e-11	1.9723e-11	1.97602e-11	1.98203e-11	1.98157e-11
29.72	1.96344e-11	1.97049e-11	1.96179e-11	1.97234e-11	1.97606e-11	1.9812e-11	1.98068e-11
29.74	1.96368e-11	1.97036e-11	1.96074e-11	1.97219e-11	1.97545e-11	1.98178e-11	1.98122e-11
29.76	1.96379e-11	1.97067e-11	1.96181e-11	1.97265e-11	1.97644e-11	1.98164e-11	1.9807e-11
29.78	1.96325e-11	1.96998e-11	1.96182e-11	1.97267e-11	1.97586e-11	1.98105e-11	1.9806e-11
29.8	1.96349e-11	1.97034e-11	1.96139e-11	1.97229e-11	1.97564e-11	1.98212e-11	1.98141e-11
29.82	1.96333e-11	1.97012e-11	1.96113e-11	1.97311e-11	1.9759e-11	1.98178e-11	1.98105e-11
29.84	1.96359e-11	1.97008e-11	1.9613e-11	1.97237e-11	1.97607e-11	1.98131e-11	1.98116e-11
29.86	1.96374e-11	1.97029e-11	1.96087e-11	1.97239e-11	1.9766e-11	1.98087e-11	1.98178e-11
29.88	1.96367e-11	1.97028e-11	1.96166e-11	1.97296e-11	1.97618e-11	1.98189e-11	1.98185e-11
29.9	1.96387e-11	1.97032e-11	1.9612e-11	1.97299e-11	1.97648e-11	1.98279e-11	1.98086e-11
29.92	1.96402e-11	1.97025e-11	1.96188e-11	1.97279e-11	1.97598e-11	1.98175e-11	1.98072e-11
29.94	1.96387e-11	1.97035e-11	1.96172e-11	1.97293e-11	1.97537e-11	1.9814e-11	1.98067e-11
29.96	1.96324e-11	1.97066e-11	1.96131e-11	1.97369e-11	1.97587e-11	1.98202e-11	1.98117e-11
29.98	1.96375e-11	1.97018e-11	1.96161e-11	1.97343e-11	1.97655e-11	1.98169e-11	1.98168e-11
30	1.96461e-11	1.97045e-11	1.9621e-11	1.97345e-11	1.976e-11	1.98135e-11	1.98281e-11
30.02	1.96375e-11	1.97078e-11	1.96186e-11	1.97284e-11	1.97552e-11	1.9819e-11	1.98121e-11
30.04	1.96371e-11	1.97073e-11	1.96101e-11	1.97383e-11	1.97669e-11	1.98204e-11	1.9809e-11
30.06	1.96399e-11	1.97054e-11	1.96136e-11	1.97361e-11	1.97731e-11	1.98206e-11	1.98107e-11
30.08	1.96434e-11	1.97085e-11	1.96187e-11	1.97322e-11	1.97697e-11	1.98247e-11	1.98125e-11
30.1	1.96395e-11	1.97043e-11	1.96226e-11	1.97285e-11	1.97638e-11	1.98183e-11	1.98103e-11
30.12	1.96407e-11	1.9698e-11	1.96253e-11	1.97293e-11	1.977e-11	1.98221e-11	1.98107e-11
30.14	1.96486e-11	1.97023e-11	1.96199e-11	1.97367e-11	1.97636e-11	1.98162e-11	1.98082e-11
30.16	1.96398e-11	1.97091e-11	1.96161e-11	1.97352e-11	1.97656e-11	1.98224e-11	1.98187e-11
30.18	1.96433e-11	1.96989e-11	1.96203e-11	1.97299e-11	1.97574e-11	1.98179e-11	1.98135e-11
30.2	1.96459e-11	1.97105e-11	1.96213e-11	1.97338e-11	1.97593e-11	1.98203e-11	1.98076e-11
30.22	1.96483e-11	1.97057e-11	1.96185e-11	1.97386e-11	1.97674e-11	1.98193e-11	1.98147e-11
30.24	1.96399e-11	1.97107e-11	1.96243e-11	1.97359e-11	1.97685e-11	1.98161e-11	1.98085e-11
30.26	1.96479e-11	1.97081e-11	1.962e-11	1.97399e-11	1.97647e-11	1.98241e-11	1.98071e-11
30.28	1.96444e-11	1.97103e-11	1.96202e-11	1.97324e-11	1.97679e-11	1.98144e-11	1.98098e-11
30.3	1.96492e-11	1.97106e-11	1.96248e-11	1.97407e-11	1.97602e-11	1.98233e-11	1.98193e-11
30.32	1.96444e-11	1.97062e-11	1.96153e-11	1.97319e-11	1.97672e-11	1.98231e-11	1.98119e-11
30.34	1.96455e-11	1.97041e-11	1.96194e-11	1.97378e-11	1.97652e-11	1.98176e-11	1.98068e-11
30.36	1.96437e-11	1.97144e-11	1.96265e-11	1.97341e-11	1.97691e-11	1.98302e-11	1.98137e-11
30.38	1.96489e-11	1.97104e-11	1.96296e-11	1.97346e-11	1.97728e-11	1.98203e-11	1.98157e-11
30.4	1.9646e-11	1.97102e-11	1.96231e-11	1.97378e-11	1.97685e-11	1.98196e-11	1.98163e-11
30.42	1.96476e-11	1.97151e-11	1.96203e-11	1.97378e-11	1.97623e-11	1.98187e-11	1.98164e-11
30.44	1.96464e-11	1.97056e-11	1.96192e-11	1.9744e-11	1.9758e-11	1.98213e-11	1.98153e-11
30.46	1.96413e-11	1.97037e-11	1.9624e-11	1.97373e-11	1.97594e-11	1.98286e-11	1.98121e-11
30.48	1.96495e-11	1.97083e-11	1.96262e-11	1.9741e-11	1.97684e-11	1.98298e-11	1.98146e-11
30.5	1.96495e-11	1.97062e-11	1.96252e-11	1.97436e-11	1.97688e-11	1.98292e-11	1.98209e-11
30.52	1.96501e-11	1.97119e-11	1.96309e-11	1.97352e-11	1.97663e-11	1.98319e-11	1.98159e-11
30.54	1.96467e-11	1.97094e-11	1.96277e-11	1.97449e-11	1.977e-11	1.98227e-11	1.98161e-11
30.56	1.96522e-11	1.97117e-11	1.96283e-11	1.97412e-11	1.97639e-11	1.98289e-11	1.98156e-11
30.58	1.96494e-11	1.97103e-11	1.96306e-11	1.97438e-11	1.97645e-11	1.98266e-11	1.98115e-11
30.6	1.96458e-11	1.97159e-11	1.96365e-11	1.97402e-11	1.97724e-11	1.98296e-11	1.98089e-11
30.62	1.96482e-11	1.9711e-11	1.96286e-11	1.97508e-11	1.97607e-11	1.98204e-11	1.98138e-11
30.64	1.96518e-11	1.97134e-11	1.96274e-11	1.97412e-11	1.97676e-11	1.98196e-11	1.98117e-11
30.66	1.965e-11	1.97112e-11	1.96283e-11	1.97482e-11	1.9766e-11	1.98293e-11	1.98179e-11
30.68	1.96459e-11	1.97176e-11	1.9632e-11	1.97453e-11	1.97754e-11	1.9825e-11	1.98156e-11
30.7	1.96437e-11	1.97176e-11	1.96245e-11	1.97413e-11	1.97737e-11	1.98257e-11	1.98136e-11
30.72	1.96484e-11	1.97182e-11	1.96261e-11	1.97473e-11	1.97667e-11	1.98299e-11	1.98211e-11
30.74	1.96532e-11	1.97139e-11	1.96255e-11	1.97442e-11	1.97705e-11	1.98233e-11	1.98237e-11
30.76	1.96473e-11	1.97157e-11	1.96279e-11	1.97446e-11	1.97684e-11	1.98225e-11	1.98172e-11
30.78	1.96458e-11	1.97128e-11	1.9632e-11	1.9752e-11	1.97762e-11	1.98282e-11	1.98198e-11
30.8	1.96512e-11	1.97252e-11	1.96346e-11	1.97477e-11	1.97754e-11	1.983e-11	1.98182e-11
30.82	1.96482e-11	1.97184e-11	1.96349e-11	1.97499e-11	1.97724e-11	1.98302e-11	1.98144e-11
30.84	1.96481e-11	1.97173e-11	1.96279e-11	1.97474e-11	1.97752e-11	1.98268e-11	1.98272e-11
30.86	1.96469e-11	1.97157e-11	1.96311e-11	1.97522e-11	1.97782e-11	1.98298e-11	1.98244e-11
30.88	1.96552e-11	1.97187e-11	1.96352e-11	1.97526e-11	1.9778e-11	1.98251e-11	1.98181e-11
30.9	1.96604e-11	1.97137e-11	1.96309e-11	1.97575e-11	1.9776e-11	1.98267e-11	1.98224e-11
30.92	1.96603e-11	1.97163e-11	1.96326e-11	1.9756e-11	1.97718e-11	1.98287e-11	1.98247e-11
30.94	1.96568e-11	1.97153e-11	1.96373e-11	1.9756e-11	1.97738e-11	1.98233e-11	1.98238e-11
30.96	1.96516e-11	1.97123e-11	1.96299e-11	1.9755e-11	1.9781e-11	1.98269e-11	1.98271e-11
30.98	1.96575e-11	1.97198e-11	1.96365e-11	1.97497e-11	1.97704e-11	1.98301e-11	1.98272e-11
31	1.96604e-11	1.97185e-11	1.96303e-11	1.97534e-11	1.97731e-11	1.98299e-11	1.98174e-11
31.02	1.9651e-11	1.97181e-11	1.96266e-11	1.97463e-11	1.97778e-11	1.98214e-11	1.98245e-11
31.04	1.96484e-11	1.97145e-11	1.96311e-11	1.97528e-11	1.97697e-11	1.98336e-11	1.98268e-11
31.06	1.96528e-11	1.97201e-11	1.96314e-11	1.97547e-11	1.97724e-11	1.98313e-11	1.98225e-11
31.08	1.96474e-11	1.97174e-11	1.96316e-11	1.97585e-11	1.97811e-11	1.98296e-11	1.9827e-11
31.1	1.96513e-11	1.9715e-11	1.96341e-11	1.9758e-11	1.97758e-11	1.98337e-11	1.9821e-11
31.12	1.96544e-11	1.97191e-11	1.96323e-11	1.97586e-11	1.97785e-11	1.98297e-11	1.98224e-11
31.14	1.96551e-11	1.97097e-11	1.96306e-11	1.97542e-11	1.97751e-11	1.98305e-11	1.98228e-11
31.16	1.9657e-11	1.97187e-11	1.96359e-11	1.97588e-11	1.97787e-11	1.98329e-11	1.98278e-11
31.18	1.96523e-11	1.97195e-11	1.96339e-11	1.97577e-11	1.9781e-11	1.98321e-11	1.98213e-11
31.2	1.96544e-11	1.97154e-11	1.96351e-11	1.97526e-11	1.97776e-11	1.98291e-11	1.98314e-11
31.22	1.96524e-11	1.97172e-11	1.96284e-11	1.97603e-11	1.97771e-11	1.98294e-11	1.98253e-11
31.24	1.9655e-11	1.97195e-11	1.9629e-11	1.97604e-11	1.97805e-11	1.98375e-11	1.9823e-11
31.26	1.96585e-11	1.97211e-11	1.9633e-11	1.97535e-11	1.97811e-11	1.98367e-11	1.98208e-11
31.28	1.96556e-11	1.97148e-11	1.96382e-11	1.97595e-11	1.97804e-11	1.98382e-11	1.98233e-11
31.3	1.96573e-11	1.97203e-11	1.96393e-11	1.97558e-11	1.97837e-11	1.98331e-11	1.98204e-11
31.32	1.96599e-11	1.97188e-11	1.96386e-11	1.97566e-11	1.97808e-11	1.98341e-11	1.98241e-11
31.34	1.96551e-11	1.97241e-11	1.96455e-11	1.97579e-11	1.97803e-11	1.98328e-11	1.98291e-11
31.36	1.96522e-11	1.97184e-11	1.96363e-11	1.97599e-11	1.9778e-11	1.98349e-11	1.9827e-11
31.38	1.96544e-11	1.97182e-11	1.96414e-11	1.97585e-11	1.97793e-11	1.9837e-11	1.9835e-11
31.4	1.96566e-11	1.97263e-11	1.96329e-11	1.97567e-11	1.9779e-11	1.98367e-11	1.98298e-11
31.42	1.96562e-11	1.97172e-11	1.96339e-11	1.97616e-11	1.97795e-11	1.9837e-11	1.98261e-11
31.44	1.9652e-11	1.97229e-11	1.96416e-11	1.97651e-11	1.97858e-11	1.98394e-11	1.98326e-11
31.46	1.96582e-11	1.97223e-11	1.96381e-11	1.97632e-11	1.97836e-11	1.98338e-11	1.98281e-11
31.48	1.96642e-11	1.97231e-11	1.96406e-11	1.97595e-11	1.97806e-11	1.98411e-11	1.98233e-11
31.5	1.96554e-11	1.97177e-11	1.9638e-11	1.97609e-11	1.97866e-11	1.98313e-11	1.98249e-11
31.52	1.96584e-11	1.97237e-11	1.96367e-11	1.97575e-11	1.97766e-11	1.98404e-11	1.98312e-11
31.54	1.96594e-11	1.97239e-11	1.96378e-11	1.97636e-11	1.97921e-11	1.98327e-11	1.98264e-11
31.56	1.96547e-11	1.97213e-11	1.96387e-11	1.97605e-11	1.97854e-11	1.98405e-11	1.98267e-11
31.58	1.96574e-11	1.97193e-11	1.96411e-11	1.97648e-11	1.97826e-11	1.98465e-11	1.98275e-11
31.6	1.96581e-11	1.97162e-11	1.96424e-11	1.97656e-11	1.97826e-11	1.9839e-11	1.98287e-11
31.62	1.96629e-11	1.97249e-11	1.96392e-11	1.97673e-11	1.9789e-11	1.9835e-11	1.98261e-11
31.64	1.96562e-11	1.97257e-11	1.96349e-11	1.97659e-11	1.97846e-11	1.98409e-11	1.9828e-11
31.66	1.96604e-11	1.97228e-11	1.9644e-11	1.97629e-11	1.97911e-11	1.98376e-11	1.98275e-11
31.68	1.96593e-11	1.97257e-11	1.96428e-11	1.9763e-11	1.97864e-11	1.98383e-11	1.98354e-11
31.7	1.96594e-11	1.97282e-11	1.96466e-11	1.97629e-11	1.97918e-11	1.98337e-11	1.98234e-11
31.72	1.96604e-11	1.97304e-11	1.96487e-11	1.97628e-11	1.97815e-11	1.98395e-11	1.98227e-11
31.74	1.96551e-11	1.97255e-11	1.96483e-11	1.97669e-11	1.97855e-11	1.98369e-11	1.98232e-11
31.76	1.96578e-11	1.97259e-11	1.96473e-11	1.97653e-11	1.97883e-11	1.98379e-11	1.98234e-11
31.78	1.96617e-11	1.97284e-11	1.96555e-11	1.97723e-11	1.97847e-11	1.98427e-11	1.98243e-11
31.8	1.96634e-11	1.97323e-11	1.96457e-11	1.97731e-11	1.97873e-11	1.98441e-11	1.98251e-11
31.82	1.96544e-11	1.97299e-11	1.96468e-11	1.97656e-11	1.97852e-11	1.98483e-11	1.98274e-11
31.84	1.9659e-11	1.97258e-11	1.96461e-11	1.9775e-11	1.97943e-11	1.9836e-11	1.98296e-11
31.86	1.96601e-11	1.97317e-11	1.96483e-11	1.97676e-11	1.97867e-11	1.98467e-11	1.98219e-11
31.88	1.96627e-11	1.97288e-11	1.96389e-11	1.97672e-11	1.97907e-11	1.98426e-11	1.98243e-11
31.9	1.96609e-11	1.97255e-11	1.96466e-11	1.97699e-11	1.9792e-11	1.98398e-11	1.98269e-11
31.92	1.96641e-11	1.97288e-11	1.96423e-11	1.97732e-11	1.97929e-11	1.98409e-11	1.98272e-11
31.94	1.9663e-11	1.9729e-11	1.96459e-11	1.97759e-11	1.97914e-11	1.98369e-11	1.98319e-11
31.96	1.96635e-11	1.97301e-11	1.96459e-11	1.97682e-11	1.97853e-11	1.98424e-11	1.9834e-11
31.98	1.96648e-11	1.97295e-11	1.96474e-11	1.97702e-11	1.97801e-11	1.98472e-11	1.98329e-11
32	1.9665e-11	1.97226e-11	1.96369e-11	1.97758e-11	1.97909e-11	1.98474e-11	1.98331e-11
32.02	1.96668e-11	1.97226e-11	1.96475e-11	1.97656e-11	1.98005e-11	1.98453e-11	1.98354e-11
32.04	1.96671e-11	1.97315e-11	1.96481e-11	1.97677e-11	1.97951e-11	1.98456e-11	1.98333e-11
32.06	1.96696e-11	1.97326e-11	1.96444e-11	1.97707e-11	1.97907e-11	1.98432e-11	1.9828e-11
32.08	1.96703e-11	1.97316e-11	1.96526e-11	1.97713e-11	1.97915e-11	1.98454e-11	1.98323e-11
32.1	1.96651e-11	1.97267e-11	1.9651e-11	1.9772e-11	1.97943e-11	1.98461e-11	1.98298e-11
32.12	1.96656e-11	1.97323e-11	1.96525e-11	1.97723e-11	1.97951e-11	1.98416e-11	1.9835e-11
32.14	1.96641e-11	1.97314e-11	1.96518e-11	1.97698e-11	1.97931e-11	1.98424e-11	1.98295e-11
32.16	1.9672e-11	1.97298e-11	1.96473e-11	1.97813e-11	1.97984e-11	1.98437e-11	1.98342e-11
32.18	1.96701e-11	1.97321e-11	1.96521e-11	1.9779e-11	1.97959e-11	1.98413e-11	1.98285e-11
32.2	1.96714e-11	1.9725e-11	1.96486e-11	1.97732e-11	1.97936e-11	1.98508e-11	1.98307e-11
32.22	1.9669e-11	1.97317e-11	1.96446e-11	1.97816e-11	1.97933e-11	1.98473e-11	1.98341e-11
32.24	1.96685e-11	1.97324e-11	1.96557e-11	1.97795e-11	1.97958e-11	1.98492e-11	1.9835e-11
32.26	1.96699e-11	1.97345e-11	1.96492e-11	1.97768e-11	1.97966e-11	1.98444e-11	1.9835e-11
32.28	1.96726e-11	1.97267e-11	1.96544e-11	1.97785e-11	1.97892e-11	1.98457e-11	1.98315e-11
32.3	1.96598e-11	1.97317e-11	1.96488e-11	1.97841e-11	1.97975e-11	1.98407e-11	1.98397e-11
32.32	1.96739e-11	1.97373e-11	1.96566e-11	1.97786e-11	1.97918e-11	1.98441e-11	1.98376e-11
32.34	1.96731e-11	1.97327e-11	1.96528e-11	1.97776e-11	1.97883e-11	1.98441e-11	1.98393e-11
32.36	1.96693e-11	1.97344e-11	1.9655e-11	1.97832e-11	1.9799e-11	1.98415e-11	1.9831e-11
32.38	1.96668e-11	1.97326e-11	1.96525e-11	1.97699e-11	1.97966e-11	1.98515e-11	1.98347e-11
32.4	1.9676e-11	1.97241e-11	1.96565e-11	1.97788e-11	1.97976e-11	1.98517e-11	1.98359e-11
32.42	1.96768e-11	1.97309e-11	1.96544e-11	1.97788e-11	1.97987e-11	1.98516e-11	1.98321e-11
32.44	1.96718e-11	1.97334e-11	1.96617e-11	1.97815e-11	1.97928e-11	1.98422e-11	1.98388e-11
32.46	1.96742e-11	1.97319e-11	1.96591e-11	1.97825e-11	1.97929e-11	1.98545e-11	1.98404e-11
32.48	1.9672e-11	1.97309e-11	1.9658e-11	1.97796e-11	1.97931e-11	1.98443e-11	1.9835e-11
32.5	1.96769e-11	1.97391e-11	1.96484e-11	1.97798e-11	1.97925e-11	1.98447e-11	1.98399e-11
32.52	1.9668e-11	1.97357e-11	1.96594e-11	1.97802e-11	1.97935e-11	1.98535e-11	1.98339e-11
32.54	1.96743e-11	1.97312e-11	1.96506e-11	1.97746e-11	1.9798e-11	1.98525e-11	1.98313e-11
32.56	1.9676e-11	1.97327e-11	1.96547e-11	1.97764e-11	1.97922e-11	1.98555e-11	1.98378e-11
32.58	1.96792e-11	1.9737e-11	1.96611e-11	1.97814e-11	1.9795e-11	1.98476e-11	1.98438e-11
32.6	1.96735e-11	1.97371e-11	1.96585e-11	1.97817e-11	1.98021e-11	1.98519e-11	1.98333e-11
32.62	1.96709e-11	1.97311e-11	1.96589e-11	1.97793e-11	1.97963e-11	1.98475e-11	1.98421e-11
32.64	1.96719e-11	1.97371e-11	1.96553e-11	1.97814e-11	1.97985e-11	1.98558e-11	1.98358e-11
32.66	1.96721e-11	1.97367e-11	1.9659e-11	1.9782e-11	1.97982e-11	1.98559e-11	1.98335e-11
32.68	1.96682e-11	1.97355e-11	1.96574e-11	1.97817e-11	1.97982e-11	1.9857e-11	1.984e-11
32.7	1.96703e-11	1.97344e-11	1.96633e-11	1.9789e-11	1.98067e-11	1.98446e-11	1.98368e-11
32.72	1.96731e-11	1.97382e-11	1.96549e-11	1.97808e-11	1.9798e-11	1.98547e-11	1.984e-11
32.74	1.96726e-11	1.97341e-11	1.96583e-11	1.97837e-11	1.97929e-11	1.98466e-11	1.98386e-11
32.76	1.96824e-11	1.97348e-11	1.96603e-11	1.97887e-11	1.97954e-11	1.98527e-11	1.98417e-11
32.78	1.96746e-11	1.97327e-11	1.9661e-11	1.97829e-11	1.97929e-11	1.98506e-11	1.98421e-11
32.8	1.96769e-11	1.97378e-11	1.96579e-11	1.97904e-11	1.97886e-11	1.98531e-11	1.98387e-11
32.82	1.96855e-11	1.97372e-11	1.96593e-11	1.97792e-11	1.9796e-11	1.98501e-11	1.98379e-11
32.84	1.96783e-11	1.9739e-11	1.96674e-11	1.97823e-11	1.97987e-11	1.98556e-11	1.98385e-11
32.86	1.96845e-11	1.97347e-11	1.96597e-11	1.97786e-11	1.97999e-11	1.98508e-11	1.98371e-11
32.88	1.96824e-11	1.97445e-11	1.96592e-11	1.978e-11	1.98046e-11	1.98531e-11	1.98375e-11
32.9	1.96774e-11	1.97448e-11	1.96497e-11	1.97854e-11	1.97982e-11	1.98555e-11	1.98354e-11
32.92	1.96802e-11	1.97382e-11	1.96616e-11	1.97893e-11	1.98035e-11	1.98509e-11	1.98418e-11
32.94	1.96861e-11	1.97405e-11	1.96586e-11	1.97882e-11	1.98021e-11	1.9854e-11	1.98431e-11
32.96	1.96796e-11	1.97415e-11	1.96591e-11	1.97863e-11	1.98025e-11	1.98551e-11	1.9848e-11
32.98	1.96838e-11	1.97343e-11	1.9656e-11	1.97865e-11	1.98053e-11	1.98529e-11	1.9841e-11
33	1.96771e-11	1.97388e-11	1.96691e-11	1.97891e-11	1.97982e-11	1.98542e-11	1.98401e-11
33.02	1.96797e-11	1.97356e-11	1.96588e-11	1.97846e-11	1.98002e-11	1.98465e-11	1.98376e-11
33.04	1.96824e-11	1.97416e-11	1.96563e-11	1.97888e-11	1.97967e-11	1.9854e-11	1.98439e-11
33.06	1.96814e-11	1.97419e-11	1.96616e-11	1.97935e-11	1.9804e-11	1.98599e-11	1.98431e-11
33.08	1.96801e-11	1.97378e-11	1.96605e-11	1.97913e-11	1.98004e-11	1.98552e-11	1.98396e-11
33.1	1.96834e-11	1.97409e-11	1.96641e-11	1.97925e-11	1.97956e-11	1.98587e-11	1.98402e-11
33.12	1.96808e-11	1.97512e-11	1.96599e-11	1.97928e-11	1.98027e-11	1.98584e-11	1.98478e-11
33.14	1.96755e-11	1.97434e-11	1.9664e-11	1.97867e-11	1.98095e-11	1.98562e-11	1.98432e-11
33.16	1.96833e-11	1.97406e-11	1.96611e-11	1.97906e-11	1.98033e-11	1.98581e-11	1.98414e-11
33.18	1.9682e-11	1.97393e-11	1.96615e-11	1.9789e-11	1.98022e-11	1.98492e-11	1.98402e-11
33.2	1.96737e-11	1.97395e-11	1.96669e-11	1.97932e-11	1.97963e-11	1.98544e-11	1.98418e-11
33.22	1.96763e-11	1.97438e-11	1.96604e-11	1.97883e-11	1.9803e-11	1.98606e-11	1.98451e-11
33.24	1.96811e-11	1.97461e-11	1.9666e-11	1.97896e-11	1.9805e-11	1.98514e-11	1.98418e-11
33.26	1.96748e-11	1.97475e-11	1.96579e-11	1.97889e-11	1.98069e-11	1.98564e-11	1.98449e-11
33.28	1.96768e-11	1.97446e-11	1.96656e-11	1.97939e-11	1.98033e-11	1.98531e-11	1.9844e-11
33.3	1.96792e-11	1.97449e-11	1.96589e-11	1.97897e-11	1.98043e-11	1.98614e-11	1.98408e-11
33.32	1.96809e-11	1.97462e-11	1.96698e-11	1.97932e-11	1.97974e-11	1.9855e-11	1.98493e-11
33.34	1.96828e-11	1.97381e-11	1.96609e-11	1.97987e-11	1.98005e-11	1.98539e-11	1.98423e-11
33.36	1.96786e-11	1.97451e-11	1.96654e-11	1.97926e-11	1.9799e-11	1.98578e-11	1.98481e-11
33.38	1.96805e-11	1.97471e-11	1.96669e-11	1.97866e-11	1.98068e-11	1.98567e-11	1.98431e-11
33.4	1.96796e-11	1.97465e-11	1.96731e-11	1.97949e-11	1.97956e-11	1.98572e-11	1.98461e-11
33.42	1.96828e-11	1.97367e-11	1.9666e-11	1.97914e-11	1.98051e-11	1.98576e-11	1.98364e-11
33.44	1.96799e-11	1.97405e-11	1.96691e-11	1.97946e-11	1.98004e-11	1.98538e-11	1.98485e-11
33.46	1.96841e-11	1.97472e-11	1.96652e-11	1.97981e-11	1.98048e-11	1.98612e-11	1.98429e-11
33.48	1.9679e-11	1.97404e-11	1.96643e-11	1.97911e-11	1.9806e-11	1.9852e-11	1.98464e-11
33.5	1.96856e-11	1.97458e-11	1.96658e-11	1.97933e-11	1.98049e-11	1.98567e-11	1.98463e-11
33.52	1.96857e-11	1.97493e-11	1.96621e-11	1.97998e-11	1.98078e-11	1.98575e-11	1.98455e-11
33.54	1.96784e-11	1.97441e-11	1.96727e-11	1.97959e-11	1.98109e-11	1.98536e-11	1.98443e-11
33.56	1.96799e-11	1.974e-11	1.96667e-11	1.97936e-11	1.98015e-11	1.98609e-11	1.98414e-11
33.58	1.9681e-11	1.97458e-11	1.96666e-11	1.97928e-11	1.9808e-11	1.98561e-11	1.9853e-11
33.6	1.96811e-11	1.97482e-11	1.96681e-11	1.9796e-11	1.98086e-11	1.98586e-11	1.98499e-11
33.62	1.9682e-11	1.97541e-11	1.96746e-11	1.97974e-11	1.98044e-11	1.98533e-11	1.98511e-11
33.64	1.9678e-11	1.9746e-11	1.96731e-11	1.97982e-11	1.9807e-11	1.9861e-11	1.98427e-11
33.66	1.96871e-11	1.97438e-11	1.96726e-11	1.98039e-11	1.9804e-11	1.98631e-11	1.98414e-11
33.68	1.96823e-11	1.97472e-11	1.96731e-11	1.97987e-11	1.98011e-11	1.98634e-11	1.98394e-11
33.7	1.96766e-11	1.97386e-11	1.96744e-11	1.97994e-11	1.9803e-11	1.98606e-11	1.98446e-11
33.72	1.96872e-11	1.97489e-11	1.96729e-11	1.97971e-11	1.98116e-11	1.98613e-11	1.98442e-11
33.74	1.96887e-11	1.97532e-11	1.96701e-11	1.97951e-11	1.98121e-11	1.98606e-11	1.98447e-11
33.76	1.96873e-11	1.97488e-11	1.96744e-11	1.97977e-11	1.98066e-11	1.98587e-11	1.98446e-11
33.78	1.96882e-11	1.97533e-11	1.96688e-11	1.97941e-11	1.98068e-11	1.98617e-11	1.98426e-11
33.8	1.96867e-11	1.9752e-11	1.96682e-11	1.98e-11	1.98144e-11	1.98559e-11	1.98453e-11
33.82	1.96883e-11	1.97508e-11	1.96766e-11	1.98011e-11	1.98078e-11	1.98673e-11	1.98436e-11
33.84	1.96865e-11	1.97514e-11	1.96765e-11	1.98047e-11	1.98063e-11	1.9859e-11	1.98499e-11
33.86	1.96812e-11	1.97454e-11	1.96742e-11	1.97966e-11	1.98113e-11	1.98647e-11	1.98444e-11
33.88	1.96856e-11	1.97442e-11	1.96772e-11	1.98011e-11	1.98023e-11	1.98608e-11	1.98447e-11
33.9	1.96879e-11	1.97462e-11	1.96765e-11	1.98004e-11	1.98043e-11	1.98555e-11	1.985e-11
33.92	1.9685e-11	1.97468e-11	1.96698e-11	1.98058e-11	1.98103e-11	1.98606e-11	1.98419e-11
33.94	1.96878e-11	1.97518e-11	1.9682e-11	1.97948e-11	1.98098e-11	1.98651e-11	1.98445e-11
33.96	1.96912e-11	1.97504e-11	1.96719e-11	1.98029e-11	1.98086e-11	1.98591e-11	1.98461e-11
33.98	1.9689e-11	1.97502e-11	1.9682e-11	1.98058e-11	1.9812e-11	1.9856e-11	1.98456e-11
34	1.96905e-11	1.97469e-11	1.96821e-11	1.98002e-11	1.98046e-11	1.98603e-11	1.98367e-11
34.02	1.96859e-11	1.97444e-11	1.96743e-11	1.98004e-11	1.98069e-11	1.98595e-11	1.98374e-11
34.04	1.9687e-11	1.97539e-11	1.96741e-11	1.98058e-11	1.98135e-11	1.9858e-11	1.98482e-11
34.06	1.96856e-11	1.97458e-11	1.96708e-11	1.98022e-11	1.98114e-11	1.98566e-11	1.98535e-11
34.08	1.9689e-11	1.97536e-11	1.96811e-11	1.98022e-11	1.98055e-11	1.98604e-11	1.98502e-11
34.1	1.9693e-11	1.9748e-11	1.96744e-11	1.97983e-11	1.98074e-11	1.98685e-11	1.98524e-11
34.12	1.96893e-11	1.97558e-11	1.96739e-11	1.9799e-11	1.9808e-11	1.98588e-11	1.98551e-11
34.14	1.96923e-11	1.97518e-11	1.96733e-11	1.98055e-11	1.98058e-11	1.98612e-11	1.98499e-11
34.16	1.96903e-11	1.97465e-11	1.9673e-11	1.98139e-11	1.98084e-11	1.98582e-11	1.98499e-11
34.18	1.96898e-11	1.97513e-11	1.96729e-11	1.97978e-11	1.98143e-11	1.98607e-11	1.9848e-11
34.2	1.9692e-11	1.97509e-11	1.96817e-11	1.98002e-11	1.98146e-11	1.98636e-11	1.98428e-11
34.22	1.96872e-11	1.97484e-11	1.96792e-11	1.98059e-11	1.98141e-11	1.98587e-11	1.98421e-11
34.24	1.9694e-11	1.9751e-11	1.96779e-11	1.97974e-11	1.98113e-11	1.9864e-11	1.98468e-11
34.26	1.96951e-11	1.97525e-11	1.96809e-11	1.98027e-11	1.9813e-11	1.9864e-11	1.98428e-11
34.28	1.96883e-11	1.97501e-11	1.96781e-11	1.98057e-11	1.98075e-11	1.98573e-11	1.98498e-11
34.3	1.96975e-11	1.97484e-11	1.96741e-11	1.98006e-11	1.98101e-11	1.98678e-11	1.98475e-11
34.32	1.9694e-11	1.97578e-11	1.9679e-11	1.98007e-11	1.98117e-11	1.98616e-11	1.98526e-11
34.34	1.96947e-11	1.97502e-11	1.96749e-11	1.9804e-11	1.98129e-11	1.98685e-11	1.98495e-11
34.36	1.96893e-11	1.9752e-11	1.96841e-11	1.9806e-11	1.98147e-11	1.98751e-11	1.98471e-11
34.38	1.96921e-11	1.97449e-11	1.96818e-11	1.97981e-11	1.98127e-11	1.9866e-11	1.98469e-11
34.4	1.969e-11	1.97529e-11	1.96748e-11	1.98018e-11	1.98056e-11	1.98698e-11	1.9844e-11
34.42	1.96869e-11	1.97474e-11	1.96805e-11	1.98035e-11	1.9815e-11	1.98648e-11	1.98489e-11
34.44	1.9686e-11	1.97494e-11	1.96786e-11	1.98026e-11	1.98151e-11	1.98568e-11	1.98434e-11
34.46	1.96945e-11	1.97515e-11	1.96823e-11	1.98051e-11	1.9813e-11	1.9865e-11	1.98509e-11
34.48	1.96855e-11	1.97565e-11	1.96726e-11	1.98013e-11	1.98146e-11	1.98702e-11	1.98444e-11
34.5	1.96882e-11	1.97576e-11	1.96771e-11	1.98034e-11	1.98079e-11	1.98586e-11	1.98512e-11
34.52	1.96904e-11	1.9759e-11	1.9682e-11	1.98048e-11	1.98129e-11	1.98635e-11	1.98537e-11
34.54	1.96885e-11	1.97512e-11	1.96806e-11	1.98089e-11	1.98098e-11	1.98612e-11	1.98453e-11
34.56	1.96914e-11	1.97514e-11	1.96754e-11	1.98054e-11	1.98144e-11	1.98712e-11	1.98487e-11
34.58	1.96929e-11	1.97502e-11	1.96778e-11	1.98103e-11	1.98117e-11	1.98685e-11	1.98425e-11
34.6	1.96936e-11	1.97538e-11	1.96843e-11	1.98085e-11	1.98158e-11	1.98667e-11	1.9851e-11
34.62	1.96872e-11	1.97618e-11	1.96804e-11	1.98057e-11	1.98165e-11	1.98664e-11	1.98452e-11
34.64	1.96973e-11	1.976e-11	1.96817e-11	1.9812e-11	1.98119e-11	1.98677e-11	1.98513e-11
34.66	1.96904e-11	1.97609e-11	1.9686e-11	1.98059e-11	1.98144e-11	1.98671e-11	1.9846e-11
34.68	1.96936e-11	1.97586e-11	1.9684e-11	1.98087e-11	1.98173e-11	1.98703e-11	1.98538e-11
34.7	1.9697e-11	1.97535e-11	1.96781e-11	1.98014e-11	1.98121e-11	1.98652e-11	1.98534e-11
34.72	1.96909e-11	1.97534e-11	1.96831e-11	1.98044e-11	1.98121e-11	1.98627e-11	1.98576e-11
34.74	1.969e-11	1.9756e-11	1.96813e-11	1.97999e-11	1.98186e-11	1.98701e-11	1.98541e-11
34.76	1.96991e-11	1.97573e-11	1.96792e-11	1.98092e-11	1.98119e-11	1.98675e-11	1.98511e-11
34.78	1.96954e-11	1.97515e-11	1.96829e-11	1.98089e-11	1.98164e-11	1.98718e-11	1.98509e-11
34.8	1.96914e-11	1.9759e-11	1.96839e-11	1.98062e-11	1.98184e-11	1.98692e-11	1.98556e-11
34.82	1.96977e-11	1.97565e-11	1.96849e-11	1.9812e-11	1.98226e-11	1.98712e-11	1.98501e-11
34.84	1.9698e-11	1.97571e-11	1.96824e-11	1.98089e-11	1.98125e-11	1.9867e-11	1.98517e-11
34.86	1.97029e-11	1.97538e-11	1.96888e-11	1.98087e-11	1.98191e-11	1.98678e-11	1.98532e-11
34.88	1.96923e-11	1.97515e-11	1.9685e-11	1.9811e-11	1.98163e-11	1.98671e-11	1.98475e-11
34.9	1.9692e-11	1.97552e-11	1.96866e-11	1.98036e-11	1.9815e-11	1.98716e-11	1.98436e-11
34.92	1.96959e-11	1.97657e-11	1.96902e-11	1.98166e-11	1.98191e-11	1.98742e-11	1.98458e-11
34.94	1.97015e-11	1.97635e-11	1.96859e-11	1.98075e-11	1.98215e-11	1.98735e-11	1.98486e-11
34.96	1.96972e-11	1.97581e-11	1.9683e-11	1.98087e-11	1.98192e-11	1.98698e-11	1.98522e-11
34.98	1.96918e-11	1.97574e-11	1.96819e-11	1.98112e-11	1.9819e-11	1.98715e-11	1.98547e-11
35	1.96932e-11	1.97492e-11	1.9685e-11	1.98077e-11	1.98201e-11	1.9872e-11	1.98531e-11
35.02	1.97016e-11	1.97553e-11	1.96789e-11	1.98094e-11	1.98194e-11	1.98722e-11	1.98508e-11
35.04	1.96974e-11	1.97566e-11	1.96873e-11	1.98068e-11	1.98154e-11	1.98765e-11	1.9852e-11
35.06	1.96984e-11	1.97587e-11	1.96833e-11	1.98054e-11	1.98204e-11	1.988e-11	1.98529e-11
35.08	1.9696e-11	1.97599e-11	1.96824e-11	1.98127e-11	1.98174e-11	1.98776e-11	1.98517e-11
35.1	1.96984e-11	1.97619e-11	1.96852e-11	1.98112e-11	1.98107e-11	1.98746e-11	1.98492e-11
35.12	1.96955e-11	1.97548e-11	1.96904e-11	1.98143e-11	1.98235e-11	1.98741e-11	1.98556e-11
35.14	1.96991e-11	1.97577e-11	1.96907e-11	1.98147e-11	1.98167e-11	1.98709e-11	1.98512e-11
35.16	1.96851e-11	1.9754e-11	1.96863e-11	1.98118e-11	1.98216e-11	1.98713e-11	1.98534e-11
35.18	1.96912e-11	1.97528e-11	1.969e-11	1.98129e-11	1.98147e-11	1.98732e-11	1.98504e-11
35.2	1.96949e-11	1.97601e-11	1.96866e-11	1.98093e-11	1.98183e-11	1.98705e-11	1.98519e-11
35.22	1.97027e-11	1.97513e-11	1.96825e-11	1.981e-11	1.98237e-11	1.987e-11	1.98548e-11
35.24	1.96985e-11	1.97568e-11	1.9692e-11	1.98188e-11	1.98238e-11	1.98743e-11	1.98508e-11
35.26	1.96969e-11	1.97557e-11	1.96807e-11	1.98142e-11	1.98299e-11	1.98729e-11	1.98545e-11
35.28	1.96988e-11	1.97601e-11	1.96871e-11	1.98164e-11	1.9824e-11	1.98735e-11	1.98519e-11
35.3	1.97008e-11	1.97558e-11	1.96851e-11	1.98217e-11	1.98231e-11	1.98679e-11	1.98524e-11
35.32	1.96953e-11	1.97582e-11	1.96919e-11	1.98197e-11	1.98232e-11	1.98702e-11	1.98557e-11
35.34	1.97e-11	1.97672e-11	1.96919e-11	1.98166e-11	1.98223e-11	1.98686e-11	1.98521e-11
35.36	1.96986e-11	1.97572e-11	1.96965e-11	1.98242e-11	1.98253e-11	1.98692e-11	1.98489e-11
35.38	1.97017e-11	1.97629e-11	1.96936e-11	1.98124e-11	1.9824e-11	1.98747e-11	1.98493e-11
35.4	1.9706e-11	1.97612e-11	1.96862e-11	1.98195e-11	1.98191e-11	1.9877e-11	1.98529e-11
35.42	1.96986e-11	1.97614e-11	1.96906e-11	1.98168e-11	1.98183e-11	1.98682e-11	1.98495e-11
35.44	1.96963e-11	1.9764e-11	1.96831e-11	1.98202e-11	1.98122e-11	1.98778e-11	1.98572e-11
35.46	1.97056e-11	1.97598e-11	1.96888e-11	1.9821e-11	1.98268e-11	1.98745e-11	1.98493e-11
35.48	1.97004e-11	1.97577e-11	1.96893e-11	1.98179e-11	1.98181e-11	1.98734e-11	1.98517e-11
35.5	1.97038e-11	1.97614e-11	1.96901e-11	1.98194e-11	1.98203e-11	1.98688e-11	1.98549e-11
35.52	1.97024e-11	1.97618e-11	1.96939e-11	1.98221e-11	1.98213e-11	1.98804e-11	1.98533e-11
35.54	1.97003e-11	1.97532e-11	1.9696e-11	1.98243e-11	1.98287e-11	1.98771e-11	1.98603e-11
35.56	1.96965e-11	1.97596e-11	1.96849e-11	1.98218e-11	1.98269e-11	1.98744e-11	1.98513e-11
35.58	1.96997e-11	1.97622e-11	1.96921e-11	1.98217e-11	1.98186e-11	1.98746e-11	1.98589e-11
35.6	1.96967e-11	1.97588e-11	1.96988e-11	1.98236e-11	1.98236e-11	1.98775e-11	1.98547e-11
35.62	1.97088e-11	1.97542e-11	1.96906e-11	1.98249e-11	1.98232e-11	1.98746e-11	1.98507e-11
35.64	1.97019e-11	1.97623e-11	1.96944e-11	1.98189e-11	1.98207e-11	1.98776e-11	1.98557e-11
35.66	1.97027e-11	1.97596e-11	1.96955e-11	1.98234e-11	1.98285e-11	1.98758e-11	1.98498e-11
35.68	1.97049e-11	1.9766e-11	1.96947e-11	1.98103e-11	1.98247e-11	1.98699e-11	1.98513e-11
35.7	1.97137e-11	1.97673e-11	1.96943e-11	1.98148e-11	1.98147e-11	1.98791e-11	1.98561e-11
35.72	1.97091e-11	1.97638e-11	1.96948e-11	1.98226e-11	1.98223e-11	1.98769e-11	1.98567e-11
35.74	1.97052e-11	1.97663e-11	1.96991e-11	1.98174e-11	1.98258e-11	1.98759e-11	1.98572e-11
35.76	1.97037e-11	1.9766e-11	1.96983e-11	1.98245e-11	1.98227e-11	1.98754e-11	1.98531e-11
35.78	1.97051e-11	1.97628e-11	1.96959e-11	1.98217e-11	1.98184e-11	1.98713e-11	1.9857e-11
35.8	1.97048e-11	1.97603e-11	1.96987e-11	1.98208e-11	1.98252e-11	1.98771e-11	1.98511e-11
35.82	1.97069e-11	1.97652e-11	1.96959e-11	1.98336e-11	1.98201e-11	1.9878e-11	1.98594e-11
35.84	1.97001e-11	1.97656e-11	1.97031e-11	1.98245e-11	1.98202e-11	1.98736e-11	1.98547e-11
35.86	1.97043e-11	1.97658e-11	1.96991e-11	1.98266e-11	1.9819e-11	1.98765e-11	1.98577e-11
35.88	1.96997e-11	1.97708e-11	1.96982e-11	1.98296e-11	1.98292e-11	1.98794e-11	1.986e-11
35.9	1.97027e-11	1.97718e-11	1.96934e-11	1.98194e-11	1.98244e-11	1.98793e-11	1.98513e-11
35.92	1.96985e-11	1.97683e-11	1.96878e-11	1.98243e-11	1.98257e-11	1.98694e-11	1.98602e-11
35.94	1.97078e-11	1.9766e-11	1.96925e-11	1.98247e-11	1.98215e-11	1.9875e-11	1.98562e-11
35.96	1.97086e-11	1.97663e-11	1.96891e-11	1.98276e-11	1.98243e-11	1.98685e-11	1.98617e-11
35.98	1.97103e-11	1.9772e-11	1.96932e-11	1.98293e-11	1.98291e-11	1.98647e-11	1.98547e-11
36	1.97096e-11	1.97618e-11	1.96995e-11	1.98265e-11	1.98217e-11	1.98661e-11	1.98586e-11
36.02	1.97074e-11	1.97693e-11	1.97e-11	1.98341e-11	1.98254e-11	1.98602e-11	1.98598e-11
36.04	1.97006e-11	1.97639e-11	1.96984e-11	1.98202e-11	1.98265e-11	1.98735e-11	1.98593e-11
36.06	1.97011e-11	1.97683e-11	1.96939e-11	1.98277e-11	1.98276e-11	1.98675e-11	1.98597e-11
36.08	1.97022e-11	1.97689e-11	1.97012e-11	1.98253e-11	1.98245e-11	1.98686e-11	1.98509e-11
36.1	1.97081e-11	1.97682e-11	1.9695e-11	1.9823e-11	1.98222e-11	1.98678e-11	1.98635e-11
36.12	1.97059e-11	1.97747e-11	1.97e-11	1.98237e-11	1.98247e-11	1.98667e-11	1.98523e-11
36.14	1.97079e-11	1.97698e-11	1.96973e-11	1.98336e-11	1.98237e-11	1.98635e-11	1.98596e-11
36.16	1.9709e-11	1.97669e-11	1.96996e-11	1.98255e-11	1.98268e-11	1.987e-11	1.9863e-11
36.18	1.97058e-11	1.97726e-11	1.97003e-11	1.98268e-11	1.98272e-11	1.9869e-11	1.9861e-11
36.2	1.97077e-11	1.97627e-11	1.96969e-11	1.98328e-11	1.9829e-11	1.98722e-11	1.9857e-11
36.22	1.97089e-11	1.97644e-11	1.96974e-11	1.98297e-11	1.98227e-11	1.98672e-11	1.98557e-11
36.24	1.97026e-11	1.97739e-11	1.97062e-11	1.98329e-11	1.98234e-11	1.98661e-11	1.98582e-11
36.26	1.97081e-11	1.97657e-11	1.97027e-11	1.98291e-11	1.98258e-11	1.98711e-11	1.98551e-11
36.28	1.97044e-11	1.9775e-11	1.97028e-11	1.98233e-11	1.98282e-11	1.98757e-11	1.98589e-11
36.3	1.97102e-11	1.97678e-11	1.97026e-11	1.98285e-11	1.98289e-11	1.98653e-11	1.98537e-11
36.32	1.97057e-11	1.97735e-11	1.96976e-11	1.98324e-11	1.98227e-11	1.98656e-11	1.98581e-11
36.34	1.97072e-11	1.97686e-11	1.97008e-11	1.98372e-11	1.983e-11	1.98763e-11	1.9853e-11
36.36	1.97087e-11	1.97664e-11	1.96973e-11	1.98326e-11	1.98283e-11	1.9874e-11	1.98524e-11
36.38	1.97133e-11	1.9769e-11	1.96989e-11	1.98387e-11	1.98317e-11	1.98677e-11	1.98562e-11
36.4	1.9711e-11	1.97705e-11	1.97016e-11	1.98268e-11	1.98259e-11	1.98799e-11	1.98558e-11
36.42	1.9707e-11	1.97754e-11	1.97023e-11	1.98317e-11	1.98238e-11	1.98688e-11	1.9859e-11
36.44	1.9704e-11	1.97637e-11	1.97058e-11	1.98275e-11	1.98302e-11	1.98686e-11	1.98575e-11
36.46	1.97073e-11	1.97662e-11	1.97071e-11	1.98292e-11	1.98302e-11	1.98676e-11	1.98615e-11
36.48	1.97123e-11	1.9772e-11	1.97008e-11	1.98361e-11	1.9831e-11	1.98729e-11	1.98623e-11
36.5	1.97079e-11	1.97742e-11	1.97058e-11	1.98344e-11	1.98302e-11	1.98734e-11	1.98595e-11
36.52	1.9708e-11	1.97711e-11	1.97013e-11	1.9841e-11	1.98342e-11	1.98711e-11	1.98666e-11
36.54	1.97097e-11	1.97682e-11	1.97066e-11	1.98287e-11	1.98304e-11	1.98706e-11	1.98608e-11
36.56	1.97124e-11	1.97685e-11	1.97036e-11	1.9832e-11	1.98285e-11	1.98768e-11	1.98585e-11
36.58	1.97133e-11	1.97705e-11	1.97034e-11	1.98374e-11	1.98347e-11	1.9878e-11	1.98659e-11
36.6	1.97037e-11	1.9775e-11	1.97002e-11	1.98351e-11	1.98296e-11	1.98734e-11	1.98593e-11
36.62	1.97039e-11	1.97752e-11	1.97037e-11	1.98356e-11	1.98282e-11	1.98718e-11	1.98639e-11
36.64	1.9711e-11	1.97741e-11	1.96987e-11	1.98327e-11	1.98245e-11	1.98708e-11	1.98701e-11
36.66	1.97101e-11	1.97761e-11	1.9705e-11	1.98359e-11	1.98362e-11	1.98751e-11	1.98648e-11
36.68	1.97089e-11	1.97682e-11	1.97015e-11	1.98357e-11	1.98259e-11	1.98664e-11	1.98594e-11
36.7	1.97055e-11	1.97688e-11	1.96985e-11	1.98391e-11	1.98356e-11	1.9877e-11	1.98591e-11
36.72	1.97094e-11	1.9765e-11	1.97001e-11	1.98329e-11	1.98326e-11	1.9871e-11	1.9858e-11
36.74	1.97108e-11	1.97776e-11	1.97081e-11	1.98347e-11	1.98299e-11	1.98748e-11	1.98613e-11
36.76	1.97092e-11	1.97706e-11	1.97036e-11	1.9838e-11	1.98287e-11	1.98714e-11	1.98569e-11
36.78	1.97136e-11	1.97744e-11	1.97014e-11	1.98386e-11	1.98322e-11	1.98754e-11	1.98529e-11
36.8	1.97178e-11	1.97727e-11	1.97011e-11	1.9843e-11	1.98335e-11	1.98666e-11	1.98546e-11
36.82	1.97096e-11	1.97716e-11	1.97034e-11	1.98368e-11	1.98232e-11	1.98752e-11	1.9853e-11
36.84	1.97142e-11	1.97753e-11	1.97075e-11	1.98374e-11	1.9833e-11	1.98714e-11	1.98504e-11
36.86	1.97129e-11	1.97721e-11	1.97133e-11	1.98384e-11	1.98353e-11	1.98706e-11	1.98642e-11
36.88	1.97162e-11	1.97749e-11	1.97091e-11	1.98387e-11	1.98356e-11	1.98678e-11	1.98561e-11
36.9	1.971e-11	1.97686e-11	1.97078e-11	1.98442e-11	1.98327e-11	1.9876e-11	1.98667e-11
36.92	1.97128e-11	1.97705e-11	1.97178e-11	1.98339e-11	1.98305e-11	1.98703e-11	1.98666e-11
36.94	1.9712e-11	1.97686e-11	1.97158e-11	1.98361e-11	1.98298e-11	1.98705e-11	1.98557e-11
36.96	1.97134e-11	1.97744e-11	1.9712e-11	1.98359e-11	1.98334e-11	1.98693e-11	1.98579e-11
36.98	1.97105e-11	1.97774e-11	1.97157e-11	1.98351e-11	1.98325e-11	1.98742e-11	1.98552e-11
37	1.97086e-11	1.97726e-11	1.97051e-11	1.9837e-11	1.98328e-11	1.98681e-11	1.98593e-11
37.02	1.97168e-11	1.97728e-11	1.97075e-11	1.98352e-11	1.98379e-11	1.98773e-11	1.98543e-11
37.04	1.97094e-11	1.97733e-11	1.97134e-11	1.98249e-11	1.98341e-11	1.98713e-11	1.98663e-11
37.06	1.97139e-11	1.97757e-11	1.97076e-11	1.98416e-11	1.98359e-11	1.98771e-11	1.9863e-11
37.08	1.97132e-11	1.97726e-11	1.97123e-11	1.98387e-11	1.98376e-11	1.98739e-11	1.98575e-11
37.1	1.97132e-11	1.97715e-11	1.97061e-11	1.98376e-11	1.98294e-11	1.98714e-11	1.98598e-11
37.12	1.97153e-11	1.97798e-11	1.97074e-11	1.98407e-11	1.98336e-11	1.98729e-11	1.98602e-11
37.14	1.97139e-11	1.97738e-11	1.97099e-11	1.98347e-11	1.98282e-11	1.98711e-11	1.98561e-11
37.16	1.97121e-11	1.97723e-11	1.97031e-11	1.98333e-11	1.98317e-11	1.98787e-11	1.98583e-11
37.18	1.97198e-11	1.97738e-11	1.97107e-11	1.98347e-11	1.98371e-11	1.98659e-11	1.98547e-11
37.2	1.97196e-11	1.97722e-11	1.97038e-11	1.98369e-11	1.98334e-11	1.98758e-11	1.98578e-11
37.22	1.97149e-11	1.97731e-11	1.97066e-11	1.98394e-11	1.98391e-11	1.98742e-11	1.98669e-11
37.24	1.97145e-11	1.97707e-11	1.97094e-11	1.98363e-11	1.98312e-11	1.98736e-11	1.98658e-11
37.26	1.97152e-11	1.97758e-11	1.97098e-11	1.98388e-11	1.98333e-11	1.98775e-11	1.98626e-11
37.28	1.97131e-11	1.97782e-11	1.97083e-11	1.98354e-11	1.98362e-11	1.98729e-11	1.98708e-11
37.3	1.97146e-11	1.97805e-11	1.9719e-11	1.98381e-11	1.98334e-11	1.98761e-11	1.98671e-11
37.32	1.97134e-11	1.97763e-11	1.97146e-11	1.98364e-11	1.98328e-11	1.98766e-11	1.9859e-11
37.34	1.97187e-11	1.97828e-11	1.97179e-11	1.98388e-11	1.98355e-11	1.98661e-11	1.9865e-11
37.36	1.97175e-11	1.97789e-11	1.97089e-11	1.98367e-11	1.98367e-11	1.98795e-11	1.98555e-11
37.38	1.9711e-11	1.97771e-11	1.97101e-11	1.98352e-11	1.98426e-11	1.98796e-11	1.98621e-11
37.4	1.97103e-11	1.97753e-11	1.97106e-11	1.98368e-11	1.98363e-11	1.98769e-11	1.98641e-11
37.42	1.97103e-11	1.97781e-11	1.9712e-11	1.98407e-11	1.98371e-11	1.98832e-11	1.98653e-11
37.44	1.97199e-11	1.97766e-11	1.97067e-11	1.98376e-11	1.98393e-11	1.98761e-11	1.98617e-11
37.46	1.97171e-11	1.97801e-11	1.97099e-11	1.98403e-11	1.98347e-11	1.98805e-11	1.98642e-11
37.48	1.97189e-11	1.97713e-11	1.97192e-11	1.98409e-11	1.98362e-11	1.98789e-11	1.9867e-11
37.5	1.97146e-11	1.97766e-11	1.97077e-11	1.98406e-11	1.98377e-11	1.9889e-11	1.98711e-11
37.52	1.97143e-11	1.97781e-11	1.97114e-11	1.98358e-11	1.98331e-11	1.98828e-11	1.98665e-11
37.54	1.97137e-11	1.97744e-11	1.97159e-11	1.98401e-11	1.98417e-11	1.98759e-11	1.98652e-11
37.56	1.97154e-11	1.97824e-11	1.97219e-11	1.98344e-11	1.98355e-11	1.9869e-11	1.98658e-11
37.58	1.97214e-11	1.97841e-11	1.97111e-11	1.98364e-11	1.98339e-11	1.98803e-11	1.98637e-11
37.6	1.97216e-11	1.97831e-11	1.97127e-11	1.98413e-11	1.98345e-11	1.98823e-11	1.98608e-11
37.62	1.97181e-11	1.97784e-11	1.97121e-11	1.98367e-11	1.98323e-11	1.98799e-11	1.98659e-11
37.64	1.9712e-11	1.97842e-11	1.97137e-11	1.98468e-11	1.98364e-11	1.98785e-11	1.98695e-11
37.66	1.97201e-11	1.97798e-11	1.97148e-11	1.98402e-11	1.98359e-11	1.98777e-11	1.9867e-11
37.68	1.97152e-11	1.97855e-11	1.97135e-11	1.98439e-11	1.98416e-11	1.98784e-11	1.98621e-11
37.7	1.97143e-11	1.979e-11	1.97157e-11	1.98448e-11	1.98366e-11	1.98891e-11	1.98505e-11
37.72	1.97187e-11	1.97816e-11	1.97045e-11	1.98401e-11	1.98331e-11	1.98866e-11	1.9864e-11
37.74	1.97211e-11	1.97786e-11	1.97123e-11	1.98438e-11	1.98406e-11	1.98952e-11	1.9864e-11
37.76	1.97168e-11	1.97871e-11	1.97065e-11	1.98427e-11	1.98358e-11	1.9893e-11	1.98653e-11
37.78	1.97223e-11	1.97842e-11	1.97118e-11	1.98404e-11	1.98355e-11	1.98886e-11	1.98652e-11
37.8	1.97203e-11	1.97831e-11	1.97126e-11	1.98468e-11	1.98387e-11	1.98854e-11	1.98709e-11
37.82	1.97229e-11	1.97832e-11	1.971e-11	1.98388e-11	1.98418e-11	1.98859e-11	1.98636e-11
37.84	1.9716e-11	1.97807e-11	1.97054e-11	1.98491e-11	1.98444e-11	1.98902e-11	1.98607e-11
37.86	1.97232e-11	1.97778e-11	1.97144e-11	1.98422e-11	1.98378e-11	1.98927e-11	1.98654e-11
37.88	1.97254e-11	1.978e-11	1.97147e-11	1.98413e-11	1.98364e-11	1.98882e-11	1.98662e-11
37.9	1.97229e-11	1.97859e-11	1.97137e-11	1.98439e-11	1.98408e-11	1.98877e-11	1.98696e-11
37.92	1.9723e-11	1.97798e-11	1.97164e-11	1.98483e-11	1.98415e-11	1.98881e-11	1.98685e-11
37.94	1.97178e-11	1.9785e-11	1.97127e-11	1.98423e-11	1.98373e-11	1.98881e-11	1.98684e-11
37.96	1.97193e-11	1.97828e-11	1.97139e-11	1.98433e-11	1.98415e-11	1.9887e-11	1.98695e-11
37.98	1.97168e-11	1.97812e-11	1.97186e-11	1.98542e-11	1.98413e-11	1.98834e-11	1.9866e-11
38	1.97185e-11	1.97881e-11	1.97124e-11	1.98512e-11	1.98382e-11	1.98888e-11	1.98653e-11
38.02	1.97196e-11	1.97813e-11	1.97145e-11	1.98496e-11	1.98391e-11	1.98851e-11	1.98656e-11
38.04	1.97252e-11	1.97855e-11	1.97184e-11	1.98476e-11	1.98375e-11	1.98898e-11	1.98661e-11
38.06	1.97262e-11	1.97799e-11	1.97109e-11	1.98493e-11	1.98426e-11	1.98822e-11	1.98639e-11
38.08	1.97205e-11	1.97809e-11	1.97171e-11	1.98442e-11	1.98342e-11	1.98864e-11	1.98667e-11
38.1	1.97271e-11	1.97825e-11	1.97052e-11	1.9853e-11	1.98412e-11	1.9888e-11	1.98627e-11
38.12	1.9722e-11	1.97773e-11	1.97133e-11	1.98402e-11	1.98398e-11	1.98915e-11	1.98662e-11
38.14	1.97275e-11	1.97861e-11	1.97175e-11	1.98447e-11	1.98492e-11	1.98935e-11	1.98621e-11
38.16	1.97262e-11	1.97869e-11	1.97113e-11	1.98482e-11	1.98358e-11	1.98896e-11	1.98656e-11
38.18	1.97216e-11	1.97853e-11	1.97112e-11	1.98471e-11	1.98413e-11	1.98916e-11	1.98654e-11
38.2	1.97287e-11	1.9784e-11	1.97155e-11	1.98426e-11	1.98421e-11	1.9892e-11	1.98708e-11
38.22	1.97235e-11	1.97843e-11	1.97107e-11	1.98461e-11	1.9843e-11	1.98876e-11	1.98684e-11
38.24	1.97247e-11	1.97875e-11	1.97196e-11	1.9843e-11	1.98419e-11	1.9879e-11	1.98669e-11
38.26	1.9723e-11	1.97868e-11	1.97226e-11	1.98493e-11	1.9836e-11	1.98811e-11	1.98647e-11
38.28	1.97284e-11	1.97858e-11	1.97151e-11	1.98462e-11	1.98463e-11	1.98847e-11	1.98643e-11
38.3	1.97287e-11	1.97818e-11	1.97135e-11	1.98456e-11	1.98434e-11	1.98844e-11	1.98653e-11
38.32	1.97251e-11	1.97837e-11	1.97148e-11	1.98471e-11	1.9841e-11	1.98852e-11	1.98726e-11
38.34	1.97221e-11	1.97895e-11	1.97195e-11	1.98433e-11	1.98425e-11	1.98815e-11	1.98671e-11
38.36	1.97276e-11	1.97833e-11	1.97137e-11	1.98489e-11	1.98405e-11	1.98775e-11	1.98663e-11
38.38	1.97279e-11	1.97843e-11	1.97181e-11	1.98509e-11	1.98412e-11	1.98797e-11	1.98632e-11
38.4	1.97275e-11	1.97895e-11	1.97157e-11	1.98512e-11	1.98412e-11	1.98852e-11	1.98721e-11
38.42	1.97356e-11	1.97917e-11	1.9717e-11	1.98473e-11	1.98376e-11	1.98748e-11	1.98727e-11
38.44	1.97278e-11	1.97859e-11	1.9717e-11	1.98481e-11	1.98439e-11	1.98772e-11	1.98665e-11
38.46	1.97264e-11	1.97868e-11	1.97196e-11	1.98482e-11	1.98398e-11	1.98799e-11	1.98672e-11
38.48	1.97241e-11	1.97876e-11	1.97234e-11	1.9845e-11	1.9838e-11	1.98787e-11	1.98739e-11
38.5	1.97276e-11	1.9789e-11	1.97273e-11	1.98539e-11	1.98373e-11	1.98828e-11	1.98684e-11
38.52	1.97235e-11	1.97888e-11	1.97209e-11	1.98478e-11	1.98411e-11	1.98747e-11	1.98702e-11
38.54	1.9731e-11	1.97856e-11	1.97208e-11	1.98468e-11	1.98479e-11	1.98855e-11	1.9867e-11
38.56	1.97266e-11	1.97845e-11	1.97161e-11	1.98437e-11	1.98427e-11	1.98815e-11	1.98701e-11
38.58	1.97324e-11	1.97924e-11	1.97203e-11	1.9848e-11	1.98434e-11	1.98839e-11	1.98681e-11
38.6	1.97305e-11	1.97885e-11	1.97158e-11	1.98482e-11	1.98461e-11	1.98799e-11	1.98666e-11
38.62	1.97336e-11	1.97876e-11	1.97144e-11	1.98438e-11	1.98455e-11	1.9889e-11	1.98662e-11
38.64	1.97336e-11	1.97843e-11	1.97152e-11	1.98476e-11	1.98438e-11	1.9888e-11	1.98629e-11
38.66	1.97294e-11	1.97852e-11	1.97215e-11	1.98475e-11	1.98422e-11	1.98755e-11	1.98694e-11
38.68	1.97278e-11	1.9789e-11	1.97184e-11	1.98442e-11	1.98395e-11	1.98762e-11	1.98681e-11
38.7	1.9725e-11	1.97887e-11	1.97267e-11	1.98508e-11	1.98366e-11	1.98714e-11	1.98662e-11
38.72	1.9736e-11	1.97855e-11	1.97202e-11	1.98462e-11	1.98329e-11	1.98793e-11	1.98644e-11
38.74	1.97317e-11	1.97818e-11	1.97188e-11	1.98505e-11	1.98443e-11	1.98781e-11	1.98688e-11
38.76	1.9732e-11	1.97932e-11	1.97243e-11	1.98454e-11	1.9848e-11	1.98822e-11	1.9867e-11
38.78	1.97289e-11	1.97842e-11	1.97178e-11	1.98483e-11	1.98466e-11	1.98857e-11	1.98732e-11
38.8	1.9735e-11	1.97924e-11	1.97206e-11	1.98442e-11	1.98395e-11	1.98751e-11	1.98673e-11
38.82	1.97325e-11	1.97848e-11	1.97239e-11	1.98527e-11	1.98436e-11	1.98812e-11	1.98729e-11
38.84	1.9732e-11	1.97846e-11	1.97259e-11	1.98453e-11	1.98441e-11	1.98724e-11	1.98739e-11
38.86	1.97262e-11	1.97947e-11	1.97234e-11	1.98527e-11	1.9843e-11	1.98786e-11	1.9872e-11
38.88	1.97294e-11	1.97869e-11	1.97227e-11	1.98527e-11	1.98407e-11	1.98783e-11	1.98694e-11
38.9	1.97343e-11	1.9786e-11	1.97179e-11	1.98491e-11	1.9844e-11	1.98746e-11	1.98677e-11
38.92	1.9729e-11	1.97909e-11	1.97268e-11	1.98547e-11	1.98395e-11	1.98798e-11	1.98691e-11
38.94	1.97342e-11	1.97886e-11	1.9729e-11	1.98554e-11	1.98438e-11	1.98798e-11	1.98724e-11
38.96	1.97359e-11	1.97895e-11	1.97308e-11	1.98542e-11	1.98415e-11	1.98848e-11	1.98718e-11
38.98	1.97287e-11	1.97864e-11	1.97238e-11	1.9851e-11	1.98505e-11	1.98824e-11	1.98757e-11
39	1.97275e-11	1.97869e-11	1.97222e-11	1.98464e-11	1.98394e-11	1.98809e-11	1.98748e-11
39.02	1.97364e-11	1.97912e-11	1.97248e-11	1.98549e-11	1.98414e-11	1.98815e-11	1.9867e-11
39.04	1.97287e-11	1.97945e-11	1.97213e-11	1.9852e-11	1.98392e-11	1.98803e-11	1.98726e-11
39.06	1.97291e-11	1.97837e-11	1.97235e-11	1.98612e-11	1.98433e-11	1.98815e-11	1.98707e-11
39.08	1.97298e-11	1.97845e-11	1.97326e-11	1.98545e-11	1.98461e-11	1.98848e-11	1.98649e-11
39.1	1.97262e-11	1.97869e-11	1.97311e-11	1.98555e-11	1.9845e-11	1.98865e-11	1.98657e-11
39.12	1.97322e-11	1.97905e-11	1.97272e-11	1.98575e-11	1.98447e-11	1.98878e-11	1.98706e-11
39.14	1.97298e-11	1.97907e-11	1.97242e-11	1.98532e-11	1.98454e-11	1.9878e-11	1.98659e-11
39.16	1.97293e-11	1.97911e-11	1.97301e-11	1.98521e-11	1.98434e-11	1.98736e-11	1.98687e-11
39.18	1.97271e-11	1.97933e-11	1.97266e-11	1.98588e-11	1.98425e-11	1.98748e-11	1.98701e-11
39.2	1.97322e-11	1.97937e-11	1.97264e-11	1.98561e-11	1.98418e-11	1.9873e-11	1.98726e-11
39.22	1.97262e-11	1.97905e-11	1.97335e-11	1.98542e-11	1.98418e-11	1.98701e-11	1.98702e-11
39.24	1.97321e-11	1.97831e-11	1.97322e-11	1.9857e-11	1.98427e-11	1.98799e-11	1.98698e-11
39.26	1.97313e-11	1.97889e-11	1.97256e-11	1.9856e-11	1.9842e-11	1.98774e-11	1.98731e-11
39.28	1.97308e-11	1.97903e-11	1.97319e-11	1.98525e-11	1.98406e-11	1.98759e-11	1.98717e-11
39.3	1.97351e-11	1.97893e-11	1.97281e-11	1.9853e-11	1.98443e-11	1.98797e-11	1.98679e-11
39.32	1.97266e-11	1.97912e-11	1.97276e-11	1.98574e-11	1.98433e-11	1.98775e-11	1.98733e-11
39.34	1.97285e-11	1.97991e-11	1.97242e-11	1.98514e-11	1.98404e-11	1.9877e-11	1.98657e-11
39.36	1.97303e-11	1.97961e-11	1.97214e-11	1.9857e-11	1.985e-11	1.98759e-11	1.98684e-11
39.38	1.97277e-11	1.97964e-11	1.97323e-11	1.98577e-11	1.98459e-11	1.98782e-11	1.98704e-11
39.4	1.97264e-11	1.97947e-11	1.9725e-11	1.98538e-11	1.98492e-11	1.9878e-11	1.98711e-11
39.42	1.97285e-11	1.97926e-11	1.9728e-11	1.98532e-11	1.98502e-11	1.98789e-11	1.98658e-11
39.44	1.9734e-11	1.97945e-11	1.9733e-11	1.98597e-11	1.98424e-11	1.98721e-11	1.98663e-11
39.46	1.97324e-11	1.97978e-11	1.97355e-11	1.98608e-11	1.98452e-11	1.98793e-11	1.98663e-11
39.48	1.97238e-11	1.97938e-11	1.973e-11	1.98528e-11	1.98414e-11	1.98769e-11	1.98687e-11
39.5	1.97307e-11	1.97983e-11	1.97271e-11	1.98553e-11	1.98423e-11	1.98749e-11	1.98662e-11
39.52	1.97304e-11	1.97866e-11	1.97267e-11	1.98535e-11	1.98414e-11	1.98826e-11	1.9864e-11
39.54	1.97303e-11	1.9794e-11	1.97342e-11	1.98583e-11	1.98443e-11	1.98779e-11	1.987e-11
39.56	1.97301e-11	1.9798e-11	1.97287e-11	1.98545e-11	1.9844e-11	1.98788e-11	1.9875e-11
39.58	1.97307e-11	1.97945e-11	1.97297e-11	1.98621e-11	1.98443e-11	1.98778e-11	1.98693e-11
39.6	1.97275e-11	1.97922e-11	1.97325e-11	1.98583e-11	1.98485e-11	1.98769e-11	1.98717e-11
39.62	1.97271e-11	1.97936e-11	1.97291e-11	1.98579e-11	1.98472e-11	1.98784e-11	1.98738e-11
39.64	1.97273e-11	1.9793e-11	1.9726e-11	1.98615e-11	1.98488e-11	1.98784e-11	1.98721e-11
39.66	1.9729e-11	1.97912e-11	1.97243e-11	1.98653e-11	1.98478e-11	1.98778e-11	1.9869e-11
39.68	1.9728e-11	1.97961e-11	1.97249e-11	1.98601e-11	1.98447e-11	1.98779e-11	1.98743e-11
39.7	1.97334e-11	1.97987e-11	1.97328e-11	1.98532e-11	1.98451e-11	1.98779e-11	1.988e-11
39.72	1.97324e-11	1.97963e-11	1.9734e-11	1.98673e-11	1.98489e-11	1.98768e-11	1.98709e-11
39.74	1.97311e-11	1.97982e-11	1.97258e-11	1.98586e-11	1.98486e-11	1.98835e-11	1.9872e-11
39.76	1.97382e-11	1.9792e-11	1.97297e-11	1.98604e-11	1.98491e-11	1.98784e-11	1.98653e-11
39.78	1.97365e-11	1.98056e-11	1.97306e-11	1.98575e-11	1.98459e-11	1.98792e-11	1.9865e-11
39.8	1.97337e-11	1.98001e-11	1.97318e-11	1.98552e-11	1.98442e-11	1.98775e-11	1.98728e-11
39.82	1.97313e-11	1.97977e-11	1.97317e-11	1.98694e-11	1.98427e-11	1.98819e-11	1.98715e-11
39.84	1.9732e-11	1.98006e-11	1.97295e-11	1.98634e-11	1.98463e-11	1.98812e-11	1.98737e-11
39.86	1.97377e-11	1.97995e-11	1.97333e-11	1.98628e-11	1.98511e-11	1.98778e-11	1.98713e-11
39.88	1.97352e-11	1.97956e-11	1.97313e-11	1.98654e-11	1.98465e-11	1.98827e-11	1.98709e-11
39.9	1.9733e-11	1.97959e-11	1.97309e-11	1.98645e-11	1.9852e-11	1.98778e-11	1.98709e-11
39.92	1.9735e-11	1.97948e-11	1.97294e-11	1.98622e-11	1.98455e-11	1.98821e-11	1.9868e-11
39.94	1.97374e-11	1.98017e-11	1.97308e-11	1.98689e-11	1.98485e-11	1.98817e-11	1.9865e-11
39.96	1.97357e-11	1.97951e-11	1.97321e-11	1.98606e-11	1.98469e-11	1.98785e-11	1.98733e-11
[truncated: 7,002 more rows]

## Sheet: 17512202-219.abf
	Cm(F)
Time(ms)	100 uM cocaine	30 uM cocaine	10 uM cocaine	3 uM cocaine	1 uM cocaine	0.3 uM cocaine	0.1 uM cocaine
0.02	2.14878e-11	2.14896e-11	2.1461e-11	2.13326e-11	2.12316e-11	2.14515e-11	2.15804e-11
0.04	2.14946e-11	2.1496e-11	2.14624e-11	2.13356e-11	2.12313e-11	2.1458e-11	2.15793e-11
0.06	2.14842e-11	2.14919e-11	2.14623e-11	2.13314e-11	2.12378e-11	2.14541e-11	2.15758e-11
0.08	2.14874e-11	2.14906e-11	2.14549e-11	2.13281e-11	2.12302e-11	2.14562e-11	2.15748e-11
0.1	2.14897e-11	2.14964e-11	2.14598e-11	2.13264e-11	2.12356e-11	2.14626e-11	2.1576e-11
0.12	2.14876e-11	2.14912e-11	2.14586e-11	2.13336e-11	2.12395e-11	2.14585e-11	2.158e-11
0.14	2.14906e-11	2.14914e-11	2.14549e-11	2.13298e-11	2.12399e-11	2.14595e-11	2.1579e-11
0.16	2.14928e-11	2.14904e-11	2.14566e-11	2.13344e-11	2.12351e-11	2.14557e-11	2.15723e-11
0.18	2.14914e-11	2.14901e-11	2.14561e-11	2.13251e-11	2.12336e-11	2.14583e-11	2.15744e-11
0.2	2.14888e-11	2.14909e-11	2.14604e-11	2.13304e-11	2.12359e-11	2.14587e-11	2.1579e-11
0.22	2.14827e-11	2.14967e-11	2.14611e-11	2.13277e-11	2.12389e-11	2.14577e-11	2.15788e-11
0.24	2.14891e-11	2.14927e-11	2.14649e-11	2.13334e-11	2.12314e-11	2.14603e-11	2.15777e-11
0.26	2.14949e-11	2.14921e-11	2.14575e-11	2.13318e-11	2.12405e-11	2.14551e-11	2.15786e-11
0.28	2.14893e-11	2.1495e-11	2.14587e-11	2.13323e-11	2.12352e-11	2.14576e-11	2.15823e-11
0.3	2.14899e-11	2.14955e-11	2.14604e-11	2.13322e-11	2.12313e-11	2.14616e-11	2.15793e-11
0.32	2.14909e-11	2.14952e-11	2.14618e-11	2.13329e-11	2.12331e-11	2.1458e-11	2.15784e-11
0.34	2.14866e-11	2.14919e-11	2.14593e-11	2.13272e-11	2.12346e-11	2.14589e-11	2.15786e-11
0.36	2.14887e-11	2.1487e-11	2.14601e-11	2.13321e-11	2.12339e-11	2.14609e-11	2.15796e-11
0.38	2.14838e-11	2.14947e-11	2.14617e-11	2.13319e-11	2.12405e-11	2.14575e-11	2.15815e-11
0.4	2.14882e-11	2.14949e-11	2.146e-11	2.13297e-11	2.12359e-11	2.14594e-11	2.15759e-11
0.42	2.14908e-11	2.14949e-11	2.14583e-11	2.13323e-11	2.12293e-11	2.14575e-11	2.15798e-11
0.44	2.14871e-11	2.14951e-11	2.14626e-11	2.13325e-11	2.12325e-11	2.14603e-11	2.15736e-11
0.46	2.14883e-11	2.1488e-11	2.14573e-11	2.13306e-11	2.12396e-11	2.14598e-11	2.15738e-11
0.48	2.14935e-11	2.14911e-11	2.14644e-11	2.13291e-11	2.12284e-11	2.14555e-11	2.15823e-11
0.5	2.14926e-11	2.14927e-11	2.14629e-11	2.13268e-11	2.12313e-11	2.14511e-11	2.15791e-11
0.52	2.14933e-11	2.14917e-11	2.14637e-11	2.13255e-11	2.12316e-11	2.14618e-11	2.15821e-11
0.54	2.14941e-11	2.14906e-11	2.14638e-11	2.13238e-11	2.12353e-11	2.14608e-11	2.1586e-11
0.56	2.14874e-11	2.14889e-11	2.14636e-11	2.13277e-11	2.12361e-11	2.14581e-11	2.15829e-11
0.58	2.1491e-11	2.1492e-11	2.14591e-11	2.13279e-11	2.12342e-11	2.14558e-11	2.15888e-11
0.6	2.1488e-11	2.14948e-11	2.14583e-11	2.13297e-11	2.12398e-11	2.14471e-11	2.15848e-11
0.62	2.1491e-11	2.14932e-11	2.14594e-11	2.13288e-11	2.12265e-11	2.14586e-11	2.15801e-11
0.64	2.14923e-11	2.14873e-11	2.14528e-11	2.1331e-11	2.12317e-11	2.14561e-11	2.15816e-11
0.66	2.14898e-11	2.14928e-11	2.14595e-11	2.13315e-11	2.12387e-11	2.14582e-11	2.15819e-11
0.68	2.1495e-11	2.1492e-11	2.1459e-11	2.13331e-11	2.12463e-11	2.14537e-11	2.15758e-11
0.7	2.1498e-11	2.14986e-11	2.14622e-11	2.13312e-11	2.12335e-11	2.14566e-11	2.15817e-11
0.72	2.14937e-11	2.14889e-11	2.14558e-11	2.13381e-11	2.12294e-11	2.14567e-11	2.15818e-11
0.74	2.1492e-11	2.14926e-11	2.14587e-11	2.1332e-11	2.12319e-11	2.14632e-11	2.15739e-11
0.76	2.14957e-11	2.14912e-11	2.14615e-11	2.13312e-11	2.12271e-11	2.14511e-11	2.15768e-11
0.78	2.14917e-11	2.1493e-11	2.14663e-11	2.13308e-11	2.12348e-11	2.14496e-11	2.15795e-11
0.8	2.14903e-11	2.14974e-11	2.14585e-11	2.13356e-11	2.12352e-11	2.14537e-11	2.15763e-11
0.82	2.14921e-11	2.14949e-11	2.14616e-11	2.13335e-11	2.12332e-11	2.14609e-11	2.15794e-11
0.84	2.1497e-11	2.14951e-11	2.1464e-11	2.13315e-11	2.12419e-11	2.14619e-11	2.15738e-11
0.86	2.14928e-11	2.14898e-11	2.1458e-11	2.13273e-11	2.12385e-11	2.14602e-11	2.15765e-11
0.88	2.14935e-11	2.14989e-11	2.14633e-11	2.1324e-11	2.12336e-11	2.14584e-11	2.158e-11
0.9	2.1498e-11	2.14975e-11	2.14603e-11	2.13286e-11	2.12418e-11	2.14604e-11	2.15791e-11
0.92	2.14899e-11	2.14973e-11	2.14635e-11	2.13324e-11	2.12342e-11	2.14581e-11	2.1585e-11
0.94	2.14948e-11	2.14919e-11	2.14651e-11	2.13287e-11	2.12376e-11	2.14597e-11	2.15749e-11
0.96	2.14892e-11	2.14935e-11	2.14609e-11	2.13314e-11	2.12374e-11	2.14526e-11	2.15798e-11
0.98	2.14982e-11	2.14894e-11	2.14574e-11	2.13312e-11	2.12307e-11	2.14539e-11	2.1586e-11
1	2.14897e-11	2.1501e-11	2.1465e-11	2.13329e-11	2.1238e-11	2.14602e-11	2.15779e-11
1.02	2.14927e-11	2.14947e-11	2.14602e-11	2.13312e-11	2.12367e-11	2.14554e-11	2.15782e-11
1.04	2.14941e-11	2.14883e-11	2.14612e-11	2.13298e-11	2.12382e-11	2.14592e-11	2.15894e-11
1.06	2.14952e-11	2.14926e-11	2.14636e-11	2.13291e-11	2.12348e-11	2.14569e-11	2.1584e-11
1.08	2.14938e-11	2.14896e-11	2.146e-11	2.13291e-11	2.12368e-11	2.14599e-11	2.15851e-11
1.1	2.14963e-11	2.14974e-11	2.14617e-11	2.13344e-11	2.12377e-11	2.14682e-11	2.15857e-11
1.12	2.14876e-11	2.14944e-11	2.14613e-11	2.13319e-11	2.1235e-11	2.14661e-11	2.15809e-11
1.14	2.14895e-11	2.14939e-11	2.1458e-11	2.133e-11	2.12376e-11	2.1454e-11	2.15844e-11
1.16	2.14931e-11	2.14921e-11	2.14628e-11	2.13289e-11	2.12343e-11	2.14566e-11	2.15804e-11
1.18	2.14918e-11	2.14914e-11	2.14605e-11	2.13327e-11	2.1235e-11	2.14605e-11	2.15827e-11
1.2	2.14909e-11	2.14945e-11	2.1462e-11	2.13324e-11	2.12316e-11	2.14626e-11	2.15826e-11
1.22	2.14948e-11	2.15005e-11	2.14643e-11	2.13288e-11	2.12344e-11	2.14579e-11	2.15826e-11
1.24	2.14974e-11	2.14924e-11	2.14621e-11	2.13306e-11	2.12336e-11	2.14674e-11	2.15822e-11
1.26	2.14928e-11	2.14925e-11	2.14629e-11	2.13239e-11	2.12347e-11	2.14605e-11	2.15828e-11
1.28	2.14909e-11	2.14932e-11	2.14568e-11	2.13247e-11	2.12294e-11	2.14592e-11	2.1587e-11
1.3	2.14892e-11	2.14866e-11	2.14627e-11	2.13314e-11	2.12357e-11	2.14574e-11	2.15873e-11
1.32	2.14902e-11	2.14913e-11	2.14629e-11	2.13353e-11	2.1237e-11	2.14638e-11	2.15803e-11
1.34	2.14958e-11	2.14944e-11	2.14609e-11	2.13308e-11	2.12337e-11	2.14613e-11	2.15804e-11
1.36	2.14911e-11	2.14965e-11	2.14607e-11	2.13359e-11	2.12307e-11	2.14597e-11	2.15836e-11
1.38	2.1497e-11	2.14904e-11	2.1458e-11	2.1332e-11	2.12386e-11	2.14548e-11	2.15845e-11
1.4	2.14958e-11	2.14909e-11	2.14571e-11	2.13279e-11	2.12346e-11	2.14621e-11	2.15826e-11
1.42	2.1493e-11	2.14961e-11	2.1459e-11	2.13284e-11	2.1234e-11	2.14593e-11	2.15829e-11
1.44	2.14894e-11	2.14918e-11	2.14671e-11	2.13371e-11	2.12386e-11	2.14581e-11	2.15856e-11
1.46	2.14974e-11	2.14934e-11	2.1462e-11	2.13358e-11	2.12364e-11	2.14567e-11	2.15876e-11
1.48	2.14922e-11	2.14921e-11	2.14608e-11	2.13282e-11	2.12319e-11	2.14585e-11	2.15804e-11
1.5	2.14922e-11	2.14944e-11	2.14566e-11	2.1336e-11	2.12339e-11	2.14542e-11	2.15873e-11
1.52	2.14924e-11	2.14955e-11	2.14595e-11	2.13324e-11	2.12289e-11	2.1456e-11	2.15833e-11
1.54	2.14976e-11	2.14924e-11	2.1462e-11	2.13314e-11	2.12314e-11	2.14559e-11	2.15786e-11
1.56	2.14923e-11	2.14983e-11	2.14594e-11	2.13332e-11	2.12357e-11	2.14579e-11	2.15795e-11
1.58	2.1486e-11	2.14947e-11	2.14668e-11	2.13345e-11	2.12383e-11	2.14582e-11	2.15808e-11
1.6	2.149e-11	2.14946e-11	2.1459e-11	2.13398e-11	2.12314e-11	2.14567e-11	2.15821e-11
1.62	2.14924e-11	2.14954e-11	2.14603e-11	2.13374e-11	2.12389e-11	2.14506e-11	2.15824e-11
1.64	2.14958e-11	2.14975e-11	2.1466e-11	2.13327e-11	2.12376e-11	2.14587e-11	2.15843e-11
1.66	2.14916e-11	2.14943e-11	2.1462e-11	2.13282e-11	2.12301e-11	2.14576e-11	2.15804e-11
1.68	2.14885e-11	2.14903e-11	2.14583e-11	2.13345e-11	2.12359e-11	2.14578e-11	2.1586e-11
1.7	2.14913e-11	2.14962e-11	2.14587e-11	2.13265e-11	2.12373e-11	2.14571e-11	2.15878e-11
1.72	2.14932e-11	2.14962e-11	2.14667e-11	2.13378e-11	2.12436e-11	2.14582e-11	2.15833e-11
1.74	2.14926e-11	2.14954e-11	2.14661e-11	2.13375e-11	2.12363e-11	2.14618e-11	2.15782e-11
1.76	2.14895e-11	2.14979e-11	2.14637e-11	2.13314e-11	2.1236e-11	2.14563e-11	2.15801e-11
1.78	2.14932e-11	2.1495e-11	2.14601e-11	2.13366e-11	2.12321e-11	2.14582e-11	2.15824e-11
1.8	2.14922e-11	2.14937e-11	2.14625e-11	2.13339e-11	2.12365e-11	2.1459e-11	2.15842e-11
1.82	2.14907e-11	2.14965e-11	2.1463e-11	2.13348e-11	2.12377e-11	2.14675e-11	2.15844e-11
1.84	2.14881e-11	2.14945e-11	2.14592e-11	2.13274e-11	2.12367e-11	2.14683e-11	2.15841e-11
1.86	2.14877e-11	2.14944e-11	2.1459e-11	2.13313e-11	2.12423e-11	2.14626e-11	2.15871e-11
1.88	2.14923e-11	2.14955e-11	2.14612e-11	2.13375e-11	2.12345e-11	2.14686e-11	2.15852e-11
1.9	2.14883e-11	2.14947e-11	2.14546e-11	2.13362e-11	2.12381e-11	2.14675e-11	2.15854e-11
1.92	2.14902e-11	2.14905e-11	2.14641e-11	2.13359e-11	2.12283e-11	2.14632e-11	2.15822e-11
1.94	2.14895e-11	2.14921e-11	2.14593e-11	2.13342e-11	2.12358e-11	2.14642e-11	2.15799e-11
1.96	2.14953e-11	2.14968e-11	2.14586e-11	2.13354e-11	2.12378e-11	2.14645e-11	2.15835e-11
1.98	2.1492e-11	2.15001e-11	2.14606e-11	2.13314e-11	2.12374e-11	2.14681e-11	2.1581e-11
2	2.14888e-11	2.14974e-11	2.14586e-11	2.13369e-11	2.12334e-11	2.14733e-11	2.15756e-11
2.02	2.14851e-11	2.1494e-11	2.14572e-11	2.13348e-11	2.12383e-11	2.14597e-11	2.15798e-11
2.04	2.14914e-11	2.14924e-11	2.14584e-11	2.13382e-11	2.1239e-11	2.14636e-11	2.1581e-11
2.06	2.14873e-11	2.1495e-11	2.14587e-11	2.13315e-11	2.12377e-11	2.14643e-11	2.15903e-11
2.08	2.14912e-11	2.14973e-11	2.14637e-11	2.13337e-11	2.12408e-11	2.14698e-11	2.15778e-11
2.1	2.14885e-11	2.1493e-11	2.1461e-11	2.13337e-11	2.12413e-11	2.14636e-11	2.15856e-11
2.12	2.14908e-11	2.14928e-11	2.146e-11	2.13343e-11	2.12379e-11	2.14636e-11	2.15748e-11
2.14	2.14846e-11	2.14971e-11	2.14603e-11	2.13315e-11	2.12365e-11	2.14615e-11	2.1584e-11
2.16	2.14887e-11	2.14958e-11	2.14648e-11	2.13256e-11	2.12479e-11	2.14663e-11	2.15851e-11
2.18	2.14907e-11	2.14958e-11	2.14607e-11	2.13281e-11	2.12338e-11	2.14697e-11	2.15815e-11
2.2	2.14901e-11	2.14875e-11	2.14687e-11	2.13341e-11	2.12404e-11	2.14647e-11	2.15808e-11
2.22	2.14919e-11	2.14882e-11	2.14604e-11	2.13332e-11	2.12443e-11	2.1467e-11	2.15848e-11
2.24	2.14943e-11	2.14971e-11	2.14677e-11	2.13304e-11	2.12362e-11	2.14674e-11	2.15873e-11
2.26	2.14916e-11	2.14962e-11	2.14623e-11	2.13304e-11	2.12357e-11	2.14623e-11	2.15852e-11
2.28	2.14922e-11	2.14994e-11	2.14593e-11	2.13309e-11	2.12298e-11	2.14653e-11	2.15866e-11
2.3	2.14909e-11	2.14951e-11	2.14606e-11	2.13289e-11	2.12322e-11	2.14666e-11	2.1589e-11
2.32	2.1489e-11	2.1488e-11	2.14617e-11	2.13299e-11	2.12339e-11	2.14641e-11	2.15839e-11
2.34	2.14889e-11	2.14945e-11	2.14631e-11	2.13418e-11	2.12283e-11	2.14715e-11	2.15828e-11
2.36	2.14913e-11	2.14957e-11	2.14599e-11	2.13339e-11	2.12322e-11	2.14765e-11	2.15831e-11
2.38	2.14887e-11	2.15004e-11	2.14698e-11	2.13346e-11	2.12419e-11	2.14678e-11	2.15785e-11
2.4	2.14914e-11	2.14989e-11	2.14587e-11	2.13364e-11	2.12321e-11	2.1465e-11	2.15756e-11
2.42	2.14845e-11	2.14996e-11	2.14656e-11	2.13343e-11	2.12379e-11	2.14631e-11	2.1577e-11
2.44	2.14904e-11	2.14978e-11	2.14645e-11	2.1337e-11	2.1234e-11	2.1468e-11	2.15797e-11
2.46	2.14853e-11	2.14938e-11	2.14676e-11	2.13286e-11	2.12355e-11	2.14661e-11	2.15837e-11
2.48	2.14914e-11	2.14946e-11	2.14632e-11	2.13303e-11	2.12316e-11	2.1469e-11	2.1582e-11
2.5	2.14857e-11	2.14961e-11	2.14629e-11	2.13394e-11	2.12421e-11	2.14708e-11	2.15789e-11
2.52	2.14906e-11	2.14994e-11	2.14669e-11	2.13352e-11	2.12373e-11	2.1469e-11	2.15886e-11
2.54	2.14834e-11	2.1497e-11	2.14631e-11	2.13352e-11	2.1233e-11	2.14621e-11	2.1578e-11
2.56	2.14854e-11	2.14956e-11	2.14634e-11	2.13377e-11	2.12362e-11	2.14732e-11	2.15749e-11
2.58	2.14922e-11	2.15001e-11	2.14592e-11	2.13398e-11	2.12358e-11	2.14698e-11	2.15797e-11
2.6	2.14913e-11	2.1495e-11	2.1459e-11	2.13383e-11	2.12397e-11	2.1469e-11	2.15833e-11
2.62	2.14938e-11	2.14946e-11	2.14595e-11	2.13356e-11	2.12374e-11	2.14676e-11	2.15817e-11
2.64	2.14876e-11	2.14988e-11	2.14658e-11	2.13348e-11	2.12344e-11	2.14709e-11	2.15834e-11
2.66	2.14892e-11	2.14964e-11	2.14603e-11	2.13327e-11	2.1242e-11	2.14689e-11	2.15813e-11
2.68	2.14889e-11	2.14958e-11	2.14615e-11	2.1336e-11	2.12363e-11	2.14667e-11	2.15753e-11
2.7	2.14907e-11	2.15003e-11	2.1465e-11	2.13378e-11	2.12384e-11	2.14816e-11	2.15798e-11
2.72	2.14861e-11	2.14945e-11	2.14627e-11	2.13344e-11	2.12409e-11	2.14719e-11	2.15783e-11
2.74	2.14889e-11	2.14896e-11	2.14579e-11	2.13361e-11	2.12373e-11	2.14735e-11	2.15782e-11
2.76	2.14967e-11	2.14964e-11	2.146e-11	2.13341e-11	2.12365e-11	2.14708e-11	2.15755e-11
2.78	2.14916e-11	2.14998e-11	2.1465e-11	2.13367e-11	2.12329e-11	2.14693e-11	2.15802e-11
2.8	2.14895e-11	2.14983e-11	2.14628e-11	2.13446e-11	2.12372e-11	2.14721e-11	2.15804e-11
2.82	2.14903e-11	2.14966e-11	2.14636e-11	2.13327e-11	2.1249e-11	2.14722e-11	2.1578e-11
2.84	2.1484e-11	2.14982e-11	2.14631e-11	2.13445e-11	2.1237e-11	2.14615e-11	2.15846e-11
2.86	2.14864e-11	2.14944e-11	2.14612e-11	2.13398e-11	2.12351e-11	2.14719e-11	2.15819e-11
2.88	2.14853e-11	2.1493e-11	2.14639e-11	2.13386e-11	2.12349e-11	2.14735e-11	2.1585e-11
2.9	2.14879e-11	2.14947e-11	2.14663e-11	2.13405e-11	2.1239e-11	2.14656e-11	2.15812e-11
2.92	2.1494e-11	2.15017e-11	2.14682e-11	2.13402e-11	2.12369e-11	2.14674e-11	2.15804e-11
2.94	2.14861e-11	2.14938e-11	2.14589e-11	2.1338e-11	2.12461e-11	2.14661e-11	2.15834e-11
2.96	2.14912e-11	2.14999e-11	2.14612e-11	2.13391e-11	2.12325e-11	2.14663e-11	2.15829e-11
2.98	2.14887e-11	2.15004e-11	2.14655e-11	2.13358e-11	2.12359e-11	2.1472e-11	2.15818e-11
3	2.149e-11	2.14946e-11	2.14655e-11	2.13389e-11	2.12427e-11	2.14638e-11	2.158e-11
3.02	2.14897e-11	2.14923e-11	2.14598e-11	2.13379e-11	2.12321e-11	2.14607e-11	2.15802e-11
3.04	2.1489e-11	2.14988e-11	2.14588e-11	2.13374e-11	2.1238e-11	2.14602e-11	2.15812e-11
3.06	2.14842e-11	2.14988e-11	2.14579e-11	2.13334e-11	2.12368e-11	2.14594e-11	2.15834e-11
3.08	2.14924e-11	2.14938e-11	2.14645e-11	2.13363e-11	2.12379e-11	2.14568e-11	2.15871e-11
3.1	2.14867e-11	2.14974e-11	2.14604e-11	2.13431e-11	2.12347e-11	2.14622e-11	2.15846e-11
3.12	2.14901e-11	2.14985e-11	2.14669e-11	2.1338e-11	2.12406e-11	2.14632e-11	2.15807e-11
3.14	2.14904e-11	2.14955e-11	2.14611e-11	2.1342e-11	2.12335e-11	2.14602e-11	2.15848e-11
3.16	2.14875e-11	2.14974e-11	2.1465e-11	2.13347e-11	2.12344e-11	2.14618e-11	2.15849e-11
3.18	2.14894e-11	2.14993e-11	2.1466e-11	2.13384e-11	2.12351e-11	2.14567e-11	2.15832e-11
3.2	2.1491e-11	2.15003e-11	2.14613e-11	2.13369e-11	2.12412e-11	2.14623e-11	2.15796e-11
3.22	2.14856e-11	2.14967e-11	2.14618e-11	2.13339e-11	2.12374e-11	2.14621e-11	2.15807e-11
3.24	2.14918e-11	2.15013e-11	2.14581e-11	2.13405e-11	2.12339e-11	2.14553e-11	2.15829e-11
3.26	2.14874e-11	2.15011e-11	2.14718e-11	2.1338e-11	2.123e-11	2.14654e-11	2.15815e-11
3.28	2.14908e-11	2.14947e-11	2.1465e-11	2.13365e-11	2.12345e-11	2.14717e-11	2.15823e-11
3.3	2.14876e-11	2.14979e-11	2.14702e-11	2.13388e-11	2.12358e-11	2.14603e-11	2.15788e-11
3.32	2.14863e-11	2.14949e-11	2.14597e-11	2.13386e-11	2.12358e-11	2.14625e-11	2.15799e-11
3.34	2.14889e-11	2.15003e-11	2.14642e-11	2.13352e-11	2.12305e-11	2.14692e-11	2.15844e-11
3.36	2.14923e-11	2.1496e-11	2.14669e-11	2.13405e-11	2.12374e-11	2.14665e-11	2.15824e-11
3.38	2.14902e-11	2.14998e-11	2.14619e-11	2.13266e-11	2.12388e-11	2.14615e-11	2.15824e-11
3.4	2.14883e-11	2.14935e-11	2.14677e-11	2.13383e-11	2.12385e-11	2.14636e-11	2.15794e-11
3.42	2.14944e-11	2.14985e-11	2.14563e-11	2.13429e-11	2.12345e-11	2.14622e-11	2.15881e-11
3.44	2.14889e-11	2.14946e-11	2.14707e-11	2.1339e-11	2.12364e-11	2.14721e-11	2.15824e-11
3.46	2.14919e-11	2.14927e-11	2.14654e-11	2.1339e-11	2.1238e-11	2.14644e-11	2.15815e-11
3.48	2.14862e-11	2.14986e-11	2.1469e-11	2.13408e-11	2.12374e-11	2.1464e-11	2.15866e-11
3.5	2.14942e-11	2.14934e-11	2.14664e-11	2.13442e-11	2.1235e-11	2.14687e-11	2.15864e-11
3.52	2.14919e-11	2.15011e-11	2.14633e-11	2.1337e-11	2.12385e-11	2.14603e-11	2.15824e-11
3.54	2.14902e-11	2.14988e-11	2.14643e-11	2.13395e-11	2.12441e-11	2.14685e-11	2.15841e-11
3.56	2.14886e-11	2.14947e-11	2.1464e-11	2.13383e-11	2.12328e-11	2.14696e-11	2.15857e-11
3.58	2.14926e-11	2.14966e-11	2.14625e-11	2.13351e-11	2.12358e-11	2.14707e-11	2.15842e-11
3.6	2.14878e-11	2.15015e-11	2.14635e-11	2.13378e-11	2.12433e-11	2.1471e-11	2.15827e-11
3.62	2.14903e-11	2.14967e-11	2.14631e-11	2.13359e-11	2.12426e-11	2.14678e-11	2.1578e-11
3.64	2.14899e-11	2.14944e-11	2.14645e-11	2.13374e-11	2.12379e-11	2.14687e-11	2.15856e-11
3.66	2.14852e-11	2.14967e-11	2.14645e-11	2.1338e-11	2.12342e-11	2.14706e-11	2.1582e-11
3.68	2.14885e-11	2.15036e-11	2.14675e-11	2.13408e-11	2.12399e-11	2.14719e-11	2.15837e-11
3.7	2.14809e-11	2.1495e-11	2.14606e-11	2.13419e-11	2.12375e-11	2.1474e-11	2.15825e-11
3.72	2.149e-11	2.14963e-11	2.14648e-11	2.13426e-11	2.12335e-11	2.1469e-11	2.15885e-11
3.74	2.14896e-11	2.1493e-11	2.14623e-11	2.13391e-11	2.12358e-11	2.14659e-11	2.15891e-11
3.76	2.14911e-11	2.14957e-11	2.14633e-11	2.13376e-11	2.12335e-11	2.14772e-11	2.15829e-11
3.78	2.14877e-11	2.15053e-11	2.14649e-11	2.13427e-11	2.1238e-11	2.14757e-11	2.15865e-11
3.8	2.14908e-11	2.14998e-11	2.14668e-11	2.13419e-11	2.12359e-11	2.1477e-11	2.15967e-11
3.82	2.14928e-11	2.1497e-11	2.14623e-11	2.13427e-11	2.12405e-11	2.14715e-11	2.15886e-11
3.84	2.1494e-11	2.1496e-11	2.14629e-11	2.13447e-11	2.12399e-11	2.14695e-11	2.15891e-11
3.86	2.14882e-11	2.14978e-11	2.14687e-11	2.13329e-11	2.12355e-11	2.14693e-11	2.1593e-11
3.88	2.14871e-11	2.14976e-11	2.14645e-11	2.13387e-11	2.1237e-11	2.14757e-11	2.15907e-11
3.9	2.14909e-11	2.15008e-11	2.14666e-11	2.13409e-11	2.12348e-11	2.14689e-11	2.15932e-11
3.92	2.14946e-11	2.14967e-11	2.14661e-11	2.13404e-11	2.12408e-11	2.14749e-11	2.15906e-11
3.94	2.14865e-11	2.14968e-11	2.14675e-11	2.13432e-11	2.124e-11	2.14714e-11	2.15926e-11
3.96	2.14978e-11	2.14999e-11	2.14595e-11	2.13401e-11	2.12392e-11	2.14763e-11	2.15925e-11
3.98	2.14901e-11	2.14968e-11	2.14613e-11	2.13454e-11	2.12407e-11	2.14806e-11	2.15883e-11
4	2.14916e-11	2.14952e-11	2.14624e-11	2.1341e-11	2.12303e-11	2.14653e-11	2.15976e-11
4.02	2.14928e-11	2.14923e-11	2.14651e-11	2.13473e-11	2.12398e-11	2.14737e-11	2.15924e-11
4.04	2.14887e-11	2.14951e-11	2.14617e-11	2.13392e-11	2.12395e-11	2.14738e-11	2.15882e-11
4.06	2.14894e-11	2.14966e-11	2.14663e-11	2.13332e-11	2.12406e-11	2.14657e-11	2.15887e-11
4.08	2.14865e-11	2.15008e-11	2.14641e-11	2.13427e-11	2.12392e-11	2.1469e-11	2.15916e-11
4.1	2.14937e-11	2.14949e-11	2.14634e-11	2.13432e-11	2.12433e-11	2.14688e-11	2.1591e-11
4.12	2.14904e-11	2.14969e-11	2.14645e-11	2.1339e-11	2.12352e-11	2.14721e-11	2.15868e-11
4.14	2.14929e-11	2.14946e-11	2.14701e-11	2.13462e-11	2.12357e-11	2.14713e-11	2.15888e-11
4.16	2.14901e-11	2.14995e-11	2.14641e-11	2.1343e-11	2.12405e-11	2.14791e-11	2.15907e-11
4.18	2.1487e-11	2.14961e-11	2.14618e-11	2.1338e-11	2.12388e-11	2.14734e-11	2.159e-11
4.2	2.14871e-11	2.14919e-11	2.1464e-11	2.13399e-11	2.12339e-11	2.1479e-11	2.15859e-11
4.22	2.14856e-11	2.14959e-11	2.14682e-11	2.13375e-11	2.12424e-11	2.1479e-11	2.15921e-11
4.24	2.14899e-11	2.15031e-11	2.14628e-11	2.13355e-11	2.12365e-11	2.14731e-11	2.15807e-11
4.26	2.14956e-11	2.14957e-11	2.14656e-11	2.13426e-11	2.1243e-11	2.14768e-11	2.15868e-11
4.28	2.14937e-11	2.14993e-11	2.14649e-11	2.13398e-11	2.12405e-11	2.14804e-11	2.15932e-11
4.3	2.1488e-11	2.14947e-11	2.14607e-11	2.13414e-11	2.1236e-11	2.14718e-11	2.15869e-11
4.32	2.14882e-11	2.14931e-11	2.14652e-11	2.13374e-11	2.12424e-11	2.14718e-11	2.15899e-11
4.34	2.14932e-11	2.14958e-11	2.14657e-11	2.1343e-11	2.12485e-11	2.14733e-11	2.15867e-11
4.36	2.14925e-11	2.14919e-11	2.14652e-11	2.13439e-11	2.12343e-11	2.14733e-11	2.15865e-11
4.38	2.1497e-11	2.14961e-11	2.14642e-11	2.13419e-11	2.12349e-11	2.14746e-11	2.15845e-11
4.4	2.14904e-11	2.14986e-11	2.14639e-11	2.13377e-11	2.12332e-11	2.14797e-11	2.1592e-11
4.42	2.14948e-11	2.15012e-11	2.1465e-11	2.13362e-11	2.12392e-11	2.14734e-11	2.15911e-11
4.44	2.14921e-11	2.1504e-11	2.14641e-11	2.13396e-11	2.12437e-11	2.14713e-11	2.15869e-11
4.46	2.14883e-11	2.14994e-11	2.14715e-11	2.1344e-11	2.1242e-11	2.14798e-11	2.15898e-11
4.48	2.14888e-11	2.14989e-11	2.14663e-11	2.1336e-11	2.12374e-11	2.14774e-11	2.15856e-11
4.5	2.14888e-11	2.1495e-11	2.14623e-11	2.13441e-11	2.12343e-11	2.14837e-11	2.15879e-11
4.52	2.14892e-11	2.14991e-11	2.14656e-11	2.13375e-11	2.1239e-11	2.14829e-11	2.15885e-11
4.54	2.149e-11	2.15018e-11	2.14637e-11	2.13392e-11	2.12422e-11	2.14757e-11	2.15895e-11
4.56	2.14914e-11	2.14975e-11	2.14673e-11	2.13439e-11	2.12402e-11	2.14769e-11	2.15914e-11
4.58	2.1491e-11	2.14991e-11	2.14636e-11	2.13388e-11	2.12398e-11	2.14819e-11	2.15898e-11
4.6	2.14932e-11	2.1496e-11	2.14638e-11	2.13414e-11	2.12377e-11	2.14768e-11	2.15822e-11
4.62	2.14885e-11	2.14986e-11	2.14616e-11	2.13457e-11	2.1235e-11	2.14733e-11	2.15889e-11
4.64	2.14922e-11	2.14965e-11	2.14638e-11	2.1345e-11	2.12344e-11	2.14802e-11	2.15914e-11
4.66	2.14911e-11	2.14962e-11	2.1465e-11	2.13417e-11	2.12364e-11	2.14795e-11	2.15927e-11
4.68	2.14974e-11	2.14976e-11	2.14616e-11	2.13464e-11	2.12412e-11	2.14812e-11	2.15877e-11
4.7	2.14898e-11	2.1494e-11	2.14652e-11	2.13417e-11	2.12435e-11	2.1484e-11	2.1587e-11
4.72	2.14923e-11	2.14977e-11	2.14662e-11	2.13379e-11	2.12452e-11	2.14856e-11	2.15866e-11
4.74	2.14978e-11	2.14987e-11	2.14634e-11	2.13432e-11	2.12377e-11	2.14831e-11	2.15969e-11
4.76	2.14921e-11	2.14988e-11	2.14625e-11	2.13382e-11	2.12375e-11	2.14778e-11	2.15961e-11
4.78	2.14911e-11	2.1507e-11	2.14672e-11	2.13452e-11	2.12398e-11	2.14793e-11	2.15908e-11
4.8	2.14974e-11	2.15022e-11	2.14571e-11	2.13409e-11	2.1238e-11	2.1469e-11	2.15913e-11
4.82	2.14896e-11	2.14981e-11	2.14652e-11	2.13501e-11	2.1236e-11	2.14748e-11	2.15903e-11
4.84	2.1493e-11	2.1497e-11	2.14696e-11	2.13525e-11	2.1236e-11	2.14725e-11	2.15959e-11
4.86	2.14925e-11	2.14957e-11	2.14652e-11	2.13424e-11	2.12406e-11	2.14787e-11	2.15936e-11
4.88	2.14929e-11	2.14968e-11	2.14746e-11	2.13423e-11	2.12455e-11	2.14791e-11	2.15954e-11
4.9	2.14961e-11	2.14978e-11	2.14627e-11	2.13373e-11	2.12457e-11	2.14804e-11	2.15949e-11
4.92	2.14866e-11	2.14992e-11	2.14622e-11	2.1344e-11	2.12427e-11	2.14776e-11	2.15885e-11
4.94	2.14919e-11	2.1499e-11	2.14658e-11	2.13407e-11	2.12422e-11	2.14801e-11	2.15885e-11
4.96	2.14914e-11	2.15053e-11	2.14646e-11	2.13472e-11	2.12451e-11	2.14865e-11	2.15919e-11
4.98	2.14908e-11	2.14964e-11	2.14623e-11	2.13445e-11	2.12412e-11	2.14757e-11	2.15868e-11
5	2.14954e-11	2.15006e-11	2.14618e-11	2.13362e-11	2.12456e-11	2.14858e-11	2.15892e-11
5.02	2.14946e-11	2.15007e-11	2.14656e-11	2.13453e-11	2.12507e-11	2.1475e-11	2.15849e-11
5.04	2.14904e-11	2.14957e-11	2.1468e-11	2.13412e-11	2.12324e-11	2.14809e-11	2.1587e-11
5.06	2.14893e-11	2.15016e-11	2.14681e-11	2.13418e-11	2.12389e-11	2.14856e-11	2.15898e-11
5.08	2.14942e-11	2.14988e-11	2.14644e-11	2.13406e-11	2.1241e-11	2.14826e-11	2.15872e-11
5.1	2.14944e-11	2.14971e-11	2.14582e-11	2.13501e-11	2.12397e-11	2.14829e-11	2.15949e-11
5.12	2.14931e-11	2.15021e-11	2.14662e-11	2.13456e-11	2.12442e-11	2.14756e-11	2.15906e-11
5.14	2.14878e-11	2.14994e-11	2.14689e-11	2.13453e-11	2.12347e-11	2.14793e-11	2.15907e-11
5.16	2.14932e-11	2.15002e-11	2.14679e-11	2.1353e-11	2.12457e-11	2.14842e-11	2.15998e-11
5.18	2.14847e-11	2.15019e-11	2.14638e-11	2.13477e-11	2.12407e-11	2.14784e-11	2.15958e-11
5.2	2.14952e-11	2.14987e-11	2.14634e-11	2.13492e-11	2.12402e-11	2.14822e-11	2.15938e-11
5.22	2.14942e-11	2.14964e-11	2.14675e-11	2.13434e-11	2.1249e-11	2.14885e-11	2.15968e-11
5.24	2.14939e-11	2.14994e-11	2.14705e-11	2.13404e-11	2.12419e-11	2.14819e-11	2.15934e-11
5.26	2.14914e-11	2.14977e-11	2.14617e-11	2.13464e-11	2.12448e-11	2.1484e-11	2.15924e-11
5.28	2.1492e-11	2.15009e-11	2.14642e-11	2.13505e-11	2.12432e-11	2.14804e-11	2.15981e-11
5.3	2.1491e-11	2.14994e-11	2.14657e-11	2.13473e-11	2.12416e-11	2.14857e-11	2.15919e-11
5.32	2.14918e-11	2.14955e-11	2.14687e-11	2.13476e-11	2.12477e-11	2.14847e-11	2.15912e-11
5.34	2.14905e-11	2.1494e-11	2.14605e-11	2.13448e-11	2.12453e-11	2.1482e-11	2.15961e-11
5.36	2.14902e-11	2.15019e-11	2.14696e-11	2.13367e-11	2.1237e-11	2.14841e-11	2.1589e-11
5.38	2.14896e-11	2.15007e-11	2.1466e-11	2.13493e-11	2.12511e-11	2.14817e-11	2.15988e-11
5.4	2.14929e-11	2.15045e-11	2.1468e-11	2.13483e-11	2.12491e-11	2.14814e-11	2.15928e-11
5.42	2.14946e-11	2.15016e-11	2.14616e-11	2.13452e-11	2.12456e-11	2.14855e-11	2.15924e-11
5.44	2.14952e-11	2.14971e-11	2.14672e-11	2.13464e-11	2.12482e-11	2.14863e-11	2.15938e-11
5.46	2.14972e-11	2.15e-11	2.14652e-11	2.13514e-11	2.12491e-11	2.14792e-11	2.15912e-11
5.48	2.14874e-11	2.14993e-11	2.1462e-11	2.13477e-11	2.12509e-11	2.1485e-11	2.15961e-11
5.5	2.14967e-11	2.14973e-11	2.1463e-11	2.13489e-11	2.12479e-11	2.14903e-11	2.15865e-11
5.52	2.14858e-11	2.15039e-11	2.14607e-11	2.13438e-11	2.12445e-11	2.14848e-11	2.15902e-11
5.54	2.14951e-11	2.15025e-11	2.14687e-11	2.13506e-11	2.12425e-11	2.14775e-11	2.15932e-11
5.56	2.14913e-11	2.14989e-11	2.14657e-11	2.13479e-11	2.12408e-11	2.14801e-11	2.15903e-11
5.58	2.14961e-11	2.15034e-11	2.14676e-11	2.1351e-11	2.12484e-11	2.14865e-11	2.15938e-11
5.6	2.14934e-11	2.15034e-11	2.14667e-11	2.13518e-11	2.1247e-11	2.14922e-11	2.15907e-11
5.62	2.14963e-11	2.14965e-11	2.14696e-11	2.13471e-11	2.12502e-11	2.14854e-11	2.15961e-11
5.64	2.14958e-11	2.14963e-11	2.14663e-11	2.13412e-11	2.12465e-11	2.1489e-11	2.15945e-11
5.66	2.14924e-11	2.14999e-11	2.14711e-11	2.13521e-11	2.12461e-11	2.1484e-11	2.15903e-11
5.68	2.14959e-11	2.15005e-11	2.14685e-11	2.13459e-11	2.12502e-11	2.14895e-11	2.15957e-11
5.7	2.14932e-11	2.14978e-11	2.14667e-11	2.13437e-11	2.12432e-11	2.14853e-11	2.15931e-11
5.72	2.14946e-11	2.15012e-11	2.14672e-11	2.13479e-11	2.12508e-11	2.14878e-11	2.15904e-11
5.74	2.14912e-11	2.15002e-11	2.14597e-11	2.13461e-11	2.12508e-11	2.14814e-11	2.15914e-11
5.76	2.14918e-11	2.14983e-11	2.14604e-11	2.13482e-11	2.12498e-11	2.14842e-11	2.15901e-11
5.78	2.1498e-11	2.14971e-11	2.14651e-11	2.13479e-11	2.12416e-11	2.14822e-11	2.1596e-11
5.8	2.1494e-11	2.14968e-11	2.14627e-11	2.13414e-11	2.12549e-11	2.14778e-11	2.15891e-11
5.82	2.14958e-11	2.14957e-11	2.14698e-11	2.13516e-11	2.12505e-11	2.14888e-11	2.1601e-11
5.84	2.1496e-11	2.14972e-11	2.14643e-11	2.13494e-11	2.1251e-11	2.14889e-11	2.15963e-11
5.86	2.14888e-11	2.14995e-11	2.14674e-11	2.13477e-11	2.12426e-11	2.14898e-11	2.15971e-11
5.88	2.14937e-11	2.14958e-11	2.14629e-11	2.13403e-11	2.1242e-11	2.14973e-11	2.15926e-11
5.9	2.14968e-11	2.14998e-11	2.14659e-11	2.13483e-11	2.12456e-11	2.14902e-11	2.15909e-11
5.92	2.1489e-11	2.14965e-11	2.14686e-11	2.13465e-11	2.12495e-11	2.14925e-11	2.15996e-11
5.94	2.14928e-11	2.14966e-11	2.1469e-11	2.13379e-11	2.12459e-11	2.14929e-11	2.15903e-11
5.96	2.14968e-11	2.15031e-11	2.14688e-11	2.13442e-11	2.12448e-11	2.14901e-11	2.1592e-11
5.98	2.1494e-11	2.1498e-11	2.14621e-11	2.13568e-11	2.12431e-11	2.14919e-11	2.15871e-11
6	2.14946e-11	2.14981e-11	2.14681e-11	2.13399e-11	2.12446e-11	2.14897e-11	2.1591e-11
6.02	2.14995e-11	2.15004e-11	2.14702e-11	2.13443e-11	2.12564e-11	2.14887e-11	2.15977e-11
6.04	2.1491e-11	2.15014e-11	2.14609e-11	2.13522e-11	2.12466e-11	2.14865e-11	2.15956e-11
6.06	2.14939e-11	2.14958e-11	2.14653e-11	2.13448e-11	2.12533e-11	2.14849e-11	2.15948e-11
6.08	2.14952e-11	2.14958e-11	2.14616e-11	2.1345e-11	2.12463e-11	2.14826e-11	2.15972e-11
6.1	2.14937e-11	2.15067e-11	2.14654e-11	2.13488e-11	2.12457e-11	2.14879e-11	2.15889e-11
6.12	2.14938e-11	2.15015e-11	2.14667e-11	2.13447e-11	2.12403e-11	2.14885e-11	2.15958e-11
6.14	2.14932e-11	2.1493e-11	2.14637e-11	2.13445e-11	2.12469e-11	2.14897e-11	2.15958e-11
6.16	2.1508e-11	2.15e-11	2.14632e-11	2.1342e-11	2.125e-11	2.14922e-11	2.15994e-11
6.18	2.15215e-11	2.15013e-11	2.14676e-11	2.13558e-11	2.12409e-11	2.14896e-11	2.15928e-11
6.2	2.15001e-11	2.15017e-11	2.14702e-11	2.13515e-11	2.1249e-11	2.14928e-11	2.16e-11
6.22	2.14973e-11	2.14984e-11	2.14683e-11	2.1347e-11	2.12426e-11	2.1493e-11	2.15944e-11
6.24	2.14716e-11	2.14978e-11	2.14639e-11	2.13482e-11	2.12439e-11	2.1484e-11	2.15846e-11
6.26	2.14156e-11	2.15008e-11	2.14619e-11	2.13435e-11	2.12531e-11	2.14941e-11	2.16032e-11
6.28	2.13774e-11	2.14972e-11	2.14661e-11	2.13406e-11	2.12498e-11	2.14912e-11	2.16005e-11
6.3	2.13451e-11	2.15031e-11	2.14665e-11	2.13298e-11	2.12487e-11	2.14965e-11	2.15996e-11
6.32	2.13227e-11	2.14967e-11	2.14618e-11	2.13303e-11	2.12487e-11	2.1494e-11	2.16031e-11
6.34	2.13158e-11	2.14947e-11	2.14678e-11	2.13234e-11	2.12451e-11	2.1492e-11	2.15905e-11
6.36	2.13099e-11	2.15011e-11	2.14692e-11	2.13111e-11	2.12483e-11	2.14885e-11	2.15794e-11
6.38	2.13055e-11	2.14991e-11	2.14678e-11	2.13054e-11	2.12517e-11	2.1488e-11	2.15767e-11
6.4	2.13043e-11	2.14937e-11	2.14709e-11	2.12965e-11	2.1243e-11	2.14925e-11	2.15728e-11
6.42	2.13027e-11	2.14999e-11	2.14651e-11	2.12985e-11	2.12451e-11	2.14847e-11	2.15668e-11
6.44	2.12948e-11	2.14993e-11	2.14729e-11	2.12974e-11	2.12483e-11	2.14888e-11	2.15654e-11
6.46	2.12959e-11	2.15044e-11	2.14685e-11	2.12818e-11	2.12464e-11	2.14931e-11	2.15739e-11
6.48	2.12899e-11	2.14989e-11	2.14699e-11	2.12793e-11	2.12446e-11	2.14882e-11	2.15713e-11
6.5	2.12922e-11	2.14965e-11	2.14598e-11	2.1275e-11	2.12459e-11	2.14882e-11	2.15811e-11
6.52	2.12923e-11	2.14996e-11	2.14475e-11	2.12755e-11	2.12476e-11	2.14815e-11	2.15741e-11
6.54	2.12916e-11	2.14988e-11	2.14164e-11	2.12693e-11	2.12487e-11	2.14768e-11	2.15743e-11
6.56	2.12854e-11	2.14987e-11	2.13956e-11	2.12639e-11	2.12527e-11	2.14736e-11	2.15801e-11
6.58	2.12915e-11	2.14996e-11	2.13609e-11	2.12646e-11	2.12559e-11	2.14733e-11	2.15713e-11
6.6	2.12918e-11	2.15021e-11	2.13379e-11	2.12623e-11	2.12522e-11	2.14707e-11	2.15744e-11
6.62	2.12821e-11	2.14963e-11	2.13213e-11	2.12541e-11	2.12521e-11	2.14721e-11	2.15644e-11
6.64	2.12795e-11	2.15003e-11	2.1304e-11	2.12565e-11	2.12431e-11	2.14714e-11	2.15647e-11
6.66	2.12775e-11	2.14994e-11	2.12995e-11	2.12563e-11	2.12474e-11	2.14722e-11	2.15646e-11
6.68	2.12794e-11	2.14956e-11	2.12924e-11	2.12507e-11	2.12558e-11	2.14648e-11	2.1562e-11
6.7	2.12822e-11	2.14946e-11	2.12875e-11	2.12465e-11	2.12461e-11	2.14652e-11	2.15615e-11
6.72	2.12739e-11	2.15021e-11	2.1282e-11	2.12485e-11	2.12399e-11	2.14642e-11	2.15575e-11
6.74	2.12773e-11	2.15047e-11	2.12762e-11	2.12456e-11	2.12486e-11	2.14656e-11	2.15516e-11
6.76	2.12726e-11	2.15019e-11	2.12808e-11	2.12412e-11	2.12495e-11	2.14624e-11	2.15472e-11
6.78	2.12729e-11	2.1499e-11	2.12725e-11	2.12381e-11	2.12508e-11	2.14658e-11	2.15464e-11
6.8	2.12731e-11	2.14931e-11	2.12681e-11	2.12332e-11	2.12436e-11	2.14641e-11	2.15514e-11
6.82	2.12672e-11	2.14963e-11	2.12615e-11	2.12375e-11	2.1252e-11	2.14633e-11	2.15461e-11
6.84	2.12687e-11	2.14984e-11	2.12619e-11	2.1238e-11	2.12493e-11	2.14666e-11	2.15438e-11
6.86	2.12652e-11	2.15012e-11	2.12619e-11	2.12323e-11	2.1253e-11	2.14629e-11	2.15511e-11
6.88	2.12634e-11	2.14979e-11	2.12563e-11	2.12245e-11	2.12471e-11	2.14662e-11	2.1548e-11
6.9	2.12569e-11	2.14999e-11	2.12521e-11	2.12189e-11	2.12472e-11	2.14614e-11	2.15469e-11
6.92	2.12613e-11	2.15038e-11	2.12485e-11	2.12223e-11	2.12507e-11	2.14611e-11	2.15406e-11
6.94	2.12612e-11	2.14987e-11	2.1249e-11	2.12193e-11	2.12499e-11	2.14575e-11	2.15444e-11
6.96	2.12552e-11	2.1503e-11	2.12476e-11	2.12144e-11	2.12407e-11	2.14531e-11	2.15366e-11
6.98	2.12498e-11	2.14984e-11	2.12386e-11	2.12172e-11	2.12153e-11	2.14534e-11	2.15381e-11
7	2.12473e-11	2.14998e-11	2.12382e-11	2.12077e-11	2.12072e-11	2.14537e-11	2.15293e-11
7.02	2.12466e-11	2.15022e-11	2.12434e-11	2.11967e-11	2.11776e-11	2.14564e-11	2.15303e-11
7.04	2.12413e-11	2.14999e-11	2.12303e-11	2.11919e-11	2.11786e-11	2.14487e-11	2.15381e-11
7.06	2.12498e-11	2.14984e-11	2.12328e-11	2.11942e-11	2.11735e-11	2.14498e-11	2.15306e-11
7.08	2.12416e-11	2.15033e-11	2.12269e-11	2.1189e-11	2.1161e-11	2.14496e-11	2.15275e-11
7.1	2.12412e-11	2.15049e-11	2.12266e-11	2.11877e-11	2.11628e-11	2.14444e-11	2.15285e-11
7.12	2.12391e-11	2.14995e-11	2.12239e-11	2.11823e-11	2.11607e-11	2.14432e-11	2.1529e-11
7.14	2.12369e-11	2.14992e-11	2.12269e-11	2.11796e-11	2.11607e-11	2.14385e-11	2.15273e-11
7.16	2.12338e-11	2.14999e-11	2.12203e-11	2.1174e-11	2.11599e-11	2.14364e-11	2.15231e-11
7.18	2.12353e-11	2.1499e-11	2.1215e-11	2.11738e-11	2.11535e-11	2.14363e-11	2.15242e-11
7.2	2.12348e-11	2.15013e-11	2.12136e-11	2.11699e-11	2.11637e-11	2.14323e-11	2.1522e-11
7.22	2.12272e-11	2.14924e-11	2.12094e-11	2.11676e-11	2.11516e-11	2.14359e-11	2.15187e-11
7.24	2.12336e-11	2.14987e-11	2.12078e-11	2.11638e-11	2.11536e-11	2.14292e-11	2.15188e-11
7.26	2.12277e-11	2.14964e-11	2.12081e-11	2.11599e-11	2.11507e-11	2.14269e-11	2.15109e-11
7.28	2.12279e-11	2.15035e-11	2.12052e-11	2.11495e-11	2.11457e-11	2.14248e-11	2.15204e-11
7.3	2.12323e-11	2.15047e-11	2.11997e-11	2.11537e-11	2.11454e-11	2.14239e-11	2.1521e-11
7.32	2.12276e-11	2.14995e-11	2.12033e-11	2.11618e-11	2.11403e-11	2.14253e-11	2.15146e-11
7.34	2.1222e-11	2.14972e-11	2.11997e-11	2.11457e-11	2.11456e-11	2.14215e-11	2.1508e-11
7.36	2.12251e-11	2.15013e-11	2.11939e-11	2.11476e-11	2.11415e-11	2.14184e-11	2.15091e-11
7.38	2.12216e-11	2.14973e-11	2.11944e-11	2.11396e-11	2.11396e-11	2.14138e-11	2.15069e-11
7.4	2.12225e-11	2.14942e-11	2.11942e-11	2.11474e-11	2.11381e-11	2.14163e-11	2.15022e-11
7.42	2.12183e-11	2.1483e-11	2.11929e-11	2.11408e-11	2.11338e-11	2.14056e-11	2.15057e-11
7.44	2.12155e-11	2.1473e-11	2.11863e-11	2.11319e-11	2.11226e-11	2.14059e-11	2.14917e-11
7.46	2.12153e-11	2.14553e-11	2.11801e-11	2.1134e-11	2.11314e-11	2.14033e-11	2.14979e-11
7.48	2.1218e-11	2.14319e-11	2.11849e-11	2.11399e-11	2.11228e-11	2.14028e-11	2.14978e-11
7.5	2.12176e-11	2.14127e-11	2.11766e-11	2.11259e-11	2.11197e-11	2.14018e-11	2.15094e-11
7.52	2.121e-11	2.1391e-11	2.11781e-11	2.11229e-11	2.11149e-11	2.13996e-11	2.15117e-11
7.54	2.12123e-11	2.1386e-11	2.11782e-11	2.11176e-11	2.11231e-11	2.13979e-11	2.15029e-11
7.56	2.1203e-11	2.13714e-11	2.11757e-11	2.11152e-11	2.11117e-11	2.13964e-11	2.14998e-11
7.58	2.12077e-11	2.13567e-11	2.11746e-11	2.11172e-11	2.11027e-11	2.13988e-11	2.15038e-11
7.6	2.12052e-11	2.13517e-11	2.11739e-11	2.11101e-11	2.11113e-11	2.13883e-11	2.14991e-11
7.62	2.12078e-11	2.13436e-11	2.1169e-11	2.11058e-11	2.11086e-11	2.13894e-11	2.14956e-11
7.64	2.12066e-11	2.1341e-11	2.11638e-11	2.11052e-11	2.11065e-11	2.13875e-11	2.14938e-11
7.66	2.12019e-11	2.13289e-11	2.11631e-11	2.11069e-11	2.11113e-11	2.13848e-11	2.14993e-11
7.68	2.12073e-11	2.1328e-11	2.11695e-11	2.11076e-11	2.11057e-11	2.13881e-11	2.1499e-11
7.7	2.12005e-11	2.13196e-11	2.11619e-11	2.1103e-11	2.11001e-11	2.13859e-11	2.14919e-11
7.72	2.12002e-11	2.13173e-11	2.11611e-11	2.10973e-11	2.10957e-11	2.13805e-11	2.14931e-11
7.74	2.11962e-11	2.13096e-11	2.11621e-11	2.10944e-11	2.11028e-11	2.13817e-11	2.14955e-11
7.76	2.11957e-11	2.13109e-11	2.1165e-11	2.10952e-11	2.10966e-11	2.13835e-11	2.14864e-11
7.78	2.11905e-11	2.12996e-11	2.11498e-11	2.11e-11	2.10874e-11	2.13778e-11	2.14903e-11
7.8	2.11929e-11	2.12996e-11	2.11582e-11	2.10935e-11	2.10982e-11	2.13722e-11	2.14839e-11
7.82	2.11954e-11	2.12974e-11	2.11513e-11	2.10944e-11	2.10843e-11	2.13697e-11	2.14909e-11
7.84	2.1192e-11	2.12909e-11	2.11512e-11	2.10867e-11	2.109e-11	2.13774e-11	2.14968e-11
7.86	2.11897e-11	2.12917e-11	2.11506e-11	2.10887e-11	2.10826e-11	2.13679e-11	2.14882e-11
7.88	2.11905e-11	2.12941e-11	2.11478e-11	2.10859e-11	2.10804e-11	2.13695e-11	2.14933e-11
7.9	2.1193e-11	2.12856e-11	2.11483e-11	2.1082e-11	2.10824e-11	2.13708e-11	2.14914e-11
7.92	2.11942e-11	2.12836e-11	2.11447e-11	2.10857e-11	2.10821e-11	2.13652e-11	2.149e-11
7.94	2.11883e-11	2.1282e-11	2.1139e-11	2.10852e-11	2.10699e-11	2.13658e-11	2.14872e-11
7.96	2.11906e-11	2.12825e-11	2.11422e-11	2.10818e-11	2.10772e-11	2.13634e-11	2.14855e-11
7.98	2.1183e-11	2.12771e-11	2.11411e-11	2.10772e-11	2.10773e-11	2.13587e-11	2.14826e-11
8	2.11809e-11	2.12827e-11	2.11403e-11	2.10775e-11	2.10713e-11	2.13532e-11	2.1485e-11
8.02	2.1181e-11	2.12777e-11	2.11432e-11	2.10781e-11	2.1076e-11	2.13603e-11	2.14828e-11
8.04	2.1183e-11	2.12726e-11	2.11389e-11	2.10777e-11	2.107e-11	2.1362e-11	2.14818e-11
8.06	2.11838e-11	2.12654e-11	2.11347e-11	2.10744e-11	2.10707e-11	2.13585e-11	2.14799e-11
8.08	2.11837e-11	2.12632e-11	2.11311e-11	2.10722e-11	2.10692e-11	2.13554e-11	2.1481e-11
8.1	2.11823e-11	2.12674e-11	2.11338e-11	2.10677e-11	2.10602e-11	2.1358e-11	2.14843e-11
8.12	2.11769e-11	2.12647e-11	2.11319e-11	2.10794e-11	2.10638e-11	2.13533e-11	2.148e-11
8.14	2.11804e-11	2.12583e-11	2.11311e-11	2.1064e-11	2.10672e-11	2.13478e-11	2.14804e-11
8.16	2.1181e-11	2.12577e-11	2.11325e-11	2.10626e-11	2.10571e-11	2.13523e-11	2.14814e-11
8.18	2.11767e-11	2.12627e-11	2.11317e-11	2.10714e-11	2.10594e-11	2.13483e-11	2.1479e-11
8.2	2.11728e-11	2.12564e-11	2.11278e-11	2.10632e-11	2.10597e-11	2.13455e-11	2.14757e-11
8.22	2.11783e-11	2.12519e-11	2.11263e-11	2.1064e-11	2.10532e-11	2.13443e-11	2.14768e-11
8.24	2.11726e-11	2.12492e-11	2.11239e-11	2.10549e-11	2.10464e-11	2.13432e-11	2.14805e-11
8.26	2.11778e-11	2.12485e-11	2.11218e-11	2.10646e-11	2.10541e-11	2.13442e-11	2.14765e-11
8.28	2.11709e-11	2.1247e-11	2.11228e-11	2.10631e-11	2.10502e-11	2.13423e-11	2.14798e-11
8.3	2.11696e-11	2.12428e-11	2.11215e-11	2.10551e-11	2.1042e-11	2.13427e-11	2.1477e-11
8.32	2.1174e-11	2.1237e-11	2.11198e-11	2.10581e-11	2.10452e-11	2.1342e-11	2.14734e-11
8.34	2.11671e-11	2.12347e-11	2.11177e-11	2.10567e-11	2.10511e-11	2.13372e-11	2.1475e-11
8.36	2.11666e-11	2.12332e-11	2.11182e-11	2.10508e-11	2.10452e-11	2.13385e-11	2.14768e-11
8.38	2.11706e-11	2.12344e-11	2.11192e-11	2.10527e-11	2.10493e-11	2.13407e-11	2.14787e-11
8.4	2.11692e-11	2.12299e-11	2.11168e-11	2.10527e-11	2.10478e-11	2.13377e-11	2.14765e-11
8.42	2.11671e-11	2.12243e-11	2.11106e-11	2.10524e-11	2.10448e-11	2.13337e-11	2.14732e-11
8.44	2.1169e-11	2.12282e-11	2.11101e-11	2.10512e-11	2.10423e-11	2.13338e-11	2.14793e-11
8.46	2.1163e-11	2.12265e-11	2.11152e-11	2.10495e-11	2.1039e-11	2.13311e-11	2.14695e-11
8.48	2.11615e-11	2.1223e-11	2.11067e-11	2.1047e-11	2.10357e-11	2.13334e-11	2.14709e-11
8.5	2.11668e-11	2.12185e-11	2.11131e-11	2.10458e-11	2.10377e-11	2.13293e-11	2.14704e-11
8.52	2.11698e-11	2.12152e-11	2.11129e-11	2.10506e-11	2.10378e-11	2.13289e-11	2.14725e-11
8.54	2.11627e-11	2.12159e-11	2.11079e-11	2.10445e-11	2.10331e-11	2.13221e-11	2.14711e-11
8.56	2.11621e-11	2.12114e-11	2.11087e-11	2.10463e-11	2.10351e-11	2.13254e-11	2.14778e-11
8.58	2.11603e-11	2.12149e-11	2.11033e-11	2.10411e-11	2.10358e-11	2.13295e-11	2.14665e-11
8.6	2.11641e-11	2.12044e-11	2.11072e-11	2.10488e-11	2.10295e-11	2.13185e-11	2.14714e-11
8.62	2.11594e-11	2.12099e-11	2.11083e-11	2.10431e-11	2.10317e-11	2.13213e-11	2.14678e-11
8.64	2.11626e-11	2.12031e-11	2.11049e-11	2.10388e-11	2.10262e-11	2.13264e-11	2.14632e-11
8.66	2.11551e-11	2.12031e-11	2.11032e-11	2.10384e-11	2.1032e-11	2.13194e-11	2.14674e-11
8.68	2.11561e-11	2.11982e-11	2.11018e-11	2.10377e-11	2.10233e-11	2.13286e-11	2.14738e-11
8.7	2.11615e-11	2.12005e-11	2.11044e-11	2.10371e-11	2.10254e-11	2.13184e-11	2.14647e-11
8.72	2.11555e-11	2.11985e-11	2.10996e-11	2.10313e-11	2.10243e-11	2.13127e-11	2.14644e-11
8.74	2.11586e-11	2.11955e-11	2.10998e-11	2.10319e-11	2.10254e-11	2.13145e-11	2.14671e-11
8.76	2.11532e-11	2.11929e-11	2.10914e-11	2.10314e-11	2.10245e-11	2.13107e-11	2.14675e-11
8.78	2.11504e-11	2.11895e-11	2.10955e-11	2.10373e-11	2.10158e-11	2.13122e-11	2.1469e-11
8.8	2.11601e-11	2.11825e-11	2.11012e-11	2.10284e-11	2.10119e-11	2.12986e-11	2.14652e-11
8.82	2.11564e-11	2.11856e-11	2.10961e-11	2.10364e-11	2.10109e-11	2.13076e-11	2.14653e-11
8.84	2.11543e-11	2.11867e-11	2.10945e-11	2.10373e-11	2.10149e-11	2.13131e-11	2.14684e-11
8.86	2.11556e-11	2.11814e-11	2.10925e-11	2.10346e-11	2.10137e-11	2.1311e-11	2.14616e-11
8.88	2.11501e-11	2.11777e-11	2.10901e-11	2.10308e-11	2.10104e-11	2.13102e-11	2.14646e-11
8.9	2.11497e-11	2.1179e-11	2.10906e-11	2.10353e-11	2.10132e-11	2.13e-11	2.14608e-11
8.92	2.11573e-11	2.11716e-11	2.1092e-11	2.10225e-11	2.10118e-11	2.13061e-11	2.14654e-11
8.94	2.11435e-11	2.11751e-11	2.10894e-11	2.10296e-11	2.10159e-11	2.13112e-11	2.1458e-11
8.96	2.11514e-11	2.1171e-11	2.10899e-11	2.10229e-11	2.10089e-11	2.13084e-11	2.14626e-11
8.98	2.11514e-11	2.11713e-11	2.10899e-11	2.10235e-11	2.10144e-11	2.13016e-11	2.1461e-11
9	2.11439e-11	2.11701e-11	2.10904e-11	2.10265e-11	2.10113e-11	2.13093e-11	2.146e-11
9.02	2.1151e-11	2.11701e-11	2.10853e-11	2.10247e-11	2.10129e-11	2.13057e-11	2.14599e-11
9.04	2.11456e-11	2.11573e-11	2.10904e-11	2.10252e-11	2.10055e-11	2.13042e-11	2.14582e-11
9.06	2.11498e-11	2.11612e-11	2.10836e-11	2.102e-11	2.10068e-11	2.13086e-11	2.14551e-11
9.08	2.11465e-11	2.11681e-11	2.10858e-11	2.10201e-11	2.0997e-11	2.13033e-11	2.14651e-11
9.1	2.11484e-11	2.11596e-11	2.10844e-11	2.10194e-11	2.10011e-11	2.13007e-11	2.14586e-11
9.12	2.11466e-11	2.11603e-11	2.10845e-11	2.10175e-11	2.09962e-11	2.12958e-11	2.14572e-11
9.14	2.11424e-11	2.11556e-11	2.10887e-11	2.10203e-11	2.10023e-11	2.12942e-11	2.1455e-11
9.16	2.11464e-11	2.11578e-11	2.10773e-11	2.10204e-11	2.09955e-11	2.1299e-11	2.14487e-11
9.18	2.11419e-11	2.1159e-11	2.10847e-11	2.10245e-11	2.09976e-11	2.12981e-11	2.14518e-11
9.2	2.1141e-11	2.11567e-11	2.10826e-11	2.10223e-11	2.09921e-11	2.12938e-11	2.14521e-11
9.22	2.11444e-11	2.11545e-11	2.10787e-11	2.10197e-11	2.09911e-11	2.12904e-11	2.14565e-11
9.24	2.11381e-11	2.11517e-11	2.10804e-11	2.1018e-11	2.09938e-11	2.12925e-11	2.1451e-11
9.26	2.11413e-11	2.1155e-11	2.10774e-11	2.10127e-11	2.09971e-11	2.12889e-11	2.14509e-11
9.28	2.1141e-11	2.11535e-11	2.10762e-11	2.10226e-11	2.09951e-11	2.12909e-11	2.14513e-11
9.3	2.11407e-11	2.11506e-11	2.10732e-11	2.10185e-11	2.09898e-11	2.12878e-11	2.1453e-11
9.32	2.11411e-11	2.11496e-11	2.10757e-11	2.10178e-11	2.0995e-11	2.12859e-11	2.14566e-11
9.34	2.11372e-11	2.11502e-11	2.10788e-11	2.10101e-11	2.09919e-11	2.1287e-11	2.14513e-11
9.36	2.11396e-11	2.11432e-11	2.10742e-11	2.10065e-11	2.09914e-11	2.1291e-11	2.14509e-11
9.38	2.11367e-11	2.11477e-11	2.10784e-11	2.10072e-11	2.09917e-11	2.12863e-11	2.14476e-11
9.4	2.11378e-11	2.11432e-11	2.10711e-11	2.1009e-11	2.09835e-11	2.12868e-11	2.14559e-11
9.42	2.11369e-11	2.11459e-11	2.10715e-11	2.10078e-11	2.09835e-11	2.129e-11	2.14565e-11
9.44	2.11383e-11	2.11399e-11	2.10708e-11	2.10158e-11	2.09907e-11	2.12845e-11	2.14558e-11
9.46	2.1134e-11	2.11431e-11	2.10756e-11	2.10142e-11	2.09874e-11	2.12776e-11	2.14527e-11
9.48	2.11372e-11	2.1139e-11	2.10718e-11	2.10121e-11	2.09862e-11	2.12777e-11	2.14497e-11
9.5	2.11409e-11	2.11404e-11	2.10698e-11	2.1004e-11	2.09817e-11	2.1283e-11	2.14536e-11
9.52	2.11361e-11	2.1138e-11	2.10739e-11	2.1006e-11	2.0982e-11	2.12815e-11	2.14545e-11
9.54	2.11348e-11	2.11322e-11	2.1068e-11	2.10075e-11	2.09885e-11	2.12859e-11	2.14512e-11
9.56	2.11353e-11	2.11306e-11	2.10684e-11	2.10104e-11	2.09812e-11	2.12823e-11	2.14478e-11
9.58	2.11328e-11	2.11326e-11	2.10665e-11	2.10057e-11	2.09832e-11	2.12804e-11	2.14483e-11
9.6	2.11326e-11	2.1133e-11	2.10637e-11	2.10014e-11	2.09832e-11	2.12764e-11	2.1453e-11
9.62	2.11345e-11	2.1133e-11	2.1063e-11	2.10086e-11	2.09798e-11	2.1274e-11	2.14572e-11
9.64	2.11301e-11	2.11235e-11	2.10641e-11	2.10022e-11	2.09798e-11	2.12782e-11	2.14502e-11
9.66	2.11333e-11	2.11247e-11	2.10616e-11	2.10048e-11	2.09736e-11	2.12791e-11	2.14526e-11
9.68	2.11402e-11	2.11316e-11	2.10606e-11	2.10012e-11	2.09762e-11	2.12748e-11	2.14487e-11
9.7	2.11329e-11	2.11266e-11	2.10652e-11	2.10015e-11	2.09702e-11	2.12792e-11	2.14421e-11
9.72	2.11269e-11	2.11274e-11	2.10669e-11	2.09981e-11	2.0972e-11	2.12752e-11	2.14483e-11
9.74	2.11327e-11	2.11228e-11	2.10618e-11	2.10011e-11	2.09818e-11	2.12707e-11	2.14488e-11
9.76	2.11292e-11	2.11247e-11	2.10651e-11	2.09993e-11	2.0971e-11	2.12698e-11	2.14461e-11
9.78	2.11262e-11	2.11203e-11	2.10644e-11	2.09997e-11	2.09704e-11	2.12768e-11	2.14484e-11
9.8	2.11297e-11	2.11246e-11	2.10556e-11	2.09997e-11	2.09747e-11	2.12623e-11	2.1448e-11
9.82	2.11299e-11	2.11248e-11	2.10593e-11	2.1003e-11	2.09702e-11	2.12711e-11	2.14426e-11
9.84	2.11291e-11	2.11177e-11	2.1059e-11	2.09993e-11	2.09715e-11	2.12726e-11	2.14482e-11
9.86	2.11298e-11	2.11178e-11	2.10577e-11	2.09947e-11	2.09742e-11	2.12758e-11	2.144e-11
9.88	2.1124e-11	2.11154e-11	2.10596e-11	2.09953e-11	2.09729e-11	2.12667e-11	2.14369e-11
9.9	2.11265e-11	2.11142e-11	2.10627e-11	2.10032e-11	2.09743e-11	2.12658e-11	2.14463e-11
9.92	2.11311e-11	2.11121e-11	2.10618e-11	2.09988e-11	2.09701e-11	2.1269e-11	2.14454e-11
9.94	2.11281e-11	2.11204e-11	2.10592e-11	2.09999e-11	2.09709e-11	2.12608e-11	2.14465e-11
9.96	2.11302e-11	2.11105e-11	2.10597e-11	2.09963e-11	2.09715e-11	2.12638e-11	2.14434e-11
9.98	2.11269e-11	2.11192e-11	2.10548e-11	2.09981e-11	2.09615e-11	2.12685e-11	2.14424e-11
10	2.11252e-11	2.11157e-11	2.10554e-11	2.09863e-11	2.09647e-11	2.12726e-11	2.1441e-11
10.02	2.11259e-11	2.11126e-11	2.10587e-11	2.09941e-11	2.09662e-11	2.12724e-11	2.14432e-11
10.04	2.11244e-11	2.11105e-11	2.10603e-11	2.09971e-11	2.09629e-11	2.12609e-11	2.14461e-11
10.06	2.11223e-11	2.1109e-11	2.10502e-11	2.09918e-11	2.09635e-11	2.12603e-11	2.14383e-11
10.08	2.11251e-11	2.11092e-11	2.10551e-11	2.09899e-11	2.09658e-11	2.1259e-11	2.14372e-11
10.1	2.11285e-11	2.11099e-11	2.10525e-11	2.09892e-11	2.09547e-11	2.12708e-11	2.14364e-11
10.12	2.113e-11	2.11162e-11	2.105e-11	2.09854e-11	2.09552e-11	2.12637e-11	2.14375e-11
10.14	2.11259e-11	2.11051e-11	2.10494e-11	2.09881e-11	2.09641e-11	2.12604e-11	2.14353e-11
10.16	2.11229e-11	2.11122e-11	2.10472e-11	2.09902e-11	2.09517e-11	2.12675e-11	2.14398e-11
10.18	2.11236e-11	2.11087e-11	2.10523e-11	2.09959e-11	2.09543e-11	2.12653e-11	2.14363e-11
10.2	2.11209e-11	2.11042e-11	2.1048e-11	2.09867e-11	2.09598e-11	2.12575e-11	2.1436e-11
10.22	2.11232e-11	2.11054e-11	2.10437e-11	2.09863e-11	2.09538e-11	2.12612e-11	2.14391e-11
10.24	2.11228e-11	2.1105e-11	2.10551e-11	2.09871e-11	2.0968e-11	2.12575e-11	2.1435e-11
10.26	2.11176e-11	2.11023e-11	2.10414e-11	2.09833e-11	2.09593e-11	2.12542e-11	2.14365e-11
10.28	2.11247e-11	2.11036e-11	2.10451e-11	2.09883e-11	2.0959e-11	2.12612e-11	2.14353e-11
10.3	2.11213e-11	2.11026e-11	2.10501e-11	2.09894e-11	2.09548e-11	2.12628e-11	2.14312e-11
10.32	2.1119e-11	2.10967e-11	2.10476e-11	2.09908e-11	2.09563e-11	2.1259e-11	2.14337e-11
10.34	2.1119e-11	2.11017e-11	2.10436e-11	2.09862e-11	2.09506e-11	2.12568e-11	2.14342e-11
10.36	2.11214e-11	2.11057e-11	2.10485e-11	2.09832e-11	2.09484e-11	2.1262e-11	2.14331e-11
10.38	2.11246e-11	2.10992e-11	2.10528e-11	2.09856e-11	2.0956e-11	2.12634e-11	2.14396e-11
10.4	2.11158e-11	2.10988e-11	2.10449e-11	2.09799e-11	2.09543e-11	2.12567e-11	2.14411e-11
10.42	2.112e-11	2.11043e-11	2.10407e-11	2.09817e-11	2.09516e-11	2.12563e-11	2.14382e-11
10.44	2.11171e-11	2.10961e-11	2.10431e-11	2.09828e-11	2.09498e-11	2.12529e-11	2.14366e-11
10.46	2.11223e-11	2.10955e-11	2.10454e-11	2.09841e-11	2.09404e-11	2.12544e-11	2.14354e-11
10.48	2.11182e-11	2.10978e-11	2.10431e-11	2.098e-11	2.09454e-11	2.12555e-11	2.14306e-11
10.5	2.11183e-11	2.10993e-11	2.10409e-11	2.09862e-11	2.0947e-11	2.12559e-11	2.14326e-11
10.52	2.11167e-11	2.10944e-11	2.10433e-11	2.09914e-11	2.09475e-11	2.12498e-11	2.14319e-11
10.54	2.11194e-11	2.10944e-11	2.10419e-11	2.09748e-11	2.09484e-11	2.12473e-11	2.14317e-11
10.56	2.11102e-11	2.10953e-11	2.10411e-11	2.0975e-11	2.09495e-11	2.12512e-11	2.14316e-11
10.58	2.11159e-11	2.10918e-11	2.10392e-11	2.09766e-11	2.09452e-11	2.12566e-11	2.14293e-11
10.6	2.11114e-11	2.10927e-11	2.10403e-11	2.0982e-11	2.09506e-11	2.1258e-11	2.14254e-11
10.62	2.11157e-11	2.10902e-11	2.10394e-11	2.09779e-11	2.09472e-11	2.1252e-11	2.14341e-11
10.64	2.11161e-11	2.10907e-11	2.10366e-11	2.09787e-11	2.09483e-11	2.12517e-11	2.14299e-11
10.66	2.11132e-11	2.10949e-11	2.10381e-11	2.09787e-11	2.09465e-11	2.12566e-11	2.14261e-11
10.68	2.11168e-11	2.10845e-11	2.10323e-11	2.09733e-11	2.09389e-11	2.12512e-11	2.14229e-11
10.7	2.11157e-11	2.10905e-11	2.10353e-11	2.09722e-11	2.09416e-11	2.12506e-11	2.14236e-11
10.72	2.11185e-11	2.10838e-11	2.10359e-11	2.09798e-11	2.09411e-11	2.12487e-11	2.14237e-11
10.74	2.11121e-11	2.10905e-11	2.10342e-11	2.09789e-11	2.09463e-11	2.12528e-11	2.14241e-11
10.76	2.11122e-11	2.10884e-11	2.10326e-11	2.09783e-11	2.09489e-11	2.12472e-11	2.14239e-11
10.78	2.11199e-11	2.10855e-11	2.1033e-11	2.09677e-11	2.09423e-11	2.12436e-11	2.1426e-11
10.8	2.11177e-11	2.10814e-11	2.10336e-11	2.09694e-11	2.0942e-11	2.12517e-11	2.14322e-11
10.82	2.1112e-11	2.10859e-11	2.10281e-11	2.09805e-11	2.09352e-11	2.1241e-11	2.14248e-11
10.84	2.1114e-11	2.10824e-11	2.1027e-11	2.09694e-11	2.09406e-11	2.12423e-11	2.14264e-11
10.86	2.1117e-11	2.10852e-11	2.1032e-11	2.09716e-11	2.09376e-11	2.12429e-11	2.14318e-11
10.88	2.11118e-11	2.10844e-11	2.10314e-11	2.09695e-11	2.09401e-11	2.12395e-11	2.14279e-11
10.9	2.11157e-11	2.10864e-11	2.10277e-11	2.09726e-11	2.09375e-11	2.12396e-11	2.14193e-11
10.92	2.11055e-11	2.10769e-11	2.1035e-11	2.09709e-11	2.09344e-11	2.12311e-11	2.14035e-11
10.94	2.11056e-11	2.10837e-11	2.10286e-11	2.0969e-11	2.09331e-11	2.12274e-11	2.14004e-11
10.96	2.11105e-11	2.10747e-11	2.10287e-11	2.09751e-11	2.09393e-11	2.12325e-11	2.14054e-11
10.98	2.1112e-11	2.1079e-11	2.10228e-11	2.09653e-11	2.09308e-11	2.12326e-11	2.14055e-11
11	2.11088e-11	2.10785e-11	2.10248e-11	2.09642e-11	2.09315e-11	2.12265e-11	2.13993e-11
11.02	2.11076e-11	2.10721e-11	2.1026e-11	2.09714e-11	2.09335e-11	2.12283e-11	2.14042e-11
11.04	2.11043e-11	2.10783e-11	2.10236e-11	2.09701e-11	2.09354e-11	2.12269e-11	2.14021e-11
11.06	2.11059e-11	2.10778e-11	2.10266e-11	2.09678e-11	2.09352e-11	2.12347e-11	2.14093e-11
11.08	2.11058e-11	2.10799e-11	2.10306e-11	2.0971e-11	2.09379e-11	2.12294e-11	2.13983e-11
11.1	2.11094e-11	2.10786e-11	2.10228e-11	2.09668e-11	2.0932e-11	2.1226e-11	2.14025e-11
11.12	2.11091e-11	2.108e-11	2.10229e-11	2.09651e-11	2.09308e-11	2.12281e-11	2.13933e-11
11.14	2.11105e-11	2.10789e-11	2.10241e-11	2.09647e-11	2.09318e-11	2.12273e-11	2.13966e-11
11.16	2.11105e-11	2.1071e-11	2.10262e-11	2.0969e-11	2.09324e-11	2.12221e-11	2.14065e-11
11.18	2.11073e-11	2.10765e-11	2.10222e-11	2.09631e-11	2.0932e-11	2.12272e-11	2.14118e-11
11.2	2.11053e-11	2.10734e-11	2.10255e-11	2.09617e-11	2.09285e-11	2.12251e-11	2.14077e-11
11.22	2.11066e-11	2.10743e-11	2.10205e-11	2.09592e-11	2.09308e-11	2.12217e-11	2.14145e-11
11.24	2.11055e-11	2.10723e-11	2.10235e-11	2.09639e-11	2.09241e-11	2.12223e-11	2.14071e-11
11.26	2.1105e-11	2.10779e-11	2.10213e-11	2.09649e-11	2.0928e-11	2.12173e-11	2.14066e-11
11.28	2.11094e-11	2.10716e-11	2.1018e-11	2.09623e-11	2.09217e-11	2.12262e-11	2.14044e-11
11.3	2.11086e-11	2.10694e-11	2.10248e-11	2.09642e-11	2.09264e-11	2.12303e-11	2.14027e-11
11.32	2.10997e-11	2.10685e-11	2.10217e-11	2.09614e-11	2.09241e-11	2.12212e-11	2.141e-11
11.34	2.11036e-11	2.10683e-11	2.10219e-11	2.09603e-11	2.09298e-11	2.12222e-11	2.14041e-11
11.36	2.11009e-11	2.10683e-11	2.10171e-11	2.0963e-11	2.09233e-11	2.12205e-11	2.1403e-11
11.38	2.11038e-11	2.10653e-11	2.10218e-11	2.09592e-11	2.09182e-11	2.12225e-11	2.14053e-11
11.4	2.11041e-11	2.1065e-11	2.10258e-11	2.09596e-11	2.09216e-11	2.1223e-11	2.14054e-11
11.42	2.11047e-11	2.10644e-11	2.10229e-11	2.09605e-11	2.09232e-11	2.12223e-11	2.1406e-11
11.44	2.11042e-11	2.10678e-11	2.10196e-11	2.0959e-11	2.09272e-11	2.12226e-11	2.1411e-11
11.46	2.11047e-11	2.10671e-11	2.10174e-11	2.09626e-11	2.09279e-11	2.12158e-11	2.14072e-11
11.48	2.10996e-11	2.10695e-11	2.10232e-11	2.09612e-11	2.09234e-11	2.12233e-11	2.14046e-11
11.5	2.11048e-11	2.10684e-11	2.10149e-11	2.09593e-11	2.09219e-11	2.12172e-11	2.14076e-11
11.52	2.11046e-11	2.10674e-11	2.10239e-11	2.09589e-11	2.09226e-11	2.12117e-11	2.13999e-11
11.54	2.11022e-11	2.10686e-11	2.102e-11	2.09569e-11	2.09237e-11	2.12148e-11	2.13995e-11
11.56	2.11036e-11	2.10636e-11	2.10191e-11	2.09534e-11	2.09261e-11	2.12201e-11	2.14061e-11
11.58	2.11002e-11	2.1065e-11	2.10131e-11	2.09629e-11	2.09211e-11	2.1219e-11	2.14084e-11
11.6	2.10925e-11	2.10647e-11	2.10131e-11	2.09514e-11	2.09133e-11	2.12106e-11	2.14026e-11
11.62	2.11011e-11	2.10629e-11	2.1014e-11	2.09577e-11	2.09183e-11	2.12134e-11	2.14023e-11
11.64	2.10975e-11	2.10675e-11	2.10156e-11	2.09534e-11	2.09248e-11	2.12127e-11	2.1403e-11
11.66	2.10993e-11	2.10635e-11	2.10158e-11	2.09542e-11	2.09201e-11	2.1213e-11	2.14042e-11
11.68	2.11e-11	2.10632e-11	2.10148e-11	2.09489e-11	2.09167e-11	2.12121e-11	2.14037e-11
11.7	2.10921e-11	2.10641e-11	2.10211e-11	2.09505e-11	2.09181e-11	2.12167e-11	2.14009e-11
11.72	2.10992e-11	2.1057e-11	2.10102e-11	2.09537e-11	2.09144e-11	2.12154e-11	2.13968e-11
11.74	2.10928e-11	2.106e-11	2.10084e-11	2.09515e-11	2.09124e-11	2.12175e-11	2.14029e-11
11.76	2.10974e-11	2.10566e-11	2.10119e-11	2.09467e-11	2.09114e-11	2.12133e-11	2.14003e-11
11.78	2.10968e-11	2.1057e-11	2.10154e-11	2.09488e-11	2.09227e-11	2.12179e-11	2.14037e-11
11.8	2.10945e-11	2.10583e-11	2.10093e-11	2.09485e-11	2.09113e-11	2.12138e-11	2.13979e-11
11.82	2.10953e-11	2.10598e-11	2.10087e-11	2.09543e-11	2.0915e-11	2.12153e-11	2.14005e-11
11.84	2.10956e-11	2.10612e-11	2.10081e-11	2.09482e-11	2.09151e-11	2.12114e-11	2.13964e-11
11.86	2.1092e-11	2.10629e-11	2.10063e-11	2.09505e-11	2.09121e-11	2.1216e-11	2.13961e-11
11.88	2.10954e-11	2.10549e-11	2.10131e-11	2.09477e-11	2.09109e-11	2.12207e-11	2.13955e-11
11.9	2.10956e-11	2.10611e-11	2.10119e-11	2.0951e-11	2.0913e-11	2.12203e-11	2.14005e-11
11.92	2.10996e-11	2.10581e-11	2.10117e-11	2.09507e-11	2.09149e-11	2.12202e-11	2.13955e-11
11.94	2.10919e-11	2.10575e-11	2.10077e-11	2.09437e-11	2.09114e-11	2.12163e-11	2.13928e-11
11.96	2.10943e-11	2.1052e-11	2.10074e-11	2.09447e-11	2.09095e-11	2.12192e-11	2.13971e-11
11.98	2.10916e-11	2.10528e-11	2.10085e-11	2.0946e-11	2.09126e-11	2.12206e-11	2.13934e-11
12	2.10952e-11	2.10553e-11	2.10074e-11	2.09448e-11	2.09064e-11	2.12126e-11	2.13956e-11
12.02	2.10954e-11	2.10517e-11	2.10071e-11	2.09512e-11	2.09113e-11	2.12177e-11	2.14007e-11
12.04	2.10922e-11	2.1058e-11	2.10051e-11	2.09398e-11	2.09095e-11	2.12168e-11	2.13959e-11
12.06	2.10901e-11	2.10527e-11	2.10161e-11	2.09434e-11	2.09026e-11	2.12242e-11	2.14001e-11
12.08	2.10927e-11	2.1055e-11	2.1005e-11	2.09469e-11	2.09058e-11	2.12169e-11	2.13982e-11
12.1	2.10945e-11	2.10526e-11	2.1004e-11	2.09402e-11	2.0906e-11	2.12159e-11	2.13972e-11
12.12	2.10924e-11	2.10492e-11	2.10058e-11	2.09368e-11	2.08987e-11	2.12143e-11	2.14e-11
12.14	2.10917e-11	2.10521e-11	2.10027e-11	2.0941e-11	2.0902e-11	2.12103e-11	2.13967e-11
12.16	2.10954e-11	2.10507e-11	2.10067e-11	2.09392e-11	2.09007e-11	2.12091e-11	2.13967e-11
12.18	2.1096e-11	2.10495e-11	2.10028e-11	2.09363e-11	2.09002e-11	2.12126e-11	2.13992e-11
12.2	2.10917e-11	2.1052e-11	2.10039e-11	2.09359e-11	2.08967e-11	2.12119e-11	2.13993e-11
12.22	2.10915e-11	2.10528e-11	2.10019e-11	2.0933e-11	2.09009e-11	2.12079e-11	2.13959e-11
12.24	2.10858e-11	2.10464e-11	2.10026e-11	2.09327e-11	2.0905e-11	2.12095e-11	2.1395e-11
12.26	2.10877e-11	2.10461e-11	2.09999e-11	2.09385e-11	2.09011e-11	2.12076e-11	2.1389e-11
12.28	2.10911e-11	2.10506e-11	2.09975e-11	2.09333e-11	2.09006e-11	2.12095e-11	2.13952e-11
12.3	2.10941e-11	2.10497e-11	2.10017e-11	2.09329e-11	2.0897e-11	2.12115e-11	2.13967e-11
12.32	2.10933e-11	2.10417e-11	2.09974e-11	2.0939e-11	2.08958e-11	2.12081e-11	2.13917e-11
12.34	2.10934e-11	2.1047e-11	2.10008e-11	2.09442e-11	2.08935e-11	2.12036e-11	2.13956e-11
12.36	2.10862e-11	2.10526e-11	2.10022e-11	2.09387e-11	2.08914e-11	2.12e-11	2.13923e-11
12.38	2.10886e-11	2.10568e-11	2.10021e-11	2.09363e-11	2.08916e-11	2.12003e-11	2.1392e-11
12.4	2.10948e-11	2.10469e-11	2.10019e-11	2.09386e-11	2.08926e-11	2.11952e-11	2.1392e-11
12.42	2.10945e-11	2.10443e-11	2.10019e-11	2.09344e-11	2.08899e-11	2.12053e-11	2.13966e-11
12.44	2.10891e-11	2.1043e-11	2.1004e-11	2.09362e-11	2.08953e-11	2.11982e-11	2.13952e-11
12.46	2.10867e-11	2.10473e-11	2.10007e-11	2.09353e-11	2.08932e-11	2.11989e-11	2.13911e-11
12.48	2.10918e-11	2.10427e-11	2.09938e-11	2.09338e-11	2.08902e-11	2.11983e-11	2.13942e-11
12.5	2.10935e-11	2.10459e-11	2.10019e-11	2.09288e-11	2.08905e-11	2.12035e-11	2.13941e-11
12.52	2.10911e-11	2.10437e-11	2.09981e-11	2.09334e-11	2.08938e-11	2.11975e-11	2.13905e-11
12.54	2.10886e-11	2.10452e-11	2.09931e-11	2.09361e-11	2.08937e-11	2.11988e-11	2.13954e-11
12.56	2.10856e-11	2.10493e-11	2.09999e-11	2.09338e-11	2.08968e-11	2.11993e-11	2.13909e-11
12.58	2.10903e-11	2.10387e-11	2.10034e-11	2.0935e-11	2.08911e-11	2.11951e-11	2.13915e-11
12.6	2.1086e-11	2.10452e-11	2.09929e-11	2.09393e-11	2.08852e-11	2.12024e-11	2.13946e-11
12.62	2.10862e-11	2.10409e-11	2.09947e-11	2.09374e-11	2.0887e-11	2.12011e-11	2.13889e-11
12.64	2.10879e-11	2.10459e-11	2.09964e-11	2.09345e-11	2.08896e-11	2.1195e-11	2.13916e-11
12.66	2.10858e-11	2.10384e-11	2.09985e-11	2.09391e-11	2.08888e-11	2.11952e-11	2.13865e-11
12.68	2.10822e-11	2.10385e-11	2.0988e-11	2.09374e-11	2.08935e-11	2.12008e-11	2.13898e-11
12.7	2.10863e-11	2.10342e-11	2.09941e-11	2.09328e-11	2.08819e-11	2.11956e-11	2.1394e-11
12.72	2.10845e-11	2.10366e-11	2.09969e-11	2.09377e-11	2.08863e-11	2.11963e-11	2.13868e-11
12.74	2.1085e-11	2.10409e-11	2.09959e-11	2.09298e-11	2.08901e-11	2.11952e-11	2.13863e-11
12.76	2.10844e-11	2.104e-11	2.09931e-11	2.09346e-11	2.08908e-11	2.11946e-11	2.1389e-11
12.78	2.10849e-11	2.1037e-11	2.0993e-11	2.09335e-11	2.08901e-11	2.1194e-11	2.1383e-11
12.8	2.10811e-11	2.10375e-11	2.09897e-11	2.0932e-11	2.08883e-11	2.11877e-11	2.1387e-11
12.82	2.10817e-11	2.10352e-11	2.09944e-11	2.09311e-11	2.08888e-11	2.11961e-11	2.1387e-11
12.84	2.10809e-11	2.10332e-11	2.09968e-11	2.09272e-11	2.08788e-11	2.11909e-11	2.13921e-11
12.86	2.10809e-11	2.10351e-11	2.09963e-11	2.09305e-11	2.0886e-11	2.11848e-11	2.13869e-11
12.88	2.10825e-11	2.10324e-11	2.09956e-11	2.09328e-11	2.08839e-11	2.1188e-11	2.13863e-11
12.9	2.10826e-11	2.10361e-11	2.09962e-11	2.09304e-11	2.08878e-11	2.11863e-11	2.1393e-11
12.92	2.10834e-11	2.10365e-11	2.0998e-11	2.09366e-11	2.08869e-11	2.11942e-11	2.13884e-11
12.94	2.10817e-11	2.10357e-11	2.09949e-11	2.09365e-11	2.08902e-11	2.11917e-11	2.13839e-11
12.96	2.10836e-11	2.10379e-11	2.09873e-11	2.0933e-11	2.08803e-11	2.11903e-11	2.13819e-11
12.98	2.10832e-11	2.10386e-11	2.0991e-11	2.0928e-11	2.08786e-11	2.11835e-11	2.13832e-11
13	2.10837e-11	2.10294e-11	2.09954e-11	2.09337e-11	2.08773e-11	2.1182e-11	2.13867e-11
13.02	2.10835e-11	2.10388e-11	2.09901e-11	2.09345e-11	2.08807e-11	2.11826e-11	2.13852e-11
13.04	2.10767e-11	2.10297e-11	2.09849e-11	2.09292e-11	2.08798e-11	2.11771e-11	2.13856e-11
13.06	2.10795e-11	2.10311e-11	2.09957e-11	2.09319e-11	2.08706e-11	2.1176e-11	2.13875e-11
13.08	2.10839e-11	2.10347e-11	2.09899e-11	2.09377e-11	2.08802e-11	2.1175e-11	2.13872e-11
13.1	2.10844e-11	2.10352e-11	2.09875e-11	2.09326e-11	2.08759e-11	2.11749e-11	2.13857e-11
13.12	2.10785e-11	2.10337e-11	2.09898e-11	2.09345e-11	2.08736e-11	2.11717e-11	2.13843e-11
13.14	2.10737e-11	2.10291e-11	2.09862e-11	2.09268e-11	2.08738e-11	2.11799e-11	2.13808e-11
13.16	2.10834e-11	2.10317e-11	2.09924e-11	2.09297e-11	2.08809e-11	2.11804e-11	2.13903e-11
13.18	2.10863e-11	2.10333e-11	2.09917e-11	2.0935e-11	2.08818e-11	2.11735e-11	2.13859e-11
13.2	2.10806e-11	2.10334e-11	2.09873e-11	2.09332e-11	2.08781e-11	2.1174e-11	2.13816e-11
13.22	2.10778e-11	2.10279e-11	2.09804e-11	2.09297e-11	2.08784e-11	2.11779e-11	2.13867e-11
13.24	2.10844e-11	2.10288e-11	2.09912e-11	2.09326e-11	2.08775e-11	2.11749e-11	2.13869e-11
13.26	2.10846e-11	2.10272e-11	2.0986e-11	2.09266e-11	2.08771e-11	2.11733e-11	2.13839e-11
13.28	2.10802e-11	2.10228e-11	2.09829e-11	2.09275e-11	2.08753e-11	2.1171e-11	2.13885e-11
13.3	2.10779e-11	2.1028e-11	2.09888e-11	2.09229e-11	2.08725e-11	2.1177e-11	2.13889e-11
13.32	2.10782e-11	2.10247e-11	2.0988e-11	2.0929e-11	2.08744e-11	2.1183e-11	2.13814e-11
13.34	2.10792e-11	2.10289e-11	2.09857e-11	2.09249e-11	2.08787e-11	2.11735e-11	2.13808e-11
13.36	2.10795e-11	2.10273e-11	2.09901e-11	2.0927e-11	2.08737e-11	2.11725e-11	2.13833e-11
13.38	2.10817e-11	2.10257e-11	2.09848e-11	2.09301e-11	2.0882e-11	2.11735e-11	2.13805e-11
13.4	2.10838e-11	2.10316e-11	2.09859e-11	2.09273e-11	2.08673e-11	2.11765e-11	2.13835e-11
13.42	2.10747e-11	2.10275e-11	2.09874e-11	2.09284e-11	2.08673e-11	2.11728e-11	2.13842e-11
13.44	2.108e-11	2.10245e-11	2.09834e-11	2.09247e-11	2.08746e-11	2.11754e-11	2.13825e-11
13.46	2.10827e-11	2.10253e-11	2.0985e-11	2.09293e-11	2.08748e-11	2.11792e-11	2.13857e-11
13.48	2.10823e-11	2.10324e-11	2.09895e-11	2.09206e-11	2.0869e-11	2.11779e-11	2.13867e-11
13.5	2.1075e-11	2.10239e-11	2.09833e-11	2.09176e-11	2.08756e-11	2.11701e-11	2.13879e-11
13.52	2.10781e-11	2.10253e-11	2.0983e-11	2.09259e-11	2.08801e-11	2.11804e-11	2.13888e-11
13.54	2.10741e-11	2.1031e-11	2.09831e-11	2.09247e-11	2.08761e-11	2.11708e-11	2.13799e-11
13.56	2.10793e-11	2.10315e-11	2.09824e-11	2.09258e-11	2.0874e-11	2.11719e-11	2.13793e-11
13.58	2.10804e-11	2.10232e-11	2.09846e-11	2.09216e-11	2.08681e-11	2.11703e-11	2.13856e-11
13.6	2.10731e-11	2.10253e-11	2.09819e-11	2.09306e-11	2.08694e-11	2.11779e-11	2.13843e-11
13.62	2.10767e-11	2.1026e-11	2.09839e-11	2.09203e-11	2.08697e-11	2.11652e-11	2.13789e-11
13.64	2.10759e-11	2.10262e-11	2.09806e-11	2.0923e-11	2.08723e-11	2.1169e-11	2.13798e-11
13.66	2.10782e-11	2.10217e-11	2.09807e-11	2.09225e-11	2.08711e-11	2.11669e-11	2.13789e-11
13.68	2.10774e-11	2.10264e-11	2.09816e-11	2.0927e-11	2.08705e-11	2.11705e-11	2.13823e-11
13.7	2.10761e-11	2.10226e-11	2.09792e-11	2.09163e-11	2.08614e-11	2.11648e-11	2.13824e-11
13.72	2.10774e-11	2.10196e-11	2.09793e-11	2.09213e-11	2.0859e-11	2.11597e-11	2.1382e-11
13.74	2.10791e-11	2.10212e-11	2.0983e-11	2.09132e-11	2.0874e-11	2.11654e-11	2.13847e-11
13.76	2.10708e-11	2.10251e-11	2.09832e-11	2.09236e-11	2.08715e-11	2.11648e-11	2.13815e-11
13.78	2.10774e-11	2.10239e-11	2.09797e-11	2.09234e-11	2.0866e-11	2.11644e-11	2.13784e-11
13.8	2.10785e-11	2.10205e-11	2.09828e-11	2.09238e-11	2.087e-11	2.11622e-11	2.13799e-11
13.82	2.10754e-11	2.10182e-11	2.09852e-11	2.09224e-11	2.08753e-11	2.11597e-11	2.13804e-11
13.84	2.10781e-11	2.10211e-11	2.0984e-11	2.09191e-11	2.08678e-11	2.11582e-11	2.13766e-11
13.86	2.10797e-11	2.10247e-11	2.09875e-11	2.09213e-11	2.08688e-11	2.11601e-11	2.13791e-11
13.88	2.10788e-11	2.10219e-11	2.09806e-11	2.09246e-11	2.08698e-11	2.11589e-11	2.13767e-11
13.9	2.10774e-11	2.10249e-11	2.09802e-11	2.09195e-11	2.08674e-11	2.11605e-11	2.13789e-11
13.92	2.1072e-11	2.10174e-11	2.09783e-11	2.09142e-11	2.0864e-11	2.11645e-11	2.13744e-11
13.94	2.10762e-11	2.10138e-11	2.09835e-11	2.09187e-11	2.0871e-11	2.11674e-11	2.13788e-11
13.96	2.10745e-11	2.10215e-11	2.09773e-11	2.09161e-11	2.08684e-11	2.11673e-11	2.13732e-11
13.98	2.10782e-11	2.10181e-11	2.09764e-11	2.09203e-11	2.08695e-11	2.11581e-11	2.13736e-11
14	2.10758e-11	2.10197e-11	2.0975e-11	2.09207e-11	2.08674e-11	2.11633e-11	2.13757e-11
14.02	2.10742e-11	2.10176e-11	2.09766e-11	2.09215e-11	2.08547e-11	2.11629e-11	2.13737e-11
14.04	2.10758e-11	2.10199e-11	2.09791e-11	2.09196e-11	2.08653e-11	2.11623e-11	2.13756e-11
14.06	2.10745e-11	2.10182e-11	2.09766e-11	2.09245e-11	2.08637e-11	2.11621e-11	2.13729e-11
14.08	2.10683e-11	2.10162e-11	2.09751e-11	2.09232e-11	2.08635e-11	2.11612e-11	2.13755e-11
14.1	2.10751e-11	2.10215e-11	2.09734e-11	2.09235e-11	2.08638e-11	2.11659e-11	2.1377e-11
14.12	2.10741e-11	2.10197e-11	2.09745e-11	2.09228e-11	2.08599e-11	2.11583e-11	2.13741e-11
14.14	2.10688e-11	2.1014e-11	2.09766e-11	2.0925e-11	2.08547e-11	2.11604e-11	2.13753e-11
14.16	2.10677e-11	2.10156e-11	2.0978e-11	2.09255e-11	2.08667e-11	2.11587e-11	2.13764e-11
14.18	2.10749e-11	2.10187e-11	2.09722e-11	2.09222e-11	2.08671e-11	2.11603e-11	2.13737e-11
14.2	2.10699e-11	2.10188e-11	2.09751e-11	2.09209e-11	2.08593e-11	2.11702e-11	2.13748e-11
14.22	2.10684e-11	2.10183e-11	2.09816e-11	2.09217e-11	2.08614e-11	2.11641e-11	2.13727e-11
14.24	2.10759e-11	2.10208e-11	2.09739e-11	2.09181e-11	2.08694e-11	2.11599e-11	2.13755e-11
14.26	2.10715e-11	2.10126e-11	2.09733e-11	2.09181e-11	2.08584e-11	2.11716e-11	2.13771e-11
14.28	2.10691e-11	2.10122e-11	2.09727e-11	2.09184e-11	2.08607e-11	2.11644e-11	2.13668e-11
14.3	2.10711e-11	2.10091e-11	2.09719e-11	2.09192e-11	2.08611e-11	2.11707e-11	2.13756e-11
14.32	2.10741e-11	2.10163e-11	2.09768e-11	2.09248e-11	2.08683e-11	2.1161e-11	2.13724e-11
14.34	2.10723e-11	2.10151e-11	2.09727e-11	2.09306e-11	2.08635e-11	2.11606e-11	2.13704e-11
14.36	2.10694e-11	2.10144e-11	2.09777e-11	2.09172e-11	2.08668e-11	2.11615e-11	2.13734e-11
14.38	2.10704e-11	2.10148e-11	2.09732e-11	2.09224e-11	2.08585e-11	2.11613e-11	2.13688e-11
14.4	2.10741e-11	2.1015e-11	2.09753e-11	2.09217e-11	2.08615e-11	2.11625e-11	2.13704e-11
14.42	2.10657e-11	2.10175e-11	2.09688e-11	2.09313e-11	2.08586e-11	2.11638e-11	2.13724e-11
14.44	2.10769e-11	2.10132e-11	2.0975e-11	2.09213e-11	2.08619e-11	2.11648e-11	2.13723e-11
14.46	2.10685e-11	2.10156e-11	2.09725e-11	2.09245e-11	2.08564e-11	2.11571e-11	2.13792e-11
14.48	2.10641e-11	2.1016e-11	2.09709e-11	2.09195e-11	2.08599e-11	2.1162e-11	2.13612e-11
14.5	2.10719e-11	2.10142e-11	2.09701e-11	2.0924e-11	2.08569e-11	2.11566e-11	2.13686e-11
14.52	2.10667e-11	2.10137e-11	2.09735e-11	2.09229e-11	2.08689e-11	2.11566e-11	2.1369e-11
14.54	2.10678e-11	2.10081e-11	2.09727e-11	2.09167e-11	2.0865e-11	2.11578e-11	2.13746e-11
14.56	2.10754e-11	2.10083e-11	2.09704e-11	2.09204e-11	2.08573e-11	2.11583e-11	2.13715e-11
14.58	2.10663e-11	2.10126e-11	2.09729e-11	2.09207e-11	2.08521e-11	2.11584e-11	2.138e-11
14.6	2.10708e-11	2.10094e-11	2.09671e-11	2.09188e-11	2.08549e-11	2.1161e-11	2.13691e-11
14.62	2.10695e-11	2.10121e-11	2.09714e-11	2.09216e-11	2.0859e-11	2.11592e-11	2.13676e-11
14.64	2.10738e-11	2.10154e-11	2.09705e-11	2.09185e-11	2.08549e-11	2.11521e-11	2.13738e-11
14.66	2.1069e-11	2.10074e-11	2.09714e-11	2.0923e-11	2.0855e-11	2.11562e-11	2.13709e-11
14.68	2.10726e-11	2.1013e-11	2.09741e-11	2.09219e-11	2.08515e-11	2.1157e-11	2.13665e-11
14.7	2.10654e-11	2.10106e-11	2.09732e-11	2.09129e-11	2.08564e-11	2.11499e-11	2.13647e-11
14.72	2.10689e-11	2.10143e-11	2.09659e-11	2.09176e-11	2.08556e-11	2.1154e-11	2.13694e-11
14.74	2.10658e-11	2.10079e-11	2.09663e-11	2.09196e-11	2.08551e-11	2.11543e-11	2.13681e-11
14.76	2.10672e-11	2.10083e-11	2.0966e-11	2.09215e-11	2.0854e-11	2.11537e-11	2.137e-11
14.78	2.10679e-11	2.10095e-11	2.09754e-11	2.09094e-11	2.08636e-11	2.11541e-11	2.13699e-11
14.8	2.10666e-11	2.10084e-11	2.09715e-11	2.09188e-11	2.08658e-11	2.11509e-11	2.13686e-11
14.82	2.10622e-11	2.10084e-11	2.09645e-11	2.09083e-11	2.08586e-11	2.11525e-11	2.13724e-11
14.84	2.10691e-11	2.10072e-11	2.09679e-11	2.09111e-11	2.08573e-11	2.11508e-11	2.1372e-11
14.86	2.10702e-11	2.10144e-11	2.09675e-11	2.09176e-11	2.08591e-11	2.11505e-11	2.13703e-11
14.88	2.10644e-11	2.10049e-11	2.09713e-11	2.0913e-11	2.08579e-11	2.11475e-11	2.13691e-11
14.9	2.10678e-11	2.10053e-11	2.0964e-11	2.09144e-11	2.08541e-11	2.11534e-11	2.13707e-11
14.92	2.1064e-11	2.10075e-11	2.09679e-11	2.09154e-11	2.08512e-11	2.11537e-11	2.13661e-11
14.94	2.10726e-11	2.10081e-11	2.09683e-11	2.09125e-11	2.08549e-11	2.11531e-11	2.13704e-11
14.96	2.10647e-11	2.10126e-11	2.09661e-11	2.09157e-11	2.08603e-11	2.11462e-11	2.13687e-11
14.98	2.10619e-11	2.10013e-11	2.09688e-11	2.09162e-11	2.08539e-11	2.11467e-11	2.13667e-11
15	2.10647e-11	2.10084e-11	2.09646e-11	2.09115e-11	2.08456e-11	2.11536e-11	2.13663e-11
15.02	2.10612e-11	2.10054e-11	2.09649e-11	2.0915e-11	2.08586e-11	2.11543e-11	2.1364e-11
15.04	2.10645e-11	2.10064e-11	2.09662e-11	2.09168e-11	2.08507e-11	2.11498e-11	2.13655e-11
15.06	2.1063e-11	2.10073e-11	2.09655e-11	2.09128e-11	2.08526e-11	2.11578e-11	2.13636e-11
15.08	2.10647e-11	2.10068e-11	2.0962e-11	2.0914e-11	2.08549e-11	2.11577e-11	2.13636e-11
15.1	2.10649e-11	2.10103e-11	2.09655e-11	2.0912e-11	2.0853e-11	2.11461e-11	2.13681e-11
15.12	2.10642e-11	2.10067e-11	2.09685e-11	2.09181e-11	2.08542e-11	2.11465e-11	2.13707e-11
15.14	2.10677e-11	2.09976e-11	2.09685e-11	2.09161e-11	2.08551e-11	2.11507e-11	2.13711e-11
15.16	2.10641e-11	2.10069e-11	2.09642e-11	2.09132e-11	2.08487e-11	2.1153e-11	2.13623e-11
15.18	2.10655e-11	2.10098e-11	2.09574e-11	2.09106e-11	2.08485e-11	2.11511e-11	2.13596e-11
15.2	2.10611e-11	2.10122e-11	2.09614e-11	2.09234e-11	2.08497e-11	2.11468e-11	2.13634e-11
15.22	2.10657e-11	2.10017e-11	2.09652e-11	2.09146e-11	2.08496e-11	2.11518e-11	2.13651e-11
15.24	2.10637e-11	2.10028e-11	2.09605e-11	2.09141e-11	2.08496e-11	2.11464e-11	2.13608e-11
15.26	2.10618e-11	2.10062e-11	2.09622e-11	2.09143e-11	2.08508e-11	2.11434e-11	2.1365e-11
15.28	2.10642e-11	2.10106e-11	2.09643e-11	2.09111e-11	2.08538e-11	2.11456e-11	2.13676e-11
15.3	2.10607e-11	2.10082e-11	2.09628e-11	2.09154e-11	2.08541e-11	2.11327e-11	2.13594e-11
15.32	2.10622e-11	2.10045e-11	2.09635e-11	2.09128e-11	2.08481e-11	2.11429e-11	2.13596e-11
15.34	2.1059e-11	2.09988e-11	2.09651e-11	2.0914e-11	2.08511e-11	2.11416e-11	2.13673e-11
15.36	2.10658e-11	2.09988e-11	2.09635e-11	2.09134e-11	2.08468e-11	2.11457e-11	2.13611e-11
15.38	2.10633e-11	2.10037e-11	2.09577e-11	2.09073e-11	2.08456e-11	2.11371e-11	2.13661e-11
15.4	2.10669e-11	2.10048e-11	2.09622e-11	2.09113e-11	2.08522e-11	2.11424e-11	2.13634e-11
15.42	2.10598e-11	2.10044e-11	2.09686e-11	2.09075e-11	2.08486e-11	2.11389e-11	2.13609e-11
15.44	2.10608e-11	2.10063e-11	2.09602e-11	2.09095e-11	2.08507e-11	2.115e-11	2.13595e-11
15.46	2.10623e-11	2.10028e-11	2.09635e-11	2.09135e-11	2.08496e-11	2.11396e-11	2.13617e-11
15.48	2.10579e-11	2.09997e-11	2.09605e-11	2.09081e-11	2.08465e-11	2.11464e-11	2.13533e-11
15.5	2.10684e-11	2.1e-11	2.0967e-11	2.09155e-11	2.08439e-11	2.1145e-11	2.13633e-11
15.52	2.10653e-11	2.10069e-11	2.09682e-11	2.0909e-11	2.08445e-11	2.11407e-11	2.13597e-11
15.54	2.10647e-11	2.1005e-11	2.09649e-11	2.09121e-11	2.08418e-11	2.11397e-11	2.13563e-11
15.56	2.10574e-11	2.10036e-11	2.09653e-11	2.09113e-11	2.08433e-11	2.11391e-11	2.13634e-11
15.58	2.10636e-11	2.10031e-11	2.09582e-11	2.09185e-11	2.08552e-11	2.11465e-11	2.13669e-11
15.6	2.10614e-11	2.10024e-11	2.09623e-11	2.09153e-11	2.08479e-11	2.11432e-11	2.13658e-11
15.62	2.10583e-11	2.10007e-11	2.09634e-11	2.09123e-11	2.08393e-11	2.11407e-11	2.13704e-11
15.64	2.10613e-11	2.09996e-11	2.09627e-11	2.09099e-11	2.08425e-11	2.1135e-11	2.13597e-11
15.66	2.10608e-11	2.10033e-11	2.09651e-11	2.09128e-11	2.08445e-11	2.11467e-11	2.13599e-11
15.68	2.10615e-11	2.10036e-11	2.09567e-11	2.09134e-11	2.08433e-11	2.11492e-11	2.13557e-11
15.7	2.10626e-11	2.10004e-11	2.09573e-11	2.0912e-11	2.08459e-11	2.11424e-11	2.13568e-11
15.72	2.10581e-11	2.09987e-11	2.09669e-11	2.091e-11	2.08421e-11	2.11452e-11	2.13584e-11
15.74	2.10576e-11	2.09984e-11	2.09581e-11	2.09056e-11	2.08449e-11	2.11452e-11	2.13558e-11
15.76	2.10576e-11	2.09948e-11	2.09578e-11	2.09089e-11	2.08421e-11	2.1142e-11	2.13528e-11
15.78	2.10539e-11	2.10024e-11	2.09647e-11	2.09203e-11	2.08427e-11	2.11393e-11	2.13572e-11
15.8	2.10635e-11	2.0998e-11	2.09597e-11	2.09104e-11	2.08449e-11	2.11417e-11	2.13568e-11
15.82	2.10546e-11	2.09997e-11	2.09594e-11	2.09086e-11	2.08478e-11	2.11432e-11	2.13586e-11
15.84	2.10582e-11	2.10004e-11	2.09566e-11	2.09087e-11	2.08486e-11	2.1144e-11	2.13536e-11
15.86	2.10616e-11	2.10013e-11	2.09575e-11	2.09097e-11	2.08465e-11	2.11416e-11	2.13547e-11
15.88	2.10552e-11	2.10015e-11	2.09544e-11	2.09123e-11	2.08421e-11	2.11473e-11	2.13542e-11
15.9	2.10614e-11	2.09989e-11	2.09556e-11	2.09182e-11	2.08443e-11	2.1138e-11	2.1354e-11
15.92	2.10595e-11	2.1e-11	2.09545e-11	2.09125e-11	2.08402e-11	2.11444e-11	2.1354e-11
15.94	2.10595e-11	2.09973e-11	2.09611e-11	2.09091e-11	2.08387e-11	2.11397e-11	2.13564e-11
15.96	2.10592e-11	2.09959e-11	2.09571e-11	2.09095e-11	2.08448e-11	2.11395e-11	2.1362e-11
15.98	2.10521e-11	2.09938e-11	2.09561e-11	2.09062e-11	2.0841e-11	2.11418e-11	2.13528e-11
16	2.10572e-11	2.09945e-11	2.09576e-11	2.09148e-11	2.08349e-11	2.11411e-11	2.13506e-11
16.02	2.10582e-11	2.09948e-11	2.09526e-11	2.09064e-11	2.08398e-11	2.11324e-11	2.13534e-11
16.04	2.10572e-11	2.09884e-11	2.09598e-11	2.09093e-11	2.08415e-11	2.11371e-11	2.13503e-11
16.06	2.10601e-11	2.09951e-11	2.09583e-11	2.09111e-11	2.08418e-11	2.11345e-11	2.13564e-11
16.08	2.10637e-11	2.0989e-11	2.09579e-11	2.09037e-11	2.08393e-11	2.11445e-11	2.13505e-11
16.1	2.10523e-11	2.0996e-11	2.09563e-11	2.09081e-11	2.08385e-11	2.11443e-11	2.1348e-11
16.12	2.10582e-11	2.09984e-11	2.09535e-11	2.09116e-11	2.08355e-11	2.11403e-11	2.13554e-11
16.14	2.10532e-11	2.09934e-11	2.09592e-11	2.09082e-11	2.08376e-11	2.1142e-11	2.13569e-11
16.16	2.10527e-11	2.09949e-11	2.09602e-11	2.09099e-11	2.08336e-11	2.11402e-11	2.13562e-11
16.18	2.10534e-11	2.09966e-11	2.09558e-11	2.09178e-11	2.08384e-11	2.11436e-11	2.13533e-11
16.2	2.10562e-11	2.09957e-11	2.0956e-11	2.09095e-11	2.08417e-11	2.11431e-11	2.13523e-11
16.22	2.10535e-11	2.09954e-11	2.0955e-11	2.09143e-11	2.08326e-11	2.11347e-11	2.13545e-11
16.24	2.1052e-11	2.09934e-11	2.09535e-11	2.09099e-11	2.08403e-11	2.11414e-11	2.13525e-11
16.26	2.10567e-11	2.09913e-11	2.09553e-11	2.09116e-11	2.08348e-11	2.11404e-11	2.13407e-11
16.28	2.10547e-11	2.0993e-11	2.09595e-11	2.09057e-11	2.08384e-11	2.1139e-11	2.13403e-11
16.3	2.10536e-11	2.09981e-11	2.09604e-11	2.09057e-11	2.08403e-11	2.11383e-11	2.13381e-11
16.32	2.10532e-11	2.09975e-11	2.09554e-11	2.09041e-11	2.08379e-11	2.11368e-11	2.13375e-11
16.34	2.10507e-11	2.09896e-11	2.09552e-11	2.09126e-11	2.08304e-11	2.11377e-11	2.13422e-11
16.36	2.10572e-11	2.09934e-11	2.09553e-11	2.09094e-11	2.08343e-11	2.11351e-11	2.13407e-11
16.38	2.10531e-11	2.09968e-11	2.09569e-11	2.09135e-11	2.08367e-11	2.11284e-11	2.13442e-11
16.4	2.10597e-11	2.09944e-11	2.09549e-11	2.09067e-11	2.08406e-11	2.11427e-11	2.13451e-11
16.42	2.10531e-11	2.09919e-11	2.0957e-11	2.0906e-11	2.08365e-11	2.1141e-11	2.13412e-11
16.44	2.10521e-11	2.09935e-11	2.09553e-11	2.09136e-11	2.08308e-11	2.11366e-11	2.13417e-11
16.46	2.10536e-11	2.09966e-11	2.09513e-11	2.09034e-11	2.08431e-11	2.11388e-11	2.13432e-11
16.48	2.10527e-11	2.09938e-11	2.09536e-11	2.09129e-11	2.08378e-11	2.11372e-11	2.13386e-11
16.5	2.10565e-11	2.09936e-11	2.09554e-11	2.09082e-11	2.08353e-11	2.11319e-11	2.13402e-11
16.52	2.10555e-11	2.09927e-11	2.09561e-11	2.09032e-11	2.08371e-11	2.11372e-11	2.13402e-11
16.54	2.10478e-11	2.09918e-11	2.095e-11	2.09085e-11	2.08336e-11	2.11386e-11	2.13348e-11
16.56	2.10473e-11	2.09952e-11	2.09544e-11	2.09124e-11	2.08334e-11	2.11393e-11	2.13346e-11
16.58	2.10572e-11	2.09893e-11	2.09533e-11	2.09047e-11	2.08327e-11	2.11397e-11	2.13396e-11
16.6	2.10525e-11	2.09865e-11	2.09537e-11	2.09077e-11	2.08349e-11	2.11388e-11	2.13363e-11
16.62	2.10521e-11	2.09921e-11	2.09533e-11	2.09081e-11	2.08401e-11	2.11364e-11	2.13418e-11
16.64	2.10522e-11	2.09904e-11	2.09507e-11	2.09116e-11	2.08305e-11	2.11308e-11	2.13451e-11
16.66	2.10513e-11	2.0988e-11	2.09562e-11	2.0914e-11	2.08335e-11	2.11345e-11	2.13454e-11
16.68	2.10578e-11	2.0989e-11	2.0956e-11	2.09133e-11	2.08289e-11	2.11339e-11	2.13422e-11
16.7	2.10509e-11	2.09921e-11	2.0952e-11	2.09096e-11	2.08326e-11	2.1133e-11	2.13431e-11
16.72	2.1048e-11	2.09927e-11	2.09583e-11	2.09103e-11	2.08291e-11	2.1129e-11	2.13414e-11
16.74	2.10499e-11	2.09872e-11	2.0951e-11	2.09103e-11	2.08305e-11	2.1137e-11	2.13437e-11
16.76	2.10474e-11	2.09893e-11	2.09516e-11	2.09069e-11	2.08271e-11	2.11303e-11	2.13412e-11
16.78	2.10531e-11	2.0989e-11	2.09491e-11	2.09083e-11	2.08326e-11	2.11362e-11	2.13381e-11
16.8	2.10554e-11	2.09918e-11	2.0948e-11	2.0904e-11	2.08344e-11	2.11363e-11	2.1339e-11
16.82	2.10504e-11	2.0991e-11	2.09526e-11	2.09084e-11	2.08288e-11	2.11355e-11	2.13452e-11
16.84	2.10507e-11	2.09938e-11	2.09502e-11	2.09094e-11	2.08288e-11	2.11307e-11	2.13385e-11
16.86	2.10539e-11	2.09912e-11	2.09504e-11	2.09075e-11	2.08238e-11	2.11349e-11	2.13417e-11
16.88	2.10491e-11	2.09868e-11	2.09479e-11	2.09035e-11	2.08262e-11	2.11319e-11	2.13395e-11
16.9	2.10555e-11	2.09887e-11	2.09476e-11	2.09076e-11	2.08257e-11	2.11342e-11	2.1341e-11
16.92	2.10505e-11	2.0989e-11	2.09516e-11	2.09025e-11	2.0829e-11	2.11366e-11	2.13351e-11
16.94	2.10565e-11	2.09851e-11	2.09513e-11	2.09113e-11	2.08311e-11	2.11357e-11	2.13387e-11
16.96	2.10498e-11	2.09944e-11	2.09538e-11	2.09075e-11	2.08321e-11	2.11353e-11	2.13378e-11
16.98	2.10522e-11	2.09868e-11	2.09457e-11	2.09044e-11	2.08353e-11	2.11388e-11	2.13455e-11
17	2.10482e-11	2.09851e-11	2.09504e-11	2.0904e-11	2.08358e-11	2.11405e-11	2.13477e-11
17.02	2.10546e-11	2.09876e-11	2.09546e-11	2.09076e-11	2.08296e-11	2.11301e-11	2.13417e-11
17.04	2.10513e-11	2.09854e-11	2.09497e-11	2.09067e-11	2.08337e-11	2.11324e-11	2.13413e-11
17.06	2.10508e-11	2.09864e-11	2.09468e-11	2.0903e-11	2.08298e-11	2.11284e-11	2.13433e-11
17.08	2.105e-11	2.0985e-11	2.09519e-11	2.09011e-11	2.08296e-11	2.11328e-11	2.13345e-11
17.1	2.10543e-11	2.09879e-11	2.09492e-11	2.09088e-11	2.08264e-11	2.11376e-11	2.1344e-11
17.12	2.10558e-11	2.09863e-11	2.09525e-11	2.09105e-11	2.08252e-11	2.11405e-11	2.13379e-11
17.14	2.10515e-11	2.09916e-11	2.09462e-11	2.09045e-11	2.0824e-11	2.11294e-11	2.13381e-11
17.16	2.10512e-11	2.09821e-11	2.09512e-11	2.09091e-11	2.08301e-11	2.11327e-11	2.13385e-11
17.18	2.10489e-11	2.0984e-11	2.09466e-11	2.09129e-11	2.0828e-11	2.11375e-11	2.13354e-11
17.2	2.10497e-11	2.09931e-11	2.09488e-11	2.09089e-11	2.08204e-11	2.11295e-11	2.13458e-11
17.22	2.10498e-11	2.09875e-11	2.09513e-11	2.09025e-11	2.0824e-11	2.11308e-11	2.13423e-11
17.24	2.10444e-11	2.09825e-11	2.095e-11	2.09068e-11	2.08247e-11	2.11383e-11	2.13389e-11
17.26	2.10461e-11	2.09884e-11	2.09467e-11	2.0914e-11	2.08237e-11	2.11385e-11	2.13342e-11
17.28	2.10539e-11	2.09873e-11	2.09504e-11	2.0904e-11	2.08237e-11	2.11349e-11	2.13359e-11
17.3	2.10438e-11	2.09874e-11	2.09458e-11	2.09059e-11	2.08238e-11	2.11361e-11	2.13332e-11
17.32	2.10495e-11	2.09865e-11	2.09552e-11	2.09058e-11	2.08219e-11	2.1133e-11	2.13324e-11
17.34	2.10543e-11	2.09891e-11	2.09507e-11	2.09048e-11	2.0823e-11	2.11353e-11	2.13306e-11
17.36	2.10498e-11	2.09809e-11	2.09448e-11	2.09047e-11	2.08193e-11	2.11372e-11	2.13318e-11
17.38	2.10535e-11	2.0986e-11	2.09439e-11	2.09085e-11	2.08244e-11	2.1138e-11	2.13341e-11
17.4	2.10509e-11	2.09858e-11	2.09454e-11	2.09071e-11	2.08292e-11	2.11401e-11	2.13353e-11
17.42	2.10432e-11	2.0991e-11	2.09415e-11	2.09097e-11	2.08237e-11	2.1133e-11	2.1337e-11
17.44	2.10524e-11	2.09836e-11	2.0943e-11	2.09035e-11	2.0823e-11	2.11398e-11	2.13333e-11
17.46	2.10528e-11	2.0983e-11	2.09511e-11	2.09067e-11	2.08191e-11	2.11315e-11	2.13314e-11
17.48	2.1045e-11	2.09822e-11	2.09468e-11	2.09012e-11	2.08275e-11	2.1135e-11	2.13307e-11
17.5	2.10517e-11	2.09806e-11	2.09364e-11	2.09026e-11	2.08259e-11	2.11278e-11	2.13374e-11
17.52	2.10529e-11	2.09888e-11	2.09424e-11	2.09e-11	2.08245e-11	2.11323e-11	2.13377e-11
17.54	2.10489e-11	2.09887e-11	2.09441e-11	2.08929e-11	2.08243e-11	2.11329e-11	2.13388e-11
17.56	2.10484e-11	2.09891e-11	2.09391e-11	2.09048e-11	2.08211e-11	2.11334e-11	2.13398e-11
17.58	2.10451e-11	2.09869e-11	2.09422e-11	2.09055e-11	2.08232e-11	2.11338e-11	2.13317e-11
17.6	2.10533e-11	2.09794e-11	2.09428e-11	2.09053e-11	2.08226e-11	2.11307e-11	2.13347e-11
17.62	2.10466e-11	2.09835e-11	2.09395e-11	2.08982e-11	2.08156e-11	2.1136e-11	2.13333e-11
17.64	2.10484e-11	2.09859e-11	2.09455e-11	2.09085e-11	2.08159e-11	2.11315e-11	2.13313e-11
17.66	2.10492e-11	2.09815e-11	2.0946e-11	2.09051e-11	2.08194e-11	2.11358e-11	2.13327e-11
17.68	2.10462e-11	2.09806e-11	2.09382e-11	2.09005e-11	2.08243e-11	2.11324e-11	2.13348e-11
17.7	2.1047e-11	2.09879e-11	2.0945e-11	2.09078e-11	2.08175e-11	2.11347e-11	2.13333e-11
17.72	2.10471e-11	2.09812e-11	2.09347e-11	2.0901e-11	2.08179e-11	2.11366e-11	2.1334e-11
17.74	2.10458e-11	2.09828e-11	2.09431e-11	2.09007e-11	2.08268e-11	2.11313e-11	2.1332e-11
17.76	2.10481e-11	2.09843e-11	2.09383e-11	2.09051e-11	2.08139e-11	2.1132e-11	2.13359e-11
17.78	2.10516e-11	2.09823e-11	2.09388e-11	2.0904e-11	2.0818e-11	2.1136e-11	2.13335e-11
17.8	2.10482e-11	2.0978e-11	2.09442e-11	2.09001e-11	2.08168e-11	2.11345e-11	2.13319e-11
17.82	2.10442e-11	2.09798e-11	2.09433e-11	2.09136e-11	2.08197e-11	2.11334e-11	2.13329e-11
17.84	2.10462e-11	2.09818e-11	2.09456e-11	2.09008e-11	2.08182e-11	2.11333e-11	2.13339e-11
17.86	2.1043e-11	2.09799e-11	2.09409e-11	2.0903e-11	2.08202e-11	2.11325e-11	2.13378e-11
17.88	2.10469e-11	2.09837e-11	2.09426e-11	2.09058e-11	2.08148e-11	2.11389e-11	2.13242e-11
17.9	2.10469e-11	2.09834e-11	2.09445e-11	2.08955e-11	2.08202e-11	2.11308e-11	2.13295e-11
17.92	2.10473e-11	2.09734e-11	2.0943e-11	2.08934e-11	2.08134e-11	2.11345e-11	2.13281e-11
17.94	2.10439e-11	2.09804e-11	2.09424e-11	2.08983e-11	2.082e-11	2.11315e-11	2.13281e-11
17.96	2.1047e-11	2.09819e-11	2.09454e-11	2.09009e-11	2.08191e-11	2.11323e-11	2.13271e-11
17.98	2.10443e-11	2.09801e-11	2.09399e-11	2.09005e-11	2.08214e-11	2.11418e-11	2.13343e-11
18	2.10481e-11	2.09802e-11	2.09394e-11	2.09018e-11	2.08195e-11	2.11308e-11	2.13305e-11
18.02	2.10499e-11	2.0983e-11	2.09395e-11	2.09036e-11	2.08202e-11	2.11303e-11	2.13324e-11
18.04	2.10498e-11	2.09851e-11	2.0944e-11	2.08979e-11	2.08214e-11	2.11326e-11	2.13401e-11
18.06	2.10478e-11	2.09849e-11	2.09431e-11	2.0903e-11	2.08185e-11	2.11384e-11	2.13335e-11
18.08	2.10427e-11	2.09831e-11	2.09406e-11	2.09064e-11	2.08182e-11	2.11368e-11	2.13298e-11
18.1	2.10481e-11	2.09774e-11	2.09452e-11	2.09027e-11	2.08191e-11	2.11343e-11	2.13297e-11
18.12	2.10486e-11	2.09808e-11	2.09425e-11	2.09024e-11	2.08138e-11	2.11315e-11	2.1326e-11
18.14	2.1049e-11	2.09847e-11	2.09423e-11	2.08969e-11	2.08189e-11	2.11281e-11	2.13286e-11
18.16	2.10429e-11	2.09834e-11	2.09397e-11	2.08983e-11	2.08107e-11	2.11257e-11	2.13238e-11
18.18	2.10457e-11	2.09756e-11	2.09453e-11	2.08953e-11	2.08133e-11	2.11376e-11	2.13387e-11
18.2	2.10458e-11	2.09834e-11	2.0943e-11	2.08982e-11	2.08248e-11	2.11302e-11	2.13289e-11
18.22	2.10435e-11	2.09893e-11	2.09453e-11	2.09009e-11	2.08157e-11	2.11248e-11	2.13321e-11
18.24	2.10441e-11	2.09775e-11	2.09445e-11	2.09001e-11	2.08189e-11	2.11312e-11	2.13293e-11
18.26	2.10417e-11	2.09798e-11	2.09379e-11	2.09061e-11	2.08201e-11	2.11281e-11	2.13344e-11
18.28	2.10405e-11	2.09854e-11	2.09458e-11	2.08962e-11	2.08152e-11	2.11267e-11	2.13362e-11
18.3	2.10451e-11	2.09847e-11	2.09372e-11	2.09011e-11	2.08144e-11	2.11288e-11	2.13342e-11
18.32	2.10461e-11	2.09767e-11	2.09435e-11	2.08988e-11	2.08205e-11	2.11209e-11	2.13318e-11
18.34	2.10469e-11	2.098e-11	2.0939e-11	2.08977e-11	2.08146e-11	2.11246e-11	2.13346e-11
18.36	2.105e-11	2.09749e-11	2.0943e-11	2.08999e-11	2.08143e-11	2.11249e-11	2.13304e-11
18.38	2.10429e-11	2.09779e-11	2.09382e-11	2.09008e-11	2.08143e-11	2.11233e-11	2.13334e-11
18.4	2.10454e-11	2.09834e-11	2.09375e-11	2.09028e-11	2.08073e-11	2.11276e-11	2.13283e-11
18.42	2.10443e-11	2.09791e-11	2.09362e-11	2.08962e-11	2.08177e-11	2.1131e-11	2.13324e-11
18.44	2.10434e-11	2.09849e-11	2.09376e-11	2.09015e-11	2.08141e-11	2.11271e-11	2.13263e-11
18.46	2.10451e-11	2.09796e-11	2.09387e-11	2.08994e-11	2.08041e-11	2.11277e-11	2.13303e-11
18.48	2.10451e-11	2.09836e-11	2.09417e-11	2.08921e-11	2.08178e-11	2.11266e-11	2.13266e-11
18.5	2.10417e-11	2.09777e-11	2.09366e-11	2.0898e-11	2.08129e-11	2.11226e-11	2.13346e-11
18.52	2.10446e-11	2.09791e-11	2.09351e-11	2.08962e-11	2.08152e-11	2.11243e-11	2.1326e-11
18.54	2.10403e-11	2.09783e-11	2.09395e-11	2.08981e-11	2.08135e-11	2.11351e-11	2.1329e-11
18.56	2.10417e-11	2.09837e-11	2.09427e-11	2.0896e-11	2.08154e-11	2.11221e-11	2.13302e-11
18.58	2.10399e-11	2.09782e-11	2.09331e-11	2.09008e-11	2.08151e-11	2.11264e-11	2.13283e-11
18.6	2.10438e-11	2.09809e-11	2.09369e-11	2.08942e-11	2.08113e-11	2.11283e-11	2.13233e-11
18.62	2.10451e-11	2.09787e-11	2.09363e-11	2.09014e-11	2.08069e-11	2.11257e-11	2.13308e-11
18.64	2.10502e-11	2.09789e-11	2.0937e-11	2.08989e-11	2.08088e-11	2.11259e-11	2.13307e-11
18.66	2.10415e-11	2.09789e-11	2.09398e-11	2.09025e-11	2.08083e-11	2.11286e-11	2.13228e-11
18.68	2.1045e-11	2.09814e-11	2.09384e-11	2.08962e-11	2.08086e-11	2.11305e-11	2.13229e-11
18.7	2.10485e-11	2.09792e-11	2.09409e-11	2.08948e-11	2.08105e-11	2.11295e-11	2.13265e-11
18.72	2.10446e-11	2.09684e-11	2.09407e-11	2.08972e-11	2.08023e-11	2.11273e-11	2.13236e-11
18.74	2.10446e-11	2.09805e-11	2.09398e-11	2.08967e-11	2.08133e-11	2.11225e-11	2.13184e-11
18.76	2.10438e-11	2.09826e-11	2.09377e-11	2.08958e-11	2.08125e-11	2.11182e-11	2.13201e-11
18.78	2.10451e-11	2.09763e-11	2.09415e-11	2.08951e-11	2.08125e-11	2.11235e-11	2.13242e-11
18.8	2.10405e-11	2.09779e-11	2.094e-11	2.09039e-11	2.08136e-11	2.11288e-11	2.1317e-11
18.82	2.10442e-11	2.09831e-11	2.09365e-11	2.08934e-11	2.08136e-11	2.11246e-11	2.13211e-11
18.84	2.10473e-11	2.09801e-11	2.09344e-11	2.08936e-11	2.08105e-11	2.11284e-11	2.13188e-11
18.86	2.10425e-11	2.09795e-11	2.09393e-11	2.08976e-11	2.08038e-11	2.11307e-11	2.13239e-11
18.88	2.10406e-11	2.09794e-11	2.0932e-11	2.0893e-11	2.08199e-11	2.11341e-11	2.13201e-11
18.9	2.10462e-11	2.09719e-11	2.09398e-11	2.08987e-11	2.08053e-11	2.11335e-11	2.13232e-11
18.92	2.10475e-11	2.09736e-11	2.09337e-11	2.0897e-11	2.08168e-11	2.1128e-11	2.13279e-11
18.94	2.1046e-11	2.09756e-11	2.09398e-11	2.0896e-11	2.08168e-11	2.11278e-11	2.13227e-11
18.96	2.1044e-11	2.09717e-11	2.09306e-11	2.08953e-11	2.08049e-11	2.1126e-11	2.13249e-11
18.98	2.10393e-11	2.09737e-11	2.09344e-11	2.08954e-11	2.0815e-11	2.11254e-11	2.1325e-11
19	2.10383e-11	2.09756e-11	2.09391e-11	2.08998e-11	2.0812e-11	2.11283e-11	2.13216e-11
19.02	2.10402e-11	2.09765e-11	2.09375e-11	2.08988e-11	2.08118e-11	2.11301e-11	2.13256e-11
19.04	2.10445e-11	2.09788e-11	2.09369e-11	2.08979e-11	2.0817e-11	2.11227e-11	2.13241e-11
19.06	2.10459e-11	2.09734e-11	2.09348e-11	2.0898e-11	2.08134e-11	2.11259e-11	2.13249e-11
19.08	2.10407e-11	2.09769e-11	2.09341e-11	2.08949e-11	2.0806e-11	2.11173e-11	2.13185e-11
19.1	2.10416e-11	2.09788e-11	2.093e-11	2.09022e-11	2.08127e-11	2.11204e-11	2.13258e-11
19.12	2.10428e-11	2.09774e-11	2.09359e-11	2.0897e-11	2.08027e-11	2.11166e-11	2.13172e-11
19.14	2.10426e-11	2.09757e-11	2.09365e-11	2.09048e-11	2.08106e-11	2.11168e-11	2.13211e-11
19.16	2.10466e-11	2.09772e-11	2.09367e-11	2.09037e-11	2.0808e-11	2.11147e-11	2.13223e-11
19.18	2.10481e-11	2.09748e-11	2.0931e-11	2.08943e-11	2.08154e-11	2.11126e-11	2.13211e-11
19.2	2.10502e-11	2.09751e-11	2.09362e-11	2.0898e-11	2.08091e-11	2.1111e-11	2.13248e-11
19.22	2.1049e-11	2.0977e-11	2.09391e-11	2.09022e-11	2.08058e-11	2.11142e-11	2.1325e-11
19.24	2.10461e-11	2.097e-11	2.09335e-11	2.09004e-11	2.08071e-11	2.11139e-11	2.13236e-11
19.26	2.10405e-11	2.09746e-11	2.09359e-11	2.08961e-11	2.081e-11	2.11176e-11	2.13309e-11
19.28	2.10421e-11	2.09766e-11	2.0933e-11	2.09053e-11	2.08074e-11	2.11129e-11	2.13245e-11
19.3	2.10471e-11	2.09693e-11	2.09367e-11	2.08974e-11	2.08113e-11	2.11086e-11	2.13189e-11
19.32	2.10462e-11	2.09753e-11	2.0933e-11	2.09015e-11	2.08107e-11	2.11137e-11	2.13195e-11
19.34	2.1041e-11	2.09758e-11	2.09364e-11	2.08975e-11	2.0803e-11	2.11122e-11	2.13246e-11
19.36	2.10383e-11	2.09746e-11	2.09301e-11	2.08956e-11	2.08054e-11	2.1113e-11	2.13167e-11
19.38	2.10437e-11	2.09725e-11	2.09377e-11	2.09051e-11	2.08101e-11	2.11141e-11	2.13218e-11
19.4	2.10424e-11	2.0977e-11	2.09309e-11	2.0898e-11	2.08052e-11	2.11152e-11	2.13206e-11
19.42	2.10506e-11	2.09732e-11	2.09321e-11	2.08987e-11	2.08038e-11	2.1112e-11	2.1318e-11
19.44	2.10386e-11	2.09754e-11	2.09352e-11	2.0897e-11	2.08139e-11	2.11121e-11	2.1317e-11
19.46	2.10395e-11	2.09753e-11	2.09351e-11	2.09007e-11	2.08026e-11	2.11092e-11	2.13142e-11
19.48	2.10424e-11	2.09738e-11	2.09324e-11	2.08962e-11	2.0809e-11	2.11183e-11	2.13208e-11
19.5	2.10414e-11	2.0976e-11	2.09352e-11	2.08994e-11	2.08002e-11	2.11125e-11	2.13236e-11
19.52	2.10429e-11	2.0978e-11	2.09266e-11	2.08912e-11	2.08035e-11	2.11117e-11	2.13237e-11
19.54	2.10417e-11	2.09788e-11	2.09337e-11	2.08975e-11	2.08045e-11	2.11085e-11	2.13229e-11
19.56	2.10459e-11	2.09818e-11	2.09331e-11	2.08963e-11	2.08062e-11	2.11126e-11	2.13214e-11
19.58	2.10408e-11	2.09777e-11	2.09277e-11	2.08996e-11	2.08052e-11	2.11104e-11	2.13202e-11
19.6	2.10452e-11	2.09807e-11	2.09366e-11	2.08931e-11	2.08037e-11	2.11109e-11	2.1325e-11
19.62	2.10414e-11	2.09719e-11	2.09337e-11	2.08879e-11	2.07949e-11	2.11145e-11	2.13268e-11
19.64	2.10381e-11	2.09837e-11	2.09285e-11	2.08931e-11	2.08033e-11	2.11087e-11	2.13256e-11
19.66	2.10443e-11	2.09819e-11	2.093e-11	2.08996e-11	2.08024e-11	2.11095e-11	2.13228e-11
19.68	2.10403e-11	2.09782e-11	2.09326e-11	2.0897e-11	2.0807e-11	2.11094e-11	2.13282e-11
19.7	2.10382e-11	2.09742e-11	2.09356e-11	2.09006e-11	2.08044e-11	2.11027e-11	2.13229e-11
19.72	2.10455e-11	2.0975e-11	2.09317e-11	2.08938e-11	2.07982e-11	2.11067e-11	2.13193e-11
19.74	2.10383e-11	2.09765e-11	2.09331e-11	2.08974e-11	2.08016e-11	2.11107e-11	2.13171e-11
19.76	2.10457e-11	2.09803e-11	2.09341e-11	2.08958e-11	2.08066e-11	2.11143e-11	2.13193e-11
19.78	2.10458e-11	2.09769e-11	2.09299e-11	2.08934e-11	2.08047e-11	2.11139e-11	2.13177e-11
19.8	2.10406e-11	2.09789e-11	2.09334e-11	2.08891e-11	2.08079e-11	2.11117e-11	2.13242e-11
19.82	2.10383e-11	2.09806e-11	2.09355e-11	2.08947e-11	2.0802e-11	2.11112e-11	2.13204e-11
19.84	2.10415e-11	2.09789e-11	2.09354e-11	2.08926e-11	2.08026e-11	2.1106e-11	2.13216e-11
19.86	2.104e-11	2.09813e-11	2.09253e-11	2.0896e-11	2.08004e-11	2.11048e-11	2.13223e-11
19.88	2.10395e-11	2.09754e-11	2.09358e-11	2.08927e-11	2.08013e-11	2.11041e-11	2.13217e-11
19.9	2.1044e-11	2.09818e-11	2.09287e-11	2.08963e-11	2.08056e-11	2.11096e-11	2.13214e-11
19.92	2.10406e-11	2.09812e-11	2.0931e-11	2.08959e-11	2.07951e-11	2.11089e-11	2.13205e-11
19.94	2.10404e-11	2.09758e-11	2.09331e-11	2.08967e-11	2.0805e-11	2.1106e-11	2.13208e-11
19.96	2.10402e-11	2.09761e-11	2.09311e-11	2.08953e-11	2.08024e-11	2.11092e-11	2.13213e-11
19.98	2.10406e-11	2.09807e-11	2.09268e-11	2.08986e-11	2.08007e-11	2.11051e-11	2.1318e-11
20	2.10377e-11	2.09733e-11	2.0927e-11	2.08961e-11	2.08001e-11	2.11082e-11	2.13164e-11
20.02	2.10399e-11	2.09753e-11	2.09324e-11	2.08992e-11	2.07972e-11	2.11065e-11	2.13164e-11
20.04	2.10383e-11	2.09761e-11	2.09266e-11	2.08967e-11	2.07994e-11	2.11085e-11	2.13215e-11
20.06	2.10374e-11	2.09765e-11	2.09281e-11	2.08942e-11	2.08012e-11	2.11162e-11	2.13179e-11
20.08	2.104e-11	2.09738e-11	2.09311e-11	2.08974e-11	2.08011e-11	2.11067e-11	2.13162e-11
20.1	2.10418e-11	2.09788e-11	2.09311e-11	2.08926e-11	2.07972e-11	2.11133e-11	2.13154e-11
20.12	2.104e-11	2.09754e-11	2.09277e-11	2.08898e-11	2.08058e-11	2.11127e-11	2.13134e-11
20.14	2.1042e-11	2.09795e-11	2.09237e-11	2.08981e-11	2.08024e-11	2.11137e-11	2.13213e-11
20.16	2.10384e-11	2.09819e-11	2.09343e-11	2.08987e-11	2.08022e-11	2.11106e-11	2.13197e-11
20.18	2.1038e-11	2.09849e-11	2.09309e-11	2.09009e-11	2.08039e-11	2.11043e-11	2.13236e-11
20.2	2.10416e-11	2.09781e-11	2.09305e-11	2.08938e-11	2.07942e-11	2.1102e-11	2.13202e-11
20.22	2.1037e-11	2.09816e-11	2.09301e-11	2.08919e-11	2.08026e-11	2.11082e-11	2.13139e-11
20.24	2.10417e-11	2.0979e-11	2.09287e-11	2.08934e-11	2.0798e-11	2.11045e-11	2.13181e-11
20.26	2.10436e-11	2.09819e-11	2.09291e-11	2.08934e-11	2.08054e-11	2.11058e-11	2.13246e-11
20.28	2.10474e-11	2.0981e-11	2.09303e-11	2.0896e-11	2.08097e-11	2.11111e-11	2.13175e-11
20.3	2.10429e-11	2.09825e-11	2.09237e-11	2.0892e-11	2.07995e-11	2.11066e-11	2.13232e-11
20.32	2.10407e-11	2.09777e-11	2.09265e-11	2.08946e-11	2.08033e-11	2.11092e-11	2.13148e-11
20.34	2.10418e-11	2.09812e-11	2.09295e-11	2.08924e-11	2.07966e-11	2.11078e-11	2.13188e-11
20.36	2.10422e-11	2.09773e-11	2.09248e-11	2.08916e-11	2.07965e-11	2.11005e-11	2.13168e-11
20.38	2.1039e-11	2.09849e-11	2.09218e-11	2.08911e-11	2.08012e-11	2.1107e-11	2.13155e-11
20.4	2.10383e-11	2.09831e-11	2.09261e-11	2.08912e-11	2.07904e-11	2.11022e-11	2.13135e-11
20.42	2.10411e-11	2.09789e-11	2.0925e-11	2.08898e-11	2.07979e-11	2.11071e-11	2.13154e-11
20.44	2.10381e-11	2.09818e-11	2.09251e-11	2.0893e-11	2.07937e-11	2.11013e-11	2.13149e-11
20.46	2.10402e-11	2.09777e-11	2.09278e-11	2.08859e-11	2.0798e-11	2.11038e-11	2.13162e-11
20.48	2.104e-11	2.0983e-11	2.09253e-11	2.08906e-11	2.0795e-11	2.11033e-11	2.13189e-11
20.5	2.10403e-11	2.09765e-11	2.09295e-11	2.08967e-11	2.07999e-11	2.10977e-11	2.13167e-11
20.52	2.10423e-11	2.09799e-11	2.09296e-11	2.08897e-11	2.07991e-11	2.11057e-11	2.1318e-11
20.54	2.10382e-11	2.09848e-11	2.09241e-11	2.08919e-11	2.07938e-11	2.11064e-11	2.13122e-11
20.56	2.10398e-11	2.09838e-11	2.09263e-11	2.08892e-11	2.08004e-11	2.11021e-11	2.13155e-11
20.58	2.10395e-11	2.09838e-11	2.09202e-11	2.08959e-11	2.07988e-11	2.11037e-11	2.13189e-11
20.6	2.10409e-11	2.09773e-11	2.09221e-11	2.08933e-11	2.0799e-11	2.11037e-11	2.13152e-11
20.62	2.1038e-11	2.09814e-11	2.09324e-11	2.08974e-11	2.0797e-11	2.1106e-11	2.13107e-11
20.64	2.10366e-11	2.09832e-11	2.09252e-11	2.08883e-11	2.07941e-11	2.11013e-11	2.13179e-11
20.66	2.10442e-11	2.09795e-11	2.09249e-11	2.08947e-11	2.07947e-11	2.11082e-11	2.13132e-11
20.68	2.10379e-11	2.09775e-11	2.09263e-11	2.0888e-11	2.07936e-11	2.11033e-11	2.13166e-11
20.7	2.10377e-11	2.09761e-11	2.09237e-11	2.08884e-11	2.07952e-11	2.11071e-11	2.13139e-11
20.72	2.10361e-11	2.09787e-11	2.09241e-11	2.08954e-11	2.07948e-11	2.11044e-11	2.13186e-11
20.74	2.10446e-11	2.09794e-11	2.09248e-11	2.08834e-11	2.0797e-11	2.111e-11	2.13148e-11
20.76	2.10364e-11	2.09742e-11	2.09288e-11	2.08907e-11	2.07888e-11	2.11042e-11	2.13166e-11
20.78	2.10308e-11	2.09771e-11	2.09238e-11	2.08889e-11	2.07979e-11	2.11077e-11	2.13119e-11
20.8	2.1038e-11	2.09852e-11	2.09274e-11	2.08907e-11	2.07963e-11	2.11074e-11	2.13145e-11
20.82	2.10391e-11	2.09781e-11	2.09235e-11	2.08898e-11	2.07904e-11	2.11059e-11	2.13101e-11
20.84	2.10445e-11	2.09776e-11	2.09234e-11	2.08885e-11	2.07853e-11	2.11072e-11	2.13161e-11
20.86	2.1043e-11	2.0979e-11	2.09252e-11	2.08868e-11	2.07904e-11	2.11064e-11	2.13143e-11
20.88	2.10334e-11	2.09838e-11	2.0924e-11	2.0891e-11	2.07851e-11	2.10965e-11	2.13093e-11
20.9	2.10346e-11	2.09813e-11	2.0925e-11	2.08896e-11	2.07951e-11	2.11023e-11	2.13134e-11
20.92	2.10327e-11	2.09817e-11	2.0922e-11	2.08921e-11	2.07877e-11	2.11046e-11	2.13184e-11
20.94	2.10296e-11	2.09831e-11	2.0928e-11	2.08915e-11	2.07889e-11	2.11041e-11	2.13088e-11
20.96	2.10337e-11	2.09826e-11	2.09214e-11	2.08868e-11	2.07936e-11	2.1104e-11	2.1314e-11
20.98	2.10364e-11	2.09817e-11	2.09179e-11	2.08916e-11	2.07866e-11	2.11042e-11	2.13097e-11
21	2.10333e-11	2.09788e-11	2.09341e-11	2.08893e-11	2.07872e-11	2.11044e-11	2.13082e-11
21.02	2.1033e-11	2.09825e-11	2.09284e-11	2.08868e-11	2.07907e-11	2.11046e-11	2.13059e-11
21.04	2.10377e-11	2.09771e-11	2.09285e-11	2.08881e-11	2.07898e-11	2.11033e-11	2.13065e-11
21.06	2.10324e-11	2.09805e-11	2.09277e-11	2.08894e-11	2.07893e-11	2.11088e-11	2.13124e-11
21.08	2.10356e-11	2.09841e-11	2.09248e-11	2.08918e-11	2.07913e-11	2.11058e-11	2.13095e-11
21.1	2.10295e-11	2.0979e-11	2.09242e-11	2.08916e-11	2.0792e-11	2.11051e-11	2.13099e-11
21.12	2.10319e-11	2.09857e-11	2.09259e-11	2.08878e-11	2.07901e-11	2.11019e-11	2.13148e-11
21.14	2.10354e-11	2.09856e-11	2.0923e-11	2.08869e-11	2.07882e-11	2.11109e-11	2.13129e-11
21.16	2.10276e-11	2.0983e-11	2.09244e-11	2.09022e-11	2.07906e-11	2.11029e-11	2.13113e-11
21.18	2.10198e-11	2.09769e-11	2.09249e-11	2.09363e-11	2.07858e-11	2.11081e-11	2.13097e-11
21.2	2.10358e-11	2.09766e-11	2.09267e-11	2.08944e-11	2.07923e-11	2.11056e-11	2.13064e-11
21.22	2.10391e-11	2.0983e-11	2.09269e-11	2.08939e-11	2.07985e-11	2.1105e-11	2.13111e-11
21.24	2.10356e-11	2.09789e-11	2.09328e-11	2.08978e-11	2.07897e-11	2.10952e-11	2.13139e-11
21.26	2.10339e-11	2.09817e-11	2.09281e-11	2.08924e-11	2.07942e-11	2.11109e-11	2.13101e-11
21.28	2.10282e-11	2.09818e-11	2.09286e-11	2.08941e-11	2.07815e-11	2.11077e-11	2.13079e-11
21.3	2.10335e-11	2.09827e-11	2.09246e-11	2.08915e-11	2.07892e-11	2.11151e-11	2.13113e-11
21.32	2.10329e-11	2.09739e-11	2.0924e-11	2.08868e-11	2.07812e-11	2.11107e-11	2.13095e-11
21.34	2.10307e-11	2.09718e-11	2.09251e-11	2.0895e-11	2.07901e-11	2.11116e-11	2.13092e-11
21.36	2.10276e-11	2.09806e-11	2.09271e-11	2.09005e-11	2.07832e-11	2.11108e-11	2.1308e-11
21.38	2.10301e-11	2.09774e-11	2.09292e-11	2.08926e-11	2.07862e-11	2.11059e-11	2.13116e-11
21.4	2.10294e-11	2.09809e-11	2.09267e-11	2.08897e-11	2.07874e-11	2.1111e-11	2.13134e-11
21.42	2.10293e-11	2.09832e-11	2.09304e-11	2.08898e-11	2.07915e-11	2.11088e-11	2.13127e-11
21.44	2.10267e-11	2.09807e-11	2.09301e-11	2.08944e-11	2.07871e-11	2.11078e-11	2.13155e-11
21.46	2.10262e-11	2.09785e-11	2.09298e-11	2.08937e-11	2.07852e-11	2.11063e-11	2.13138e-11
21.48	2.10226e-11	2.0982e-11	2.0927e-11	2.08881e-11	2.07884e-11	2.11093e-11	2.13123e-11
21.5	2.10217e-11	2.09799e-11	2.09323e-11	2.0891e-11	2.07894e-11	2.11096e-11	2.13137e-11
21.52	2.1024e-11	2.09796e-11	2.09303e-11	2.08887e-11	2.07897e-11	2.11106e-11	2.13114e-11
21.54	2.10188e-11	2.09796e-11	2.0932e-11	2.08972e-11	2.07897e-11	2.11124e-11	2.13144e-11
21.56	2.10295e-11	2.09803e-11	2.09305e-11	2.08919e-11	2.0791e-11	2.1108e-11	2.13181e-11
21.58	2.10185e-11	2.09748e-11	2.09304e-11	2.09001e-11	2.07836e-11	2.11173e-11	2.13216e-11
21.6	2.10211e-11	2.0978e-11	2.09286e-11	2.08946e-11	2.07793e-11	2.11108e-11	2.13166e-11
21.62	2.10165e-11	2.09749e-11	2.09304e-11	2.08965e-11	2.07914e-11	2.11072e-11	2.1315e-11
21.64	2.10246e-11	2.09817e-11	2.0926e-11	2.08991e-11	2.07838e-11	2.11059e-11	2.13143e-11
21.66	2.10219e-11	2.09828e-11	2.09305e-11	2.0897e-11	2.07813e-11	2.11128e-11	2.13165e-11
21.68	2.10151e-11	2.09839e-11	2.09343e-11	2.08971e-11	2.07861e-11	2.11127e-11	2.13177e-11
21.7	2.102e-11	2.09773e-11	2.09291e-11	2.08869e-11	2.07848e-11	2.11153e-11	2.1316e-11
21.72	2.10196e-11	2.09762e-11	2.09324e-11	2.08896e-11	2.07906e-11	2.11053e-11	2.13132e-11
21.74	2.10169e-11	2.09795e-11	2.09316e-11	2.08876e-11	2.07826e-11	2.11213e-11	2.13219e-11
21.76	2.10164e-11	2.09771e-11	2.0937e-11	2.08911e-11	2.07879e-11	2.11161e-11	2.13216e-11
21.78	2.10094e-11	2.0982e-11	2.09302e-11	2.08964e-11	2.0785e-11	2.11067e-11	2.13231e-11
21.8	2.10184e-11	2.09782e-11	2.09296e-11	2.08913e-11	2.07874e-11	2.11157e-11	2.13239e-11
21.82	2.10137e-11	2.09711e-11	2.09366e-11	2.08924e-11	2.07899e-11	2.11131e-11	2.13167e-11
21.84	2.10156e-11	2.09768e-11	2.09328e-11	2.08931e-11	2.07898e-11	2.11128e-11	2.13162e-11
21.86	2.10091e-11	2.09789e-11	2.09306e-11	2.08925e-11	2.07956e-11	2.11138e-11	2.132e-11
21.88	2.10179e-11	2.09828e-11	2.0933e-11	2.0891e-11	2.07481e-11	2.11195e-11	2.13275e-11
21.9	2.10083e-11	2.09773e-11	2.09363e-11	2.08951e-11	2.07911e-11	2.11184e-11	2.13263e-11
21.92	2.1017e-11	2.09759e-11	2.09339e-11	2.08965e-11	2.07927e-11	2.11199e-11	2.13235e-11
21.94	2.10124e-11	2.09755e-11	2.0934e-11	2.08933e-11	2.07976e-11	2.1117e-11	2.13291e-11
21.96	2.10104e-11	2.09797e-11	2.09346e-11	2.08975e-11	2.07975e-11	2.11164e-11	2.13298e-11
21.98	2.10104e-11	2.09708e-11	2.09347e-11	2.08979e-11	2.07905e-11	2.11225e-11	2.13308e-11
22	2.10146e-11	2.09779e-11	2.09394e-11	2.09007e-11	2.07968e-11	2.11227e-11	2.13334e-11
22.02	2.10069e-11	2.09765e-11	2.09375e-11	2.08924e-11	2.07962e-11	2.11144e-11	2.13305e-11
22.04	2.10078e-11	2.09754e-11	2.09358e-11	2.0896e-11	2.07861e-11	2.11206e-11	2.13282e-11
22.06	2.10143e-11	2.09786e-11	2.09404e-11	2.08981e-11	2.07832e-11	2.11294e-11	2.13283e-11
22.08	2.10067e-11	2.09778e-11	2.09373e-11	2.08982e-11	2.07876e-11	2.11223e-11	2.13289e-11
22.1	2.10112e-11	2.09768e-11	2.09387e-11	2.0896e-11	2.07959e-11	2.11278e-11	2.13314e-11
22.12	2.10074e-11	2.09786e-11	2.09459e-11	2.08976e-11	2.07888e-11	2.11327e-11	2.13366e-11
22.14	2.10072e-11	2.09773e-11	2.09386e-11	2.08961e-11	2.07931e-11	2.11224e-11	2.13347e-11
22.16	2.10116e-11	2.09829e-11	2.09338e-11	2.09017e-11	2.07872e-11	2.11303e-11	2.13363e-11
22.18	2.10149e-11	2.0971e-11	2.09375e-11	2.08964e-11	2.07943e-11	2.11255e-11	2.13395e-11
22.2	2.10039e-11	2.09729e-11	2.0937e-11	2.08989e-11	2.07887e-11	2.11332e-11	2.13461e-11
22.22	2.1011e-11	2.09761e-11	2.09393e-11	2.08991e-11	2.07967e-11	2.11282e-11	2.13375e-11
22.24	2.10095e-11	2.09762e-11	2.09412e-11	2.09035e-11	2.07945e-11	2.11387e-11	2.1341e-11
22.26	2.10105e-11	2.09791e-11	2.0938e-11	2.08986e-11	2.07987e-11	2.11311e-11	2.13426e-11
22.28	2.10057e-11	2.0976e-11	2.09421e-11	2.08993e-11	2.07941e-11	2.11327e-11	2.13441e-11
22.3	2.10079e-11	2.09777e-11	2.09455e-11	2.09017e-11	2.07966e-11	2.11282e-11	2.13458e-11
22.32	2.10092e-11	2.09846e-11	2.09448e-11	2.09032e-11	2.07919e-11	2.11399e-11	2.13452e-11
22.34	2.10065e-11	2.09767e-11	2.09452e-11	2.08975e-11	2.07905e-11	2.11397e-11	2.13503e-11
22.36	2.10083e-11	2.09744e-11	2.09406e-11	2.0901e-11	2.07971e-11	2.11335e-11	2.13399e-11
22.38	2.10061e-11	2.09752e-11	2.09458e-11	2.08972e-11	2.07977e-11	2.11438e-11	2.13448e-11
22.4	2.10101e-11	2.0972e-11	2.09412e-11	2.09044e-11	2.07953e-11	2.11422e-11	2.13456e-11
22.42	2.1013e-11	2.09743e-11	2.09427e-11	2.09102e-11	2.0808e-11	2.11442e-11	2.13481e-11
22.44	2.10097e-11	2.09664e-11	2.09478e-11	2.09057e-11	2.0799e-11	2.11437e-11	2.13477e-11
22.46	2.10096e-11	2.09694e-11	2.09464e-11	2.09045e-11	2.0799e-11	2.11442e-11	2.13432e-11
22.48	2.10063e-11	2.09677e-11	2.09428e-11	2.09099e-11	2.08064e-11	2.11453e-11	2.13477e-11
22.5	2.101e-11	2.09755e-11	2.09477e-11	2.0914e-11	2.08076e-11	2.11476e-11	2.13471e-11
22.52	2.10118e-11	2.09711e-11	2.09428e-11	2.09023e-11	2.08126e-11	2.11459e-11	2.13465e-11
22.54	2.10123e-11	2.09726e-11	2.09521e-11	2.0913e-11	2.08099e-11	2.11446e-11	2.13484e-11
22.56	2.10119e-11	2.097e-11	2.09475e-11	2.09131e-11	2.08126e-11	2.11526e-11	2.13467e-11
22.58	2.10076e-11	2.09688e-11	2.09493e-11	2.09155e-11	2.08111e-11	2.11501e-11	2.13471e-11
22.6	2.10129e-11	2.09724e-11	2.09428e-11	2.09111e-11	2.0818e-11	2.11561e-11	2.1349e-11
22.62	2.10107e-11	2.09702e-11	2.09441e-11	2.09131e-11	2.08165e-11	2.11538e-11	2.13508e-11
22.64	2.1004e-11	2.09732e-11	2.09476e-11	2.09119e-11	2.08133e-11	2.11593e-11	2.13502e-11
22.66	2.10073e-11	2.09731e-11	2.09548e-11	2.09164e-11	2.08187e-11	2.11547e-11	2.13516e-11
22.68	2.10066e-11	2.09716e-11	2.09506e-11	2.09108e-11	2.08162e-11	2.11561e-11	2.13514e-11
22.7	2.10069e-11	2.09701e-11	2.09478e-11	2.09253e-11	2.08166e-11	2.11585e-11	2.13554e-11
22.72	2.10122e-11	2.09682e-11	2.09513e-11	2.09115e-11	2.08156e-11	2.11585e-11	2.13553e-11
22.74	2.10111e-11	2.0975e-11	2.09497e-11	2.09175e-11	2.08218e-11	2.11547e-11	2.13591e-11
22.76	2.10132e-11	2.09633e-11	2.09515e-11	2.09205e-11	2.08249e-11	2.11689e-11	2.13618e-11
22.78	2.10072e-11	2.09749e-11	2.09485e-11	2.09227e-11	2.08233e-11	2.11558e-11	2.13569e-11
22.8	2.1012e-11	2.0968e-11	2.09476e-11	2.09216e-11	2.08275e-11	2.11645e-11	2.13605e-11
22.82	2.10069e-11	2.09715e-11	2.09526e-11	2.09185e-11	2.08269e-11	2.11619e-11	2.1364e-11
22.84	2.10066e-11	2.09708e-11	2.09516e-11	2.09219e-11	2.0829e-11	2.11599e-11	2.13579e-11
22.86	2.10071e-11	2.09736e-11	2.09451e-11	2.09279e-11	2.08373e-11	2.11634e-11	2.13621e-11
22.88	2.10045e-11	2.09657e-11	2.09484e-11	2.09226e-11	2.08297e-11	2.1171e-11	2.13568e-11
22.9	2.10116e-11	2.09638e-11	2.09522e-11	2.09258e-11	2.08315e-11	2.11641e-11	2.13578e-11
22.92	2.10072e-11	2.09698e-11	2.0953e-11	2.09264e-11	2.0837e-11	2.11656e-11	2.13659e-11
22.94	2.10156e-11	2.09726e-11	2.09571e-11	2.09313e-11	2.0839e-11	2.11741e-11	2.13571e-11
22.96	2.10073e-11	2.09635e-11	2.09474e-11	2.09266e-11	2.08319e-11	2.11718e-11	2.13604e-11
22.98	2.10056e-11	2.09699e-11	2.09504e-11	2.09268e-11	2.08402e-11	2.11711e-11	2.13565e-11
23	2.10102e-11	2.09744e-11	2.09627e-11	2.0927e-11	2.08412e-11	2.11702e-11	2.13635e-11
23.02	2.10077e-11	2.09685e-11	2.09558e-11	2.09304e-11	2.08449e-11	2.11758e-11	2.13694e-11
23.04	2.10114e-11	2.09671e-11	2.09565e-11	2.09364e-11	2.08491e-11	2.11734e-11	2.13668e-11
23.06	2.10096e-11	2.09746e-11	2.09593e-11	2.09342e-11	2.08472e-11	2.11757e-11	2.13652e-11
23.08	2.1004e-11	2.09658e-11	2.0956e-11	2.09438e-11	2.08516e-11	2.11749e-11	2.13633e-11
23.1	2.1014e-11	2.09689e-11	2.09556e-11	2.09339e-11	2.08483e-11	2.11742e-11	2.13661e-11
23.12	2.10044e-11	2.09706e-11	2.09583e-11	2.09367e-11	2.08519e-11	2.11787e-11	2.13719e-11
23.14	2.1009e-11	2.09728e-11	2.09608e-11	2.0936e-11	2.08499e-11	2.11739e-11	2.1372e-11
23.16	2.1008e-11	2.09686e-11	2.0963e-11	2.09357e-11	2.08545e-11	2.11712e-11	2.13674e-11
23.18	2.10072e-11	2.0973e-11	2.09574e-11	2.09369e-11	2.08529e-11	2.11742e-11	2.13738e-11
23.2	2.10073e-11	2.09715e-11	2.09616e-11	2.09406e-11	2.08411e-11	2.11765e-11	2.13727e-11
23.22	2.10042e-11	2.0977e-11	2.09603e-11	2.0941e-11	2.08498e-11	2.11849e-11	2.1373e-11
23.24	2.10079e-11	2.09696e-11	2.096e-11	2.09427e-11	2.08503e-11	2.11788e-11	2.13691e-11
23.26	2.10123e-11	2.09713e-11	2.09589e-11	2.09415e-11	2.08561e-11	2.11848e-11	2.13692e-11
23.28	2.10187e-11	2.09652e-11	2.09671e-11	2.09439e-11	2.08572e-11	2.1181e-11	2.13708e-11
23.3	2.10143e-11	2.09645e-11	2.09617e-11	2.09439e-11	2.08565e-11	2.11847e-11	2.13723e-11
23.32	2.10035e-11	2.0972e-11	2.09647e-11	2.09476e-11	2.0863e-11	2.11856e-11	2.13697e-11
23.34	2.10129e-11	2.09772e-11	2.09625e-11	2.09506e-11	2.08596e-11	2.1181e-11	2.13745e-11
23.36	2.10105e-11	2.09728e-11	2.09574e-11	2.09476e-11	2.0873e-11	2.11891e-11	2.13778e-11
23.38	2.1007e-11	2.09715e-11	2.09607e-11	2.09512e-11	2.08657e-11	2.11845e-11	2.13713e-11
23.4	2.10123e-11	2.09726e-11	2.09629e-11	2.09522e-11	2.08587e-11	2.11902e-11	2.13695e-11
23.42	2.10103e-11	2.09723e-11	2.0969e-11	2.09459e-11	2.08693e-11	2.11828e-11	2.13703e-11
23.44	2.10067e-11	2.09787e-11	2.09632e-11	2.09532e-11	2.08731e-11	2.11877e-11	2.13708e-11
23.46	2.10128e-11	2.09727e-11	2.09655e-11	2.0953e-11	2.08702e-11	2.11934e-11	2.13765e-11
23.48	2.10104e-11	2.09752e-11	2.09598e-11	2.09431e-11	2.08722e-11	2.11989e-11	2.13778e-11
23.5	2.1011e-11	2.09759e-11	2.09619e-11	2.09557e-11	2.08662e-11	2.11967e-11	2.13679e-11
23.52	2.10091e-11	2.09712e-11	2.09669e-11	2.09534e-11	2.08735e-11	2.11994e-11	2.13809e-11
23.54	2.10094e-11	2.09769e-11	2.09636e-11	2.09638e-11	2.08722e-11	2.12017e-11	2.13737e-11
23.56	2.10096e-11	2.09794e-11	2.09659e-11	2.09547e-11	2.08782e-11	2.1196e-11	2.13749e-11
23.58	2.10123e-11	2.09771e-11	2.09669e-11	2.09638e-11	2.08723e-11	2.1194e-11	2.1381e-11
23.6	2.10079e-11	2.09838e-11	2.09649e-11	2.09622e-11	2.08728e-11	2.11985e-11	2.13844e-11
23.62	2.10161e-11	2.09786e-11	2.09663e-11	2.09596e-11	2.08725e-11	2.11975e-11	2.13775e-11
23.64	2.10173e-11	2.09805e-11	2.09695e-11	2.09569e-11	2.08775e-11	2.12011e-11	2.13849e-11
23.66	2.10113e-11	2.09773e-11	2.09692e-11	2.09657e-11	2.08761e-11	2.1202e-11	2.13796e-11
23.68	2.10107e-11	2.0981e-11	2.09725e-11	2.09592e-11	2.0877e-11	2.12002e-11	2.13762e-11
23.7	2.10119e-11	2.09769e-11	2.09673e-11	2.09604e-11	2.08755e-11	2.12069e-11	2.13873e-11
23.72	2.10142e-11	2.09808e-11	2.0975e-11	2.09576e-11	2.0881e-11	2.12018e-11	2.13827e-11
23.74	2.10072e-11	2.09719e-11	2.09673e-11	2.09669e-11	2.08811e-11	2.12058e-11	2.13854e-11
23.76	2.10085e-11	2.09779e-11	2.09719e-11	2.0966e-11	2.08837e-11	2.12085e-11	2.13732e-11
23.78	2.10065e-11	2.09775e-11	2.09701e-11	2.09582e-11	2.0891e-11	2.12079e-11	2.13866e-11
23.8	2.10111e-11	2.09754e-11	2.09733e-11	2.09624e-11	2.08866e-11	2.12122e-11	2.1381e-11
23.82	2.10096e-11	2.0979e-11	2.09791e-11	2.09656e-11	2.08845e-11	2.12089e-11	2.13784e-11
23.84	2.10128e-11	2.09827e-11	2.09701e-11	2.0965e-11	2.08852e-11	2.1198e-11	2.13895e-11
23.86	2.10116e-11	2.09753e-11	2.09698e-11	2.09711e-11	2.08915e-11	2.12101e-11	2.13894e-11
23.88	2.10089e-11	2.09838e-11	2.09737e-11	2.0966e-11	2.0886e-11	2.12124e-11	2.13866e-11
23.9	2.10082e-11	2.09815e-11	2.09746e-11	2.09763e-11	2.08916e-11	2.12153e-11	2.13894e-11
23.92	2.10143e-11	2.0978e-11	2.09734e-11	2.09836e-11	2.08943e-11	2.12123e-11	2.13864e-11
23.94	2.10109e-11	2.0977e-11	2.097e-11	2.09827e-11	2.08851e-11	2.12082e-11	2.1391e-11
23.96	2.10131e-11	2.09729e-11	2.09748e-11	2.09802e-11	2.08945e-11	2.12149e-11	2.13869e-11
23.98	2.10105e-11	2.09798e-11	2.09746e-11	2.09837e-11	2.08792e-11	2.12167e-11	2.13834e-11
24	2.10108e-11	2.09754e-11	2.09762e-11	2.0984e-11	2.08896e-11	2.12193e-11	2.13877e-11
24.02	2.10171e-11	2.09806e-11	2.0974e-11	2.09832e-11	2.09024e-11	2.12155e-11	2.13935e-11
24.04	2.10144e-11	2.09768e-11	2.09688e-11	2.09791e-11	2.08972e-11	2.12218e-11	2.13937e-11
24.06	2.10159e-11	2.09886e-11	2.09755e-11	2.09822e-11	2.08981e-11	2.12155e-11	2.13886e-11
24.08	2.10169e-11	2.09787e-11	2.09768e-11	2.09817e-11	2.08943e-11	2.12185e-11	2.13895e-11
24.1	2.10133e-11	2.0982e-11	2.09796e-11	2.09881e-11	2.08935e-11	2.12238e-11	2.13883e-11
24.12	2.10131e-11	2.09843e-11	2.09836e-11	2.09843e-11	2.08989e-11	2.12146e-11	2.13887e-11
24.14	2.10093e-11	2.09832e-11	2.09736e-11	2.09901e-11	2.09033e-11	2.12205e-11	2.13941e-11
24.16	2.10119e-11	2.09838e-11	2.09771e-11	2.09917e-11	2.09026e-11	2.12278e-11	2.13916e-11
24.18	2.10102e-11	2.09828e-11	2.09737e-11	2.09938e-11	2.08949e-11	2.12262e-11	2.13926e-11
24.2	2.10141e-11	2.09773e-11	2.09786e-11	2.0987e-11	2.09021e-11	2.12257e-11	2.13934e-11
24.22	2.10135e-11	2.09795e-11	2.09825e-11	2.09878e-11	2.09068e-11	2.1226e-11	2.13968e-11
24.24	2.1018e-11	2.09837e-11	2.09729e-11	2.0993e-11	2.09078e-11	2.12228e-11	2.13914e-11
24.26	2.10149e-11	2.0985e-11	2.09787e-11	2.09879e-11	2.09092e-11	2.12297e-11	2.13906e-11
24.28	2.10176e-11	2.09856e-11	2.09828e-11	2.09901e-11	2.09056e-11	2.12397e-11	2.13906e-11
24.3	2.10155e-11	2.09787e-11	2.09779e-11	2.0996e-11	2.0907e-11	2.12313e-11	2.13956e-11
24.32	2.10192e-11	2.09846e-11	2.09854e-11	2.09898e-11	2.09113e-11	2.12251e-11	2.14001e-11
24.34	2.1018e-11	2.09852e-11	2.09821e-11	2.099e-11	2.09072e-11	2.12324e-11	2.14046e-11
24.36	2.10162e-11	2.09815e-11	2.09811e-11	2.09925e-11	2.09112e-11	2.12307e-11	2.13968e-11
24.38	2.10185e-11	2.09872e-11	2.09814e-11	2.09921e-11	2.09143e-11	2.12305e-11	2.14051e-11
24.4	2.1016e-11	2.09881e-11	2.09792e-11	2.09991e-11	2.09115e-11	2.12314e-11	2.14041e-11
24.42	2.10212e-11	2.0987e-11	2.09852e-11	2.09969e-11	2.09116e-11	2.12246e-11	2.14004e-11
24.44	2.10124e-11	2.09863e-11	2.09857e-11	2.10018e-11	2.09079e-11	2.12399e-11	2.13991e-11
24.46	2.10134e-11	2.09869e-11	2.09813e-11	2.09996e-11	2.09176e-11	2.12341e-11	2.1404e-11
24.48	2.10168e-11	2.0985e-11	2.09862e-11	2.10042e-11	2.09209e-11	2.12355e-11	2.14057e-11
24.5	2.10191e-11	2.099e-11	2.09839e-11	2.10075e-11	2.09169e-11	2.12367e-11	2.14e-11
24.52	2.10127e-11	2.09872e-11	2.09858e-11	2.10017e-11	2.09112e-11	2.12368e-11	2.14047e-11
24.54	2.10147e-11	2.09859e-11	2.09834e-11	2.1005e-11	2.09169e-11	2.12425e-11	2.14079e-11
24.56	2.10132e-11	2.09896e-11	2.09829e-11	2.09988e-11	2.09177e-11	2.12388e-11	2.14006e-11
24.58	2.101e-11	2.09843e-11	2.09858e-11	2.10112e-11	2.09254e-11	2.12332e-11	2.14043e-11
24.6	2.1019e-11	2.09877e-11	2.09833e-11	2.10098e-11	2.09207e-11	2.12344e-11	2.14061e-11
24.62	2.10161e-11	2.09844e-11	2.09866e-11	2.10115e-11	2.09175e-11	2.12364e-11	2.14073e-11
24.64	2.10155e-11	2.09876e-11	2.0993e-11	2.1013e-11	2.09261e-11	2.12406e-11	2.1412e-11
24.66	2.10236e-11	2.09858e-11	2.09901e-11	2.10065e-11	2.09245e-11	2.12355e-11	2.14092e-11
24.68	2.1015e-11	2.09938e-11	2.09882e-11	2.10076e-11	2.0923e-11	2.12365e-11	2.14036e-11
24.7	2.10181e-11	2.09842e-11	2.09887e-11	2.10101e-11	2.09202e-11	2.12384e-11	2.14093e-11
24.72	2.10136e-11	2.09887e-11	2.09892e-11	2.1013e-11	2.09207e-11	2.12323e-11	2.14099e-11
24.74	2.10197e-11	2.09904e-11	2.09902e-11	2.10141e-11	2.0928e-11	2.12457e-11	2.14087e-11
24.76	2.10233e-11	2.09864e-11	2.09922e-11	2.10168e-11	2.09307e-11	2.12396e-11	2.14089e-11
24.78	2.10153e-11	2.09994e-11	2.09872e-11	2.10134e-11	2.0925e-11	2.12405e-11	2.14129e-11
24.8	2.10166e-11	2.09895e-11	2.09969e-11	2.10143e-11	2.09286e-11	2.12474e-11	2.14087e-11
24.82	2.10161e-11	2.09885e-11	2.09909e-11	2.10216e-11	2.09294e-11	2.12436e-11	2.14079e-11
24.84	2.10162e-11	2.09903e-11	2.09925e-11	2.10128e-11	2.09344e-11	2.12447e-11	2.14067e-11
24.86	2.10195e-11	2.09874e-11	2.09961e-11	2.10151e-11	2.0945e-11	2.12472e-11	2.14162e-11
24.88	2.10165e-11	2.09869e-11	2.09907e-11	2.10171e-11	2.09405e-11	2.12449e-11	2.1413e-11
24.9	2.1014e-11	2.09907e-11	2.09934e-11	2.10241e-11	2.09356e-11	2.12476e-11	2.14117e-11
24.92	2.1018e-11	2.09958e-11	2.09893e-11	2.10223e-11	2.09345e-11	2.12481e-11	2.14091e-11
24.94	2.10179e-11	2.09951e-11	2.09995e-11	2.10258e-11	2.09391e-11	2.12523e-11	2.14076e-11
24.96	2.10176e-11	2.09949e-11	2.09872e-11	2.10233e-11	2.0936e-11	2.12524e-11	2.14133e-11
24.98	2.1016e-11	2.09949e-11	2.09952e-11	2.10272e-11	2.09339e-11	2.12524e-11	2.14145e-11
25	2.10203e-11	2.09952e-11	2.09963e-11	2.10179e-11	2.0928e-11	2.12506e-11	2.14154e-11
25.02	2.10164e-11	2.09897e-11	2.09962e-11	2.1023e-11	2.09369e-11	2.12538e-11	2.14089e-11
25.04	2.10198e-11	2.09901e-11	2.09954e-11	2.10269e-11	2.09424e-11	2.12498e-11	2.14131e-11
25.06	2.1019e-11	2.09995e-11	2.09967e-11	2.10225e-11	2.09414e-11	2.12512e-11	2.14132e-11
25.08	2.10191e-11	2.09958e-11	2.09975e-11	2.10251e-11	2.0943e-11	2.1256e-11	2.14069e-11
25.1	2.10176e-11	2.09963e-11	2.09949e-11	2.10263e-11	2.09448e-11	2.12588e-11	2.14181e-11
25.12	2.10246e-11	2.09959e-11	2.09982e-11	2.10267e-11	2.09449e-11	2.1258e-11	2.14195e-11
25.14	2.10106e-11	2.09939e-11	2.09936e-11	2.10287e-11	2.09374e-11	2.12552e-11	2.14167e-11
25.16	2.10158e-11	2.09935e-11	2.09981e-11	2.10275e-11	2.09435e-11	2.12553e-11	2.14139e-11
25.18	2.10117e-11	2.09959e-11	2.09974e-11	2.1033e-11	2.09483e-11	2.12568e-11	2.14136e-11
25.2	2.10193e-11	2.0991e-11	2.09949e-11	2.1026e-11	2.09454e-11	2.12644e-11	2.14097e-11
25.22	2.10186e-11	2.09945e-11	2.09984e-11	2.10314e-11	2.09406e-11	2.12592e-11	2.14218e-11
25.24	2.10177e-11	2.09969e-11	2.09952e-11	2.10285e-11	2.09472e-11	2.12616e-11	2.14233e-11
25.26	2.10161e-11	2.09972e-11	2.10035e-11	2.10337e-11	2.0956e-11	2.12581e-11	2.14217e-11
25.28	2.10147e-11	2.09972e-11	2.10024e-11	2.10308e-11	2.09518e-11	2.12673e-11	2.14227e-11
25.3	2.10233e-11	2.09985e-11	2.09997e-11	2.10331e-11	2.09568e-11	2.1258e-11	2.14195e-11
25.32	2.10124e-11	2.0999e-11	2.10047e-11	2.10352e-11	2.09595e-11	2.12649e-11	2.1414e-11
25.34	2.10184e-11	2.09981e-11	2.10044e-11	2.10356e-11	2.09593e-11	2.126e-11	2.14235e-11
25.36	2.102e-11	2.09988e-11	2.10029e-11	2.10286e-11	2.09564e-11	2.12611e-11	2.14253e-11
25.38	2.10237e-11	2.09998e-11	2.10019e-11	2.10344e-11	2.09546e-11	2.12648e-11	2.14221e-11
25.4	2.10196e-11	2.10014e-11	2.10046e-11	2.10416e-11	2.09537e-11	2.1269e-11	2.14268e-11
25.42	2.10214e-11	2.0998e-11	2.10029e-11	2.10457e-11	2.0957e-11	2.12652e-11	2.14238e-11
25.44	2.10198e-11	2.10012e-11	2.10002e-11	2.10394e-11	2.09572e-11	2.12665e-11	2.14242e-11
25.46	2.10254e-11	2.10005e-11	2.10035e-11	2.10396e-11	2.09572e-11	2.1266e-11	2.14241e-11
25.48	2.1019e-11	2.10001e-11	2.10088e-11	2.10404e-11	2.09585e-11	2.12646e-11	2.14303e-11
25.5	2.1025e-11	2.10018e-11	2.1001e-11	2.10451e-11	2.09568e-11	2.12669e-11	2.14271e-11
25.52	2.10189e-11	2.09963e-11	2.10089e-11	2.10404e-11	2.09665e-11	2.12664e-11	2.14248e-11
25.54	2.10209e-11	2.10022e-11	2.10046e-11	2.10397e-11	2.09588e-11	2.12605e-11	2.14225e-11
25.56	2.10217e-11	2.10061e-11	2.10056e-11	2.1042e-11	2.09592e-11	2.1266e-11	2.14258e-11
25.58	2.10243e-11	2.10015e-11	2.10037e-11	2.10385e-11	2.09623e-11	2.12718e-11	2.14247e-11
25.6	2.10304e-11	2.10017e-11	2.10052e-11	2.10421e-11	2.09657e-11	2.12708e-11	2.1425e-11
25.62	2.1023e-11	2.1008e-11	2.10065e-11	2.10424e-11	2.09668e-11	2.12687e-11	2.14233e-11
25.64	2.10242e-11	2.09993e-11	2.1014e-11	2.10447e-11	2.0966e-11	2.12693e-11	2.14262e-11
25.66	2.10224e-11	2.10019e-11	2.10006e-11	2.10412e-11	2.09592e-11	2.12726e-11	2.1433e-11
25.68	2.10248e-11	2.10034e-11	2.10098e-11	2.10467e-11	2.09661e-11	2.12684e-11	2.14304e-11
25.7	2.10192e-11	2.10047e-11	2.10051e-11	2.10447e-11	2.09733e-11	2.12705e-11	2.14318e-11
25.72	2.10281e-11	2.10043e-11	2.10114e-11	2.10543e-11	2.0967e-11	2.12698e-11	2.14298e-11
25.74	2.10176e-11	2.10046e-11	2.10086e-11	2.10492e-11	2.09655e-11	2.12718e-11	2.1432e-11
25.76	2.10249e-11	2.10088e-11	2.10079e-11	2.1049e-11	2.09692e-11	2.12692e-11	2.143e-11
25.78	2.10251e-11	2.10048e-11	2.10125e-11	2.10564e-11	2.09768e-11	2.12713e-11	2.14232e-11
25.8	2.1025e-11	2.10094e-11	2.1012e-11	2.10532e-11	2.09708e-11	2.1274e-11	2.14338e-11
25.82	2.10297e-11	2.10054e-11	2.10107e-11	2.10497e-11	2.09728e-11	2.12752e-11	2.1436e-11
25.84	2.10214e-11	2.10096e-11	2.10143e-11	2.10531e-11	2.09693e-11	2.12718e-11	2.14316e-11
25.86	2.10225e-11	2.10074e-11	2.10153e-11	2.10544e-11	2.09741e-11	2.12679e-11	2.14377e-11
25.88	2.10186e-11	2.1009e-11	2.10122e-11	2.10569e-11	2.09761e-11	2.12775e-11	2.14393e-11
25.9	2.10245e-11	2.10042e-11	2.10146e-11	2.10572e-11	2.09769e-11	2.12807e-11	2.14297e-11
25.92	2.1024e-11	2.10066e-11	2.10139e-11	2.10574e-11	2.09748e-11	2.12818e-11	2.14352e-11
25.94	2.10221e-11	2.10132e-11	2.10127e-11	2.10543e-11	2.09721e-11	2.12783e-11	2.14406e-11
25.96	2.10281e-11	2.101e-11	2.10133e-11	2.10589e-11	2.09825e-11	2.12774e-11	2.14358e-11
25.98	2.10233e-11	2.10082e-11	2.10153e-11	2.10617e-11	2.09785e-11	2.12849e-11	2.1434e-11
26	2.10234e-11	2.10124e-11	2.10209e-11	2.10584e-11	2.09754e-11	2.12802e-11	2.14328e-11
26.02	2.10305e-11	2.10098e-11	2.10177e-11	2.10605e-11	2.09783e-11	2.12751e-11	2.1435e-11
26.04	2.10267e-11	2.10113e-11	2.10182e-11	2.10573e-11	2.09795e-11	2.12809e-11	2.14346e-11
26.06	2.10291e-11	2.10089e-11	2.10104e-11	2.10564e-11	2.09724e-11	2.12795e-11	2.14342e-11
26.08	2.10259e-11	2.1006e-11	2.10201e-11	2.10578e-11	2.09704e-11	2.12837e-11	2.14351e-11
26.1	2.10227e-11	2.10115e-11	2.10168e-11	2.1062e-11	2.09749e-11	2.12802e-11	2.14376e-11
26.12	2.10276e-11	2.10109e-11	2.10141e-11	2.10622e-11	2.09798e-11	2.1286e-11	2.14383e-11
26.14	2.10281e-11	2.10108e-11	2.10182e-11	2.10605e-11	2.0987e-11	2.1285e-11	2.14384e-11
26.16	2.10264e-11	2.10108e-11	2.10168e-11	2.10655e-11	2.09793e-11	2.12876e-11	2.1441e-11
26.18	2.10277e-11	2.10177e-11	2.10207e-11	2.10651e-11	2.09857e-11	2.12852e-11	2.14415e-11
26.2	2.10267e-11	2.10105e-11	2.10236e-11	2.10671e-11	2.09816e-11	2.12847e-11	2.14354e-11
26.22	2.10275e-11	2.10128e-11	2.10205e-11	2.10723e-11	2.09901e-11	2.12887e-11	2.14361e-11
26.24	2.10243e-11	2.10107e-11	2.1021e-11	2.10633e-11	2.09833e-11	2.12878e-11	2.14401e-11
26.26	2.10306e-11	2.10102e-11	2.10195e-11	2.10733e-11	2.09837e-11	2.12861e-11	2.14398e-11
26.28	2.10315e-11	2.10098e-11	2.10168e-11	2.10649e-11	2.09896e-11	2.12875e-11	2.14405e-11
26.3	2.10336e-11	2.10173e-11	2.10215e-11	2.10729e-11	2.09952e-11	2.12926e-11	2.14445e-11
26.32	2.10254e-11	2.10157e-11	2.1021e-11	2.10654e-11	2.09925e-11	2.12869e-11	2.14392e-11
26.34	2.10272e-11	2.10116e-11	2.10259e-11	2.10709e-11	2.09907e-11	2.12953e-11	2.14393e-11
26.36	2.10238e-11	2.10132e-11	2.10226e-11	2.10684e-11	2.09885e-11	2.12928e-11	2.14464e-11
26.38	2.10275e-11	2.10183e-11	2.10282e-11	2.10691e-11	2.09917e-11	2.12908e-11	2.14413e-11
26.4	2.10235e-11	2.10138e-11	2.10254e-11	2.10735e-11	2.0989e-11	2.12905e-11	2.14381e-11
26.42	2.10283e-11	2.10158e-11	2.10242e-11	2.10668e-11	2.09982e-11	2.12947e-11	2.14401e-11
26.44	2.10343e-11	2.10201e-11	2.10223e-11	2.10695e-11	2.09909e-11	2.12976e-11	2.14412e-11
26.46	2.10271e-11	2.10157e-11	2.10239e-11	2.10717e-11	2.09951e-11	2.12957e-11	2.14467e-11
26.48	2.10307e-11	2.10161e-11	2.10228e-11	2.10743e-11	2.09939e-11	2.13021e-11	2.14466e-11
26.5	2.10285e-11	2.10211e-11	2.10263e-11	2.10758e-11	2.09999e-11	2.12968e-11	2.14432e-11
26.52	2.10338e-11	2.10178e-11	2.10265e-11	2.10663e-11	2.10015e-11	2.12946e-11	2.14438e-11
26.54	2.10326e-11	2.10132e-11	2.10238e-11	2.10695e-11	2.09946e-11	2.12958e-11	2.14441e-11
26.56	2.10352e-11	2.10174e-11	2.10308e-11	2.10699e-11	2.0998e-11	2.1298e-11	2.14438e-11
26.58	2.10302e-11	2.10212e-11	2.10277e-11	2.10776e-11	2.09963e-11	2.12965e-11	2.14405e-11
26.6	2.10328e-11	2.10162e-11	2.10307e-11	2.1075e-11	2.10028e-11	2.12929e-11	2.14467e-11
26.62	2.10265e-11	2.10192e-11	2.10297e-11	2.10738e-11	2.10009e-11	2.13022e-11	2.14485e-11
26.64	2.10314e-11	2.10191e-11	2.10286e-11	2.10726e-11	2.10026e-11	2.12988e-11	2.14461e-11
26.66	2.10341e-11	2.10207e-11	2.10299e-11	2.10729e-11	2.0999e-11	2.12998e-11	2.14523e-11
26.68	2.10283e-11	2.10206e-11	2.10313e-11	2.10726e-11	2.0997e-11	2.13022e-11	2.14554e-11
26.7	2.103e-11	2.10186e-11	2.10344e-11	2.1081e-11	2.09968e-11	2.13049e-11	2.14489e-11
26.72	2.10235e-11	2.1021e-11	2.10353e-11	2.10747e-11	2.10058e-11	2.13012e-11	2.14468e-11
26.74	2.10323e-11	2.10246e-11	2.10298e-11	2.10831e-11	2.10095e-11	2.13031e-11	2.14428e-11
26.76	2.10325e-11	2.10203e-11	2.10289e-11	2.10785e-11	2.09983e-11	2.12995e-11	2.14506e-11
26.78	2.10263e-11	2.1021e-11	2.10295e-11	2.10814e-11	2.10052e-11	2.13051e-11	2.14489e-11
26.8	2.10314e-11	2.10216e-11	2.1031e-11	2.1078e-11	2.10134e-11	2.13043e-11	2.14495e-11
26.82	2.10321e-11	2.10232e-11	2.10302e-11	2.10761e-11	2.10041e-11	2.1306e-11	2.14447e-11
26.84	2.10282e-11	2.1019e-11	2.10302e-11	2.10787e-11	2.10069e-11	2.13047e-11	2.1451e-11
26.86	2.10332e-11	2.10196e-11	2.10321e-11	2.10785e-11	2.10071e-11	2.13003e-11	2.14448e-11
26.88	2.1033e-11	2.10218e-11	2.10301e-11	2.10847e-11	2.10037e-11	2.13026e-11	2.14495e-11
26.9	2.10277e-11	2.10233e-11	2.10314e-11	2.10836e-11	2.10067e-11	2.13073e-11	2.14473e-11
26.92	2.10332e-11	2.10215e-11	2.10321e-11	2.10897e-11	2.10098e-11	2.13101e-11	2.14506e-11
26.94	2.103e-11	2.10185e-11	2.10315e-11	2.10836e-11	2.10085e-11	2.13098e-11	2.14494e-11
26.96	2.10349e-11	2.10236e-11	2.10319e-11	2.10804e-11	2.10122e-11	2.13111e-11	2.14497e-11
26.98	2.10272e-11	2.10295e-11	2.10366e-11	2.1087e-11	2.10195e-11	2.13105e-11	2.14548e-11
27	2.10268e-11	2.10238e-11	2.10413e-11	2.10828e-11	2.10136e-11	2.13119e-11	2.14478e-11
27.02	2.10322e-11	2.10261e-11	2.10354e-11	2.10857e-11	2.1009e-11	2.131e-11	2.14521e-11
27.04	2.10292e-11	2.10302e-11	2.10308e-11	2.10893e-11	2.10148e-11	2.13084e-11	2.14591e-11
27.06	2.10341e-11	2.10304e-11	2.10351e-11	2.10895e-11	2.10145e-11	2.13172e-11	2.14516e-11
27.08	2.10345e-11	2.10292e-11	2.10387e-11	2.10877e-11	2.10191e-11	2.13137e-11	2.14541e-11
27.1	2.1032e-11	2.10237e-11	2.10367e-11	2.10882e-11	2.10169e-11	2.13117e-11	2.14602e-11
27.12	2.10318e-11	2.10265e-11	2.10309e-11	2.10902e-11	2.10142e-11	2.13156e-11	2.14518e-11
27.14	2.10315e-11	2.10284e-11	2.10357e-11	2.10807e-11	2.10309e-11	2.13116e-11	2.14573e-11
27.16	2.10381e-11	2.10327e-11	2.10348e-11	2.10892e-11	2.1022e-11	2.1312e-11	2.14543e-11
27.18	2.10309e-11	2.1029e-11	2.10413e-11	2.10912e-11	2.10254e-11	2.13139e-11	2.1454e-11
27.2	2.10374e-11	2.1029e-11	2.10366e-11	2.10946e-11	2.10203e-11	2.1317e-11	2.14568e-11
27.22	2.10368e-11	2.10325e-11	2.10383e-11	2.1092e-11	2.10206e-11	2.13201e-11	2.14719e-11
27.24	2.10352e-11	2.10255e-11	2.10409e-11	2.1085e-11	2.10202e-11	2.13189e-11	2.14679e-11
27.26	2.10317e-11	2.10313e-11	2.104e-11	2.10897e-11	2.10248e-11	2.1323e-11	2.14623e-11
27.28	2.10356e-11	2.10313e-11	2.10422e-11	2.10929e-11	2.1027e-11	2.13194e-11	2.14676e-11
27.3	2.10322e-11	2.10247e-11	2.10428e-11	2.10919e-11	2.10247e-11	2.13193e-11	2.14666e-11
27.32	2.10375e-11	2.10353e-11	2.10378e-11	2.1096e-11	2.10215e-11	2.13156e-11	2.14665e-11
27.34	2.10325e-11	2.10295e-11	2.1038e-11	2.10928e-11	2.10243e-11	2.13203e-11	2.14677e-11
27.36	2.1036e-11	2.1032e-11	2.10387e-11	2.10915e-11	2.10277e-11	2.13205e-11	2.14623e-11
27.38	2.10341e-11	2.10313e-11	2.10397e-11	2.10968e-11	2.10284e-11	2.13244e-11	2.14648e-11
27.4	2.10394e-11	2.10294e-11	2.1039e-11	2.10965e-11	2.10292e-11	2.13197e-11	2.14676e-11
27.42	2.10321e-11	2.10283e-11	2.10404e-11	2.10969e-11	2.10299e-11	2.1329e-11	2.1465e-11
27.44	2.10341e-11	2.10348e-11	2.1038e-11	2.10999e-11	2.1034e-11	2.13292e-11	2.14623e-11
27.46	2.10386e-11	2.10338e-11	2.10391e-11	2.11021e-11	2.10363e-11	2.13282e-11	2.14594e-11
27.48	2.10358e-11	2.10313e-11	2.10442e-11	2.10991e-11	2.10363e-11	2.13248e-11	2.1462e-11
27.5	2.10359e-11	2.10321e-11	2.10483e-11	2.10984e-11	2.10308e-11	2.13232e-11	2.14678e-11
27.52	2.10378e-11	2.10287e-11	2.10442e-11	2.10974e-11	2.10306e-11	2.13286e-11	2.1467e-11
27.54	2.10383e-11	2.10278e-11	2.10471e-11	2.10975e-11	2.10342e-11	2.13285e-11	2.14705e-11
27.56	2.10353e-11	2.10323e-11	2.10476e-11	2.11017e-11	2.10345e-11	2.13301e-11	2.14714e-11
27.58	2.10369e-11	2.10318e-11	2.10437e-11	2.11043e-11	2.10288e-11	2.13259e-11	2.14679e-11
27.6	2.10344e-11	2.1035e-11	2.10467e-11	2.10988e-11	2.10338e-11	2.13306e-11	2.14727e-11
27.62	2.10339e-11	2.10316e-11	2.10485e-11	2.11031e-11	2.10292e-11	2.13297e-11	2.14711e-11
27.64	2.10373e-11	2.10349e-11	2.10502e-11	2.11059e-11	2.10366e-11	2.13327e-11	2.1474e-11
27.66	2.10389e-11	2.10356e-11	2.10471e-11	2.11074e-11	2.1034e-11	2.13319e-11	2.147e-11
27.68	2.1035e-11	2.10282e-11	2.10454e-11	2.11057e-11	2.1028e-11	2.1335e-11	2.14699e-11
27.7	2.10329e-11	2.10305e-11	2.10484e-11	2.11021e-11	2.10384e-11	2.1331e-11	2.14676e-11
27.72	2.10327e-11	2.10337e-11	2.10429e-11	2.11013e-11	2.10409e-11	2.13256e-11	2.14764e-11
27.74	2.10394e-11	2.10332e-11	2.10487e-11	2.11008e-11	2.10376e-11	2.1329e-11	2.14712e-11
27.76	2.10401e-11	2.10359e-11	2.10482e-11	2.11081e-11	2.10337e-11	2.13292e-11	2.1467e-11
27.78	2.10365e-11	2.10359e-11	2.10512e-11	2.11037e-11	2.10453e-11	2.13323e-11	2.14653e-11
27.8	2.10337e-11	2.10371e-11	2.10485e-11	2.11024e-11	2.10423e-11	2.13307e-11	2.14684e-11
27.82	2.10416e-11	2.10417e-11	2.10476e-11	2.11052e-11	2.10458e-11	2.1327e-11	2.14688e-11
27.84	2.10356e-11	2.10401e-11	2.10492e-11	2.11061e-11	2.10372e-11	2.13371e-11	2.14757e-11
27.86	2.10416e-11	2.10416e-11	2.10522e-11	2.11098e-11	2.10422e-11	2.13365e-11	2.14715e-11
27.88	2.10421e-11	2.10391e-11	2.10529e-11	2.11111e-11	2.10376e-11	2.13366e-11	2.14756e-11
27.9	2.10377e-11	2.10349e-11	2.1051e-11	2.11139e-11	2.10389e-11	2.13307e-11	2.14744e-11
27.92	2.10403e-11	2.10425e-11	2.10539e-11	2.11127e-11	2.10407e-11	2.13343e-11	2.14722e-11
27.94	2.10384e-11	2.1043e-11	2.10493e-11	2.11196e-11	2.10382e-11	2.13375e-11	2.14687e-11
27.96	2.10361e-11	2.10334e-11	2.10478e-11	2.11122e-11	2.10487e-11	2.13326e-11	2.14746e-11
27.98	2.10424e-11	2.10386e-11	2.10618e-11	2.1111e-11	2.10462e-11	2.13428e-11	2.14727e-11
28	2.10376e-11	2.10429e-11	2.1052e-11	2.11125e-11	2.10446e-11	2.13367e-11	2.14781e-11
28.02	2.10368e-11	2.10412e-11	2.1055e-11	2.11052e-11	2.1043e-11	2.13435e-11	2.14775e-11
28.04	2.10385e-11	2.10414e-11	2.10486e-11	2.11027e-11	2.10524e-11	2.1336e-11	2.14732e-11
28.06	2.104e-11	2.10442e-11	2.10535e-11	2.11188e-11	2.10452e-11	2.13405e-11	2.14746e-11
28.08	2.10435e-11	2.10427e-11	2.10563e-11	2.11209e-11	2.10404e-11	2.1333e-11	2.14733e-11
28.1	2.10474e-11	2.10436e-11	2.10526e-11	2.11193e-11	2.10484e-11	2.13464e-11	2.1473e-11
28.12	2.10431e-11	2.104e-11	2.10561e-11	2.11166e-11	2.10512e-11	2.13351e-11	2.14709e-11
28.14	2.10477e-11	2.10436e-11	2.10547e-11	2.11163e-11	2.10473e-11	2.13387e-11	2.14701e-11
28.16	2.10397e-11	2.10412e-11	2.10552e-11	2.11225e-11	2.10473e-11	2.13374e-11	2.14773e-11
28.18	2.10466e-11	2.10438e-11	2.10604e-11	2.11148e-11	2.10536e-11	2.13381e-11	2.14787e-11
28.2	2.10492e-11	2.1043e-11	2.10567e-11	2.11115e-11	2.10525e-11	2.13435e-11	2.14732e-11
28.22	2.10505e-11	2.10443e-11	2.10577e-11	2.11144e-11	2.10519e-11	2.13389e-11	2.14754e-11
28.24	2.10472e-11	2.10395e-11	2.10616e-11	2.11195e-11	2.10459e-11	2.13446e-11	2.14659e-11
28.26	2.10477e-11	2.1039e-11	2.10595e-11	2.11153e-11	2.10532e-11	2.13452e-11	2.14801e-11
28.28	2.1054e-11	2.10427e-11	2.10596e-11	2.11125e-11	2.10525e-11	2.13504e-11	2.14717e-11
28.3	2.10486e-11	2.10445e-11	2.10567e-11	2.11224e-11	2.10528e-11	2.13418e-11	2.14782e-11
28.32	2.10469e-11	2.10446e-11	2.10547e-11	2.11103e-11	2.10465e-11	2.13443e-11	2.14773e-11
28.34	2.10497e-11	2.10473e-11	2.10582e-11	2.11134e-11	2.10528e-11	2.13531e-11	2.14756e-11
28.36	2.10503e-11	2.10418e-11	2.1058e-11	2.11159e-11	2.10544e-11	2.13458e-11	2.14764e-11
28.38	2.10497e-11	2.10449e-11	2.10562e-11	2.11191e-11	2.10546e-11	2.13524e-11	2.1473e-11
28.4	2.10484e-11	2.10452e-11	2.10629e-11	2.11221e-11	2.10543e-11	2.1354e-11	2.14782e-11
28.42	2.1048e-11	2.10455e-11	2.10636e-11	2.11213e-11	2.10502e-11	2.13511e-11	2.14783e-11
28.44	2.10488e-11	2.10444e-11	2.10635e-11	2.11205e-11	2.105e-11	2.13499e-11	2.14828e-11
28.46	2.10515e-11	2.10474e-11	2.10556e-11	2.11187e-11	2.10517e-11	2.13448e-11	2.14892e-11
28.48	2.10489e-11	2.10505e-11	2.10568e-11	2.112e-11	2.10532e-11	2.13541e-11	2.14844e-11
28.5	2.10547e-11	2.10429e-11	2.10585e-11	2.11216e-11	2.10568e-11	2.13496e-11	2.14783e-11
28.52	2.10542e-11	2.10493e-11	2.10598e-11	2.11254e-11	2.1058e-11	2.13466e-11	2.14842e-11
28.54	2.10555e-11	2.10459e-11	2.10596e-11	2.11285e-11	2.10566e-11	2.13554e-11	2.14799e-11
28.56	2.10507e-11	2.10473e-11	2.10595e-11	2.1128e-11	2.10603e-11	2.13476e-11	2.14862e-11
28.58	2.1047e-11	2.10446e-11	2.10638e-11	2.11225e-11	2.10594e-11	2.13484e-11	2.14883e-11
28.6	2.10556e-11	2.10462e-11	2.10598e-11	2.11265e-11	2.10603e-11	2.13566e-11	2.1484e-11
28.62	2.10479e-11	2.10504e-11	2.10555e-11	2.11267e-11	2.10608e-11	2.13558e-11	2.1477e-11
28.64	2.10504e-11	2.10515e-11	2.10609e-11	2.11258e-11	2.10509e-11	2.13525e-11	2.14791e-11
28.66	2.10495e-11	2.10501e-11	2.10661e-11	2.11285e-11	2.10568e-11	2.13537e-11	2.14822e-11
28.68	2.10468e-11	2.10517e-11	2.10671e-11	2.1125e-11	2.10594e-11	2.13517e-11	2.14833e-11
28.7	2.10475e-11	2.10511e-11	2.10636e-11	2.11243e-11	2.1057e-11	2.13576e-11	2.14832e-11
28.72	2.10531e-11	2.10519e-11	2.1059e-11	2.11234e-11	2.10632e-11	2.13598e-11	2.14862e-11
28.74	2.10576e-11	2.10527e-11	2.10688e-11	2.1131e-11	2.10589e-11	2.13544e-11	2.14874e-11
28.76	2.10559e-11	2.1054e-11	2.10667e-11	2.11231e-11	2.10594e-11	2.13574e-11	2.14837e-11
28.78	2.105e-11	2.10508e-11	2.10638e-11	2.11295e-11	2.1066e-11	2.13555e-11	2.14893e-11
28.8	2.10539e-11	2.10496e-11	2.10663e-11	2.11347e-11	2.10648e-11	2.13596e-11	2.14867e-11
28.82	2.10539e-11	2.10491e-11	2.10626e-11	2.11273e-11	2.10658e-11	2.13593e-11	2.14855e-11
28.84	2.10588e-11	2.10518e-11	2.10652e-11	2.1137e-11	2.10636e-11	2.13602e-11	2.1487e-11
28.86	2.10494e-11	2.10524e-11	2.10651e-11	2.11363e-11	2.10551e-11	2.13601e-11	2.14869e-11
28.88	2.10536e-11	2.1052e-11	2.10656e-11	2.11295e-11	2.10597e-11	2.13538e-11	2.14866e-11
28.9	2.10581e-11	2.10516e-11	2.10671e-11	2.11357e-11	2.10635e-11	2.13613e-11	2.14842e-11
28.92	2.10569e-11	2.10526e-11	2.10724e-11	2.11361e-11	2.10592e-11	2.13676e-11	2.14835e-11
28.94	2.10497e-11	2.10534e-11	2.10708e-11	2.11313e-11	2.10679e-11	2.13591e-11	2.14834e-11
28.96	2.10484e-11	2.10556e-11	2.10693e-11	2.11305e-11	2.10842e-11	2.13582e-11	2.14913e-11
28.98	2.10527e-11	2.1054e-11	2.10695e-11	2.11278e-11	2.10827e-11	2.13555e-11	2.14856e-11
29	2.10497e-11	2.10547e-11	2.10676e-11	2.11371e-11	2.10896e-11	2.13656e-11	2.14924e-11
29.02	2.10564e-11	2.10576e-11	2.10702e-11	2.11399e-11	2.10827e-11	2.13661e-11	2.14923e-11
29.04	2.10488e-11	2.10598e-11	2.10707e-11	2.11353e-11	2.10814e-11	2.13672e-11	2.14878e-11
29.06	2.10532e-11	2.10541e-11	2.10699e-11	2.1136e-11	2.10704e-11	2.13679e-11	2.14831e-11
29.08	2.10532e-11	2.10523e-11	2.10746e-11	2.11365e-11	2.1086e-11	2.13645e-11	2.14887e-11
29.1	2.10577e-11	2.1057e-11	2.10705e-11	2.11333e-11	2.10753e-11	2.13653e-11	2.14908e-11
29.12	2.10516e-11	2.10564e-11	2.1072e-11	2.11404e-11	2.10812e-11	2.13684e-11	2.1483e-11
29.14	2.10516e-11	2.10589e-11	2.10658e-11	2.11395e-11	2.10783e-11	2.1363e-11	2.14868e-11
29.16	2.10525e-11	2.10519e-11	2.10746e-11	2.1137e-11	2.10832e-11	2.13684e-11	2.1496e-11
29.18	2.10556e-11	2.10614e-11	2.10682e-11	2.11366e-11	2.10814e-11	2.13661e-11	2.14974e-11
29.2	2.10492e-11	2.10576e-11	2.10746e-11	2.11349e-11	2.10839e-11	2.13693e-11	2.14896e-11
29.22	2.10569e-11	2.10533e-11	2.10692e-11	2.11379e-11	2.10873e-11	2.13699e-11	2.14929e-11
29.24	2.10536e-11	2.10563e-11	2.10725e-11	2.11454e-11	2.10811e-11	2.13724e-11	2.14933e-11
29.26	2.10531e-11	2.10572e-11	2.10761e-11	2.11395e-11	2.1078e-11	2.13759e-11	2.14877e-11
29.28	2.10523e-11	2.10606e-11	2.10757e-11	2.11376e-11	2.10842e-11	2.13714e-11	2.14894e-11
29.3	2.10588e-11	2.10603e-11	2.10684e-11	2.11405e-11	2.10856e-11	2.13727e-11	2.14906e-11
29.32	2.10575e-11	2.10593e-11	2.10804e-11	2.11397e-11	2.10839e-11	2.13693e-11	2.14921e-11
29.34	2.10546e-11	2.10606e-11	2.10751e-11	2.11454e-11	2.10834e-11	2.13695e-11	2.14955e-11
29.36	2.10581e-11	2.10559e-11	2.10756e-11	2.11421e-11	2.10788e-11	2.13744e-11	2.14912e-11
29.38	2.1054e-11	2.10604e-11	2.10688e-11	2.11445e-11	2.1083e-11	2.13775e-11	2.14926e-11
29.4	2.10527e-11	2.10583e-11	2.10808e-11	2.11482e-11	2.10834e-11	2.13768e-11	2.14926e-11
29.42	2.10563e-11	2.10604e-11	2.10736e-11	2.11316e-11	2.10855e-11	2.13723e-11	2.14884e-11
29.44	2.10574e-11	2.10646e-11	2.10845e-11	2.11405e-11	2.1079e-11	2.13722e-11	2.1492e-11
29.46	2.1056e-11	2.10602e-11	2.10729e-11	2.11395e-11	2.10834e-11	2.13759e-11	2.14923e-11
29.48	2.10562e-11	2.10594e-11	2.10774e-11	2.11467e-11	2.10807e-11	2.13738e-11	2.14913e-11
29.5	2.10531e-11	2.10636e-11	2.10816e-11	2.11393e-11	2.10762e-11	2.13751e-11	2.14933e-11
29.52	2.10593e-11	2.10666e-11	2.1081e-11	2.11481e-11	2.1084e-11	2.13763e-11	2.1491e-11
29.54	2.10579e-11	2.10615e-11	2.10739e-11	2.1141e-11	2.10847e-11	2.13707e-11	2.14902e-11
29.56	2.1061e-11	2.10633e-11	2.10801e-11	2.11456e-11	2.10896e-11	2.13773e-11	2.14944e-11
29.58	2.10587e-11	2.10656e-11	2.10846e-11	2.11456e-11	2.10884e-11	2.13724e-11	2.14905e-11
29.6	2.10623e-11	2.10612e-11	2.10784e-11	2.11455e-11	2.1083e-11	2.13691e-11	2.14916e-11
29.62	2.10576e-11	2.10628e-11	2.1079e-11	2.11461e-11	2.10878e-11	2.13803e-11	2.14964e-11
29.64	2.10588e-11	2.10648e-11	2.10759e-11	2.11492e-11	2.10827e-11	2.1373e-11	2.14895e-11
29.66	2.10507e-11	2.10619e-11	2.10797e-11	2.11458e-11	2.10893e-11	2.13712e-11	2.14965e-11
29.68	2.10599e-11	2.10637e-11	2.10824e-11	2.11512e-11	2.10927e-11	2.13796e-11	2.14922e-11
29.7	2.10589e-11	2.10626e-11	2.10787e-11	2.11514e-11	2.1085e-11	2.13756e-11	2.1492e-11
29.72	2.10602e-11	2.10599e-11	2.10895e-11	2.11474e-11	2.10904e-11	2.13777e-11	2.14968e-11
29.74	2.10577e-11	2.10644e-11	2.1086e-11	2.11551e-11	2.10832e-11	2.13783e-11	2.14961e-11
29.76	2.10543e-11	2.1063e-11	2.10859e-11	2.11515e-11	2.10914e-11	2.13753e-11	2.14917e-11
29.78	2.10598e-11	2.10656e-11	2.10876e-11	2.11487e-11	2.10901e-11	2.13755e-11	2.14982e-11
29.8	2.10582e-11	2.10658e-11	2.10826e-11	2.11525e-11	2.10891e-11	2.13717e-11	2.14932e-11
29.82	2.10564e-11	2.10663e-11	2.10893e-11	2.11555e-11	2.10879e-11	2.13817e-11	2.14926e-11
29.84	2.10584e-11	2.10674e-11	2.10855e-11	2.11527e-11	2.10895e-11	2.13804e-11	2.14956e-11
29.86	2.10614e-11	2.10628e-11	2.10861e-11	2.11484e-11	2.10879e-11	2.13755e-11	2.1491e-11
29.88	2.10607e-11	2.10656e-11	2.10848e-11	2.11541e-11	2.10894e-11	2.13782e-11	2.14977e-11
29.9	2.10607e-11	2.10691e-11	2.10854e-11	2.11511e-11	2.10842e-11	2.13848e-11	2.14985e-11
29.92	2.10592e-11	2.10693e-11	2.10859e-11	2.11505e-11	2.1096e-11	2.13767e-11	2.14936e-11
29.94	2.10614e-11	2.10654e-11	2.10873e-11	2.11538e-11	2.10982e-11	2.13754e-11	2.14971e-11
29.96	2.10583e-11	2.10722e-11	2.1086e-11	2.11521e-11	2.10934e-11	2.13766e-11	2.15e-11
29.98	2.10599e-11	2.10646e-11	2.10878e-11	2.11528e-11	2.10994e-11	2.13837e-11	2.14992e-11
30	2.10597e-11	2.10671e-11	2.10868e-11	2.11584e-11	2.10973e-11	2.13816e-11	2.15003e-11
30.02	2.10636e-11	2.10711e-11	2.10858e-11	2.11588e-11	2.10995e-11	2.13812e-11	2.15019e-11
30.04	2.1056e-11	2.10679e-11	2.10835e-11	2.11569e-11	2.10954e-11	2.13844e-11	2.15008e-11
30.06	2.10576e-11	2.10672e-11	2.10846e-11	2.11501e-11	2.10965e-11	2.13828e-11	2.14977e-11
30.08	2.10581e-11	2.10662e-11	2.10853e-11	2.11569e-11	2.10978e-11	2.13833e-11	2.15071e-11
30.1	2.10659e-11	2.10724e-11	2.10865e-11	2.11585e-11	2.10894e-11	2.13804e-11	2.15077e-11
30.12	2.10628e-11	2.10702e-11	2.10858e-11	2.11539e-11	2.10984e-11	2.13807e-11	2.15029e-11
30.14	2.10663e-11	2.10675e-11	2.10906e-11	2.11587e-11	2.10912e-11	2.13857e-11	2.15002e-11
30.16	2.10659e-11	2.10676e-11	2.10872e-11	2.11512e-11	2.10917e-11	2.13853e-11	2.15011e-11
30.18	2.10577e-11	2.1072e-11	2.10921e-11	2.11564e-11	2.11004e-11	2.13896e-11	2.1506e-11
30.2	2.10602e-11	2.10758e-11	2.10878e-11	2.11561e-11	2.11005e-11	2.13816e-11	2.15003e-11
30.22	2.10659e-11	2.10718e-11	2.10871e-11	2.11602e-11	2.10951e-11	2.13863e-11	2.15057e-11
30.24	2.10656e-11	2.10705e-11	2.10795e-11	2.11594e-11	2.10974e-11	2.13878e-11	2.15006e-11
30.26	2.1062e-11	2.10722e-11	2.10923e-11	2.11623e-11	2.10976e-11	2.13823e-11	2.15058e-11
30.28	2.10608e-11	2.10764e-11	2.10889e-11	2.11603e-11	2.11015e-11	2.13858e-11	2.15014e-11
30.3	2.10643e-11	2.10726e-11	2.10932e-11	2.1161e-11	2.10951e-11	2.13852e-11	2.15e-11
30.32	2.10627e-11	2.10712e-11	2.10941e-11	2.11543e-11	2.1102e-11	2.13897e-11	2.15095e-11
30.34	2.10627e-11	2.10699e-11	2.10918e-11	2.11662e-11	2.10936e-11	2.13853e-11	2.14981e-11
30.36	2.10647e-11	2.10718e-11	2.10996e-11	2.11622e-11	2.11029e-11	2.13907e-11	2.1501e-11
30.38	2.10595e-11	2.10793e-11	2.10991e-11	2.11712e-11	2.10978e-11	2.13871e-11	2.15097e-11
30.4	2.10655e-11	2.10706e-11	2.10962e-11	2.11637e-11	2.1094e-11	2.13873e-11	2.15042e-11
30.42	2.10582e-11	2.10736e-11	2.10947e-11	2.11577e-11	2.10953e-11	2.13912e-11	2.15042e-11
30.44	2.10613e-11	2.10761e-11	2.10923e-11	2.11625e-11	2.10999e-11	2.1391e-11	2.15028e-11
30.46	2.10632e-11	2.10716e-11	2.10936e-11	2.11676e-11	2.10977e-11	2.13994e-11	2.15135e-11
30.48	2.10621e-11	2.10795e-11	2.11003e-11	2.11653e-11	2.10986e-11	2.13939e-11	2.15098e-11
30.5	2.10635e-11	2.10764e-11	2.10998e-11	2.11695e-11	2.1096e-11	2.1397e-11	2.1508e-11
30.52	2.10689e-11	2.10724e-11	2.10931e-11	2.11639e-11	2.11057e-11	2.13901e-11	2.15056e-11
30.54	2.10621e-11	2.10803e-11	2.11002e-11	2.11694e-11	2.1109e-11	2.13951e-11	2.15114e-11
30.56	2.10672e-11	2.10775e-11	2.11026e-11	2.11654e-11	2.11026e-11	2.13994e-11	2.15058e-11
30.58	2.10673e-11	2.1069e-11	2.10928e-11	2.11598e-11	2.1106e-11	2.13966e-11	2.15029e-11
30.6	2.10595e-11	2.10719e-11	2.1098e-11	2.11642e-11	2.1094e-11	2.13947e-11	2.14991e-11
30.62	2.10587e-11	2.10775e-11	2.10938e-11	2.11694e-11	2.11028e-11	2.13955e-11	2.15128e-11
30.64	2.106e-11	2.10761e-11	2.10983e-11	2.1167e-11	2.11073e-11	2.13938e-11	2.1508e-11
30.66	2.10625e-11	2.10827e-11	2.10972e-11	2.11719e-11	2.11052e-11	2.13942e-11	2.15019e-11
30.68	2.1068e-11	2.10773e-11	2.10991e-11	2.11698e-11	2.11123e-11	2.14019e-11	2.15119e-11
30.7	2.1067e-11	2.10763e-11	2.11023e-11	2.11601e-11	2.11139e-11	2.14038e-11	2.15088e-11
30.72	2.10643e-11	2.10763e-11	2.10996e-11	2.11698e-11	2.11066e-11	2.13939e-11	2.15152e-11
30.74	2.10684e-11	2.10761e-11	2.10984e-11	2.11713e-11	2.10982e-11	2.13974e-11	2.15063e-11
30.76	2.10671e-11	2.10799e-11	2.10956e-11	2.11713e-11	2.10972e-11	2.13994e-11	2.15022e-11
30.78	2.10695e-11	2.10766e-11	2.11038e-11	2.11689e-11	2.11113e-11	2.13959e-11	2.151e-11
30.8	2.10647e-11	2.10824e-11	2.11004e-11	2.11736e-11	2.11021e-11	2.13941e-11	2.15099e-11
30.82	2.10632e-11	2.10821e-11	2.1104e-11	2.11678e-11	2.11139e-11	2.14004e-11	2.15047e-11
30.84	2.10622e-11	2.10788e-11	2.10976e-11	2.11719e-11	2.11028e-11	2.13994e-11	2.15106e-11
30.86	2.10635e-11	2.10786e-11	2.10985e-11	2.11755e-11	2.11133e-11	2.13969e-11	2.1506e-11
30.88	2.10632e-11	2.10812e-11	2.11004e-11	2.11713e-11	2.11109e-11	2.13987e-11	2.15128e-11
30.9	2.10657e-11	2.10814e-11	2.11002e-11	2.11737e-11	2.11089e-11	2.13911e-11	2.15081e-11
30.92	2.10699e-11	2.10764e-11	2.11072e-11	2.11692e-11	2.11032e-11	2.13967e-11	2.15033e-11
30.94	2.10605e-11	2.10836e-11	2.11046e-11	2.11745e-11	2.11119e-11	2.13967e-11	2.15029e-11
30.96	2.1069e-11	2.10803e-11	2.11015e-11	2.11764e-11	2.11029e-11	2.13947e-11	2.15098e-11
30.98	2.10691e-11	2.10788e-11	2.11048e-11	2.11749e-11	2.11119e-11	2.13964e-11	2.15098e-11
31	2.10689e-11	2.10848e-11	2.11037e-11	2.11766e-11	2.11063e-11	2.13987e-11	2.15137e-11
31.02	2.10685e-11	2.10847e-11	2.11047e-11	2.1176e-11	2.11118e-11	2.13981e-11	2.15123e-11
31.04	2.10675e-11	2.10773e-11	2.11014e-11	2.11685e-11	2.11058e-11	2.13956e-11	2.15098e-11
31.06	2.10702e-11	2.10814e-11	2.11028e-11	2.11761e-11	2.11123e-11	2.13979e-11	2.15103e-11
31.08	2.10697e-11	2.10794e-11	2.11077e-11	2.11732e-11	2.11139e-11	2.14e-11	2.15074e-11
31.1	2.10695e-11	2.10824e-11	2.11078e-11	2.11792e-11	2.11176e-11	2.13954e-11	2.15092e-11
31.12	2.10688e-11	2.10814e-11	2.11046e-11	2.11775e-11	2.11127e-11	2.1395e-11	2.15143e-11
31.14	2.10652e-11	2.10859e-11	2.10988e-11	2.11758e-11	2.1122e-11	2.13995e-11	2.15078e-11
31.16	2.10634e-11	2.10848e-11	2.11052e-11	2.11802e-11	2.11116e-11	2.13994e-11	2.15092e-11
31.18	2.1066e-11	2.10811e-11	2.11055e-11	2.11761e-11	2.112e-11	2.13984e-11	2.15035e-11
31.2	2.10662e-11	2.10847e-11	2.11079e-11	2.11765e-11	2.11159e-11	2.14008e-11	2.15069e-11
31.22	2.10701e-11	2.10849e-11	2.11077e-11	2.11802e-11	2.11123e-11	2.13967e-11	2.15146e-11
31.24	2.1073e-11	2.10839e-11	2.11113e-11	2.11821e-11	2.11093e-11	2.13939e-11	2.15124e-11
31.26	2.10694e-11	2.10882e-11	2.11085e-11	2.11823e-11	2.11193e-11	2.13997e-11	2.15157e-11
31.28	2.10681e-11	2.10835e-11	2.11065e-11	2.11774e-11	2.11106e-11	2.13981e-11	2.15134e-11
31.3	2.10615e-11	2.10847e-11	2.11108e-11	2.11735e-11	2.11123e-11	2.13996e-11	2.15115e-11
31.32	2.10659e-11	2.10879e-11	2.11074e-11	2.11857e-11	2.11174e-11	2.13979e-11	2.15128e-11
31.34	2.10677e-11	2.1086e-11	2.11064e-11	2.11823e-11	2.11198e-11	2.13979e-11	2.15155e-11
31.36	2.10705e-11	2.10867e-11	2.11101e-11	2.11842e-11	2.11155e-11	2.13941e-11	2.15147e-11
31.38	2.10707e-11	2.10888e-11	2.11111e-11	2.11884e-11	2.11184e-11	2.13956e-11	2.15149e-11
31.4	2.1073e-11	2.10886e-11	2.1111e-11	2.11865e-11	2.11217e-11	2.14e-11	2.15153e-11
31.42	2.10726e-11	2.10897e-11	2.11102e-11	2.11804e-11	2.11181e-11	2.1405e-11	2.15123e-11
31.44	2.10697e-11	2.1085e-11	2.11112e-11	2.11829e-11	2.11207e-11	2.14007e-11	2.15113e-11
31.46	2.10686e-11	2.10887e-11	2.11088e-11	2.11857e-11	2.1118e-11	2.14044e-11	2.15078e-11
31.48	2.10795e-11	2.10871e-11	2.11078e-11	2.1181e-11	2.11217e-11	2.13996e-11	2.15109e-11
31.5	2.10705e-11	2.10884e-11	2.11107e-11	2.11798e-11	2.11209e-11	2.13959e-11	2.15156e-11
31.52	2.1066e-11	2.10938e-11	2.11132e-11	2.11876e-11	2.11233e-11	2.14038e-11	2.15143e-11
31.54	2.10757e-11	2.10877e-11	2.11151e-11	2.11871e-11	2.11236e-11	2.13986e-11	2.15119e-11
31.56	2.1072e-11	2.10889e-11	2.11172e-11	2.11867e-11	2.11216e-11	2.14007e-11	2.15198e-11
31.58	2.10687e-11	2.10917e-11	2.11138e-11	2.11825e-11	2.11191e-11	2.14039e-11	2.15128e-11
31.6	2.10768e-11	2.1094e-11	2.1108e-11	2.11919e-11	2.11152e-11	2.14069e-11	2.15173e-11
31.62	2.10765e-11	2.10949e-11	2.11127e-11	2.11842e-11	2.11144e-11	2.14034e-11	2.15146e-11
31.64	2.1074e-11	2.10881e-11	2.11204e-11	2.11848e-11	2.11206e-11	2.14044e-11	2.15178e-11
31.66	2.1071e-11	2.10912e-11	2.11171e-11	2.11839e-11	2.11247e-11	2.14029e-11	2.15172e-11
31.68	2.10756e-11	2.10924e-11	2.1112e-11	2.11912e-11	2.11197e-11	2.1401e-11	2.15156e-11
31.7	2.10763e-11	2.10922e-11	2.11221e-11	2.11859e-11	2.11198e-11	2.14068e-11	2.15101e-11
31.72	2.10749e-11	2.10862e-11	2.11172e-11	2.11806e-11	2.11263e-11	2.14009e-11	2.1515e-11
31.74	2.10729e-11	2.10965e-11	2.11154e-11	2.11835e-11	2.11183e-11	2.14089e-11	2.15162e-11
31.76	2.10764e-11	2.10946e-11	2.11154e-11	2.11896e-11	2.11159e-11	2.14075e-11	2.15172e-11
31.78	2.10779e-11	2.10903e-11	2.11154e-11	2.11936e-11	2.11235e-11	2.14068e-11	2.15174e-11
31.8	2.10678e-11	2.1092e-11	2.11159e-11	2.11972e-11	2.11236e-11	2.1406e-11	2.15185e-11
31.82	2.10734e-11	2.10933e-11	2.11221e-11	2.11945e-11	2.11212e-11	2.14072e-11	2.15216e-11
31.84	2.10689e-11	2.10912e-11	2.11174e-11	2.11889e-11	2.11242e-11	2.14071e-11	2.15209e-11
31.86	2.10728e-11	2.1095e-11	2.11165e-11	2.11924e-11	2.11252e-11	2.14063e-11	2.15109e-11
31.88	2.10707e-11	2.10943e-11	2.11153e-11	2.11888e-11	2.1128e-11	2.14119e-11	2.1517e-11
31.9	2.1075e-11	2.10943e-11	2.11142e-11	2.11941e-11	2.11247e-11	2.14066e-11	2.15164e-11
31.92	2.10761e-11	2.10935e-11	2.11169e-11	2.1196e-11	2.11264e-11	2.14081e-11	2.15208e-11
31.94	2.10772e-11	2.10944e-11	2.11152e-11	2.11921e-11	2.1123e-11	2.14064e-11	2.15172e-11
31.96	2.10786e-11	2.10915e-11	2.11208e-11	2.1194e-11	2.11253e-11	2.14031e-11	2.1522e-11
31.98	2.108e-11	2.10855e-11	2.11196e-11	2.11944e-11	2.11295e-11	2.14103e-11	2.15178e-11
32	2.10774e-11	2.1096e-11	2.11185e-11	2.11997e-11	2.11251e-11	2.14075e-11	2.15191e-11
32.02	2.1068e-11	2.10943e-11	2.11234e-11	2.11949e-11	2.11272e-11	2.141e-11	2.15249e-11
32.04	2.1077e-11	2.10996e-11	2.11236e-11	2.11891e-11	2.11281e-11	2.1414e-11	2.15211e-11
32.06	2.10766e-11	2.10927e-11	2.11171e-11	2.11907e-11	2.1135e-11	2.14076e-11	2.15279e-11
32.08	2.10825e-11	2.10953e-11	2.11214e-11	2.11943e-11	2.11303e-11	2.14058e-11	2.15232e-11
32.1	2.10743e-11	2.10953e-11	2.11201e-11	2.11924e-11	2.11263e-11	2.1412e-11	2.15158e-11
32.12	2.10761e-11	2.10996e-11	2.11227e-11	2.11931e-11	2.11335e-11	2.14118e-11	2.15271e-11
32.14	2.10746e-11	2.11004e-11	2.11244e-11	2.11925e-11	2.11326e-11	2.14126e-11	2.15235e-11
32.16	2.10772e-11	2.10888e-11	2.11233e-11	2.11984e-11	2.1121e-11	2.14084e-11	2.15213e-11
32.18	2.10789e-11	2.10915e-11	2.1123e-11	2.11948e-11	2.11326e-11	2.14128e-11	2.15234e-11
32.2	2.10795e-11	2.10947e-11	2.11249e-11	2.12009e-11	2.11278e-11	2.14106e-11	2.1522e-11
32.22	2.10772e-11	2.11006e-11	2.11234e-11	2.12064e-11	2.11204e-11	2.1414e-11	2.15203e-11
32.24	2.10794e-11	2.10937e-11	2.11175e-11	2.11954e-11	2.1136e-11	2.1411e-11	2.15215e-11
32.26	2.10747e-11	2.10955e-11	2.11187e-11	2.11965e-11	2.11278e-11	2.14103e-11	2.15139e-11
32.28	2.1076e-11	2.10972e-11	2.11261e-11	2.11927e-11	2.11269e-11	2.14139e-11	2.15189e-11
32.3	2.1076e-11	2.10986e-11	2.11249e-11	2.11934e-11	2.11321e-11	2.1414e-11	2.15215e-11
32.32	2.10786e-11	2.10964e-11	2.11261e-11	2.11986e-11	2.1132e-11	2.14141e-11	2.15238e-11
32.34	2.10809e-11	2.11005e-11	2.11266e-11	2.1198e-11	2.11305e-11	2.14079e-11	2.15237e-11
32.36	2.10752e-11	2.11036e-11	2.11283e-11	2.11958e-11	2.11295e-11	2.141e-11	2.1526e-11
32.38	2.10778e-11	2.11007e-11	2.11207e-11	2.11959e-11	2.11333e-11	2.14071e-11	2.15247e-11
32.4	2.10751e-11	2.10995e-11	2.11245e-11	2.1194e-11	2.11345e-11	2.14127e-11	2.15177e-11
32.42	2.10778e-11	2.10977e-11	2.11287e-11	2.11989e-11	2.11323e-11	2.14103e-11	2.15232e-11
32.44	2.10781e-11	2.10994e-11	2.11229e-11	2.12002e-11	2.11299e-11	2.14125e-11	2.15233e-11
32.46	2.10783e-11	2.1103e-11	2.11273e-11	2.1195e-11	2.11364e-11	2.14058e-11	2.15227e-11
32.48	2.10755e-11	2.11012e-11	2.1128e-11	2.11997e-11	2.11372e-11	2.14112e-11	2.15234e-11
32.5	2.10808e-11	2.1093e-11	2.11296e-11	2.11991e-11	2.11331e-11	2.14103e-11	2.15257e-11
32.52	2.10801e-11	2.10982e-11	2.11273e-11	2.11975e-11	2.11306e-11	2.14152e-11	2.15214e-11
32.54	2.10834e-11	2.10996e-11	2.11259e-11	2.11968e-11	2.11337e-11	2.14105e-11	2.15279e-11
32.56	2.10733e-11	2.1098e-11	2.11285e-11	2.12016e-11	2.11386e-11	2.14149e-11	2.15229e-11
32.58	2.10753e-11	2.11027e-11	2.11343e-11	2.12006e-11	2.11324e-11	2.14132e-11	2.15165e-11
32.6	2.10803e-11	2.11027e-11	2.11319e-11	2.11981e-11	2.11363e-11	2.14094e-11	2.15181e-11
32.62	2.1082e-11	2.11086e-11	2.11298e-11	2.11966e-11	2.11397e-11	2.14141e-11	2.15277e-11
32.64	2.10815e-11	2.11045e-11	2.1125e-11	2.11959e-11	2.11357e-11	2.14159e-11	2.15227e-11
32.66	2.10763e-11	2.11026e-11	2.11294e-11	2.12015e-11	2.11363e-11	2.14145e-11	2.15245e-11
32.68	2.10829e-11	2.11078e-11	2.11306e-11	2.12083e-11	2.11348e-11	2.14133e-11	2.15281e-11
32.7	2.10836e-11	2.11087e-11	2.11304e-11	2.12017e-11	2.11362e-11	2.14183e-11	2.15286e-11
32.72	2.10774e-11	2.1103e-11	2.1128e-11	2.12018e-11	2.11353e-11	2.14181e-11	2.15236e-11
32.74	2.1077e-11	2.11046e-11	2.113e-11	2.12048e-11	2.11356e-11	2.14157e-11	2.15236e-11
32.76	2.10804e-11	2.11036e-11	2.11303e-11	2.12048e-11	2.11363e-11	2.1416e-11	2.15213e-11
32.78	2.10797e-11	2.11077e-11	2.11379e-11	2.12035e-11	2.11396e-11	2.14066e-11	2.15204e-11
32.8	2.10856e-11	2.11077e-11	2.11328e-11	2.12019e-11	2.1139e-11	2.14147e-11	2.15268e-11
32.82	2.108e-11	2.11033e-11	2.11342e-11	2.12039e-11	2.1137e-11	2.14148e-11	2.15302e-11
32.84	2.10785e-11	2.11038e-11	2.11346e-11	2.12057e-11	2.11369e-11	2.14123e-11	2.15315e-11
32.86	2.10809e-11	2.11087e-11	2.1136e-11	2.12014e-11	2.11389e-11	2.14214e-11	2.15276e-11
32.88	2.108e-11	2.11071e-11	2.11329e-11	2.11997e-11	2.114e-11	2.14212e-11	2.15313e-11
32.9	2.10831e-11	2.11053e-11	2.11352e-11	2.12082e-11	2.11403e-11	2.14195e-11	2.15285e-11
32.92	2.10773e-11	2.11036e-11	2.11338e-11	2.12094e-11	2.11414e-11	2.14206e-11	2.15253e-11
32.94	2.10855e-11	2.11065e-11	2.11303e-11	2.12053e-11	2.11334e-11	2.14177e-11	2.15315e-11
32.96	2.1084e-11	2.11127e-11	2.11324e-11	2.12006e-11	2.11422e-11	2.1423e-11	2.15321e-11
32.98	2.10806e-11	2.11055e-11	2.11346e-11	2.12067e-11	2.11376e-11	2.14211e-11	2.1527e-11
33	2.10824e-11	2.11124e-11	2.11298e-11	2.12082e-11	2.11421e-11	2.14244e-11	2.15297e-11
33.02	2.10892e-11	2.11072e-11	2.1134e-11	2.12088e-11	2.1145e-11	2.14201e-11	2.15268e-11
33.04	2.10803e-11	2.1112e-11	2.11371e-11	2.12085e-11	2.11452e-11	2.14246e-11	2.15292e-11
33.06	2.10783e-11	2.11069e-11	2.11346e-11	2.12084e-11	2.11479e-11	2.1423e-11	2.15289e-11
33.08	2.10827e-11	2.1108e-11	2.11404e-11	2.12019e-11	2.11407e-11	2.1426e-11	2.15301e-11
33.1	2.1079e-11	2.11091e-11	2.11386e-11	2.12076e-11	2.11407e-11	2.143e-11	2.15285e-11
33.12	2.10826e-11	2.11107e-11	2.11385e-11	2.1206e-11	2.11453e-11	2.1419e-11	2.15325e-11
33.14	2.10812e-11	2.11121e-11	2.11334e-11	2.12101e-11	2.11416e-11	2.14303e-11	2.15304e-11
33.16	2.10854e-11	2.11135e-11	2.11387e-11	2.12124e-11	2.11426e-11	2.14291e-11	2.15275e-11
33.18	2.1084e-11	2.11108e-11	2.1141e-11	2.12111e-11	2.11461e-11	2.14213e-11	2.15305e-11
33.2	2.10823e-11	2.11139e-11	2.11365e-11	2.12034e-11	2.11444e-11	2.14238e-11	2.15287e-11
33.22	2.10917e-11	2.1112e-11	2.11449e-11	2.12099e-11	2.11439e-11	2.14228e-11	2.15262e-11
33.24	2.10873e-11	2.11151e-11	2.11363e-11	2.1209e-11	2.1146e-11	2.14236e-11	2.15296e-11
33.26	2.10867e-11	2.11098e-11	2.1139e-11	2.12099e-11	2.11472e-11	2.14331e-11	2.15274e-11
33.28	2.10819e-11	2.11106e-11	2.11363e-11	2.12121e-11	2.11351e-11	2.1432e-11	2.15282e-11
33.3	2.10798e-11	2.11113e-11	2.11407e-11	2.12108e-11	2.11499e-11	2.14299e-11	2.15275e-11
33.32	2.10795e-11	2.11108e-11	2.11409e-11	2.12156e-11	2.11364e-11	2.14241e-11	2.15301e-11
33.34	2.10845e-11	2.11141e-11	2.11361e-11	2.12079e-11	2.11424e-11	2.14234e-11	2.15357e-11
33.36	2.10888e-11	2.11137e-11	2.11376e-11	2.12113e-11	2.11478e-11	2.14228e-11	2.1534e-11
33.38	2.10826e-11	2.11154e-11	2.11418e-11	2.12055e-11	2.11471e-11	2.14234e-11	2.15331e-11
33.4	2.10871e-11	2.11106e-11	2.11468e-11	2.12105e-11	2.11525e-11	2.14281e-11	2.1528e-11
33.42	2.10857e-11	2.11134e-11	2.11447e-11	2.12073e-11	2.11453e-11	2.14299e-11	2.15259e-11
33.44	2.10849e-11	2.11174e-11	2.11405e-11	2.12086e-11	2.11541e-11	2.14277e-11	2.15305e-11
33.46	2.10833e-11	2.11138e-11	2.11408e-11	2.12138e-11	2.11498e-11	2.14302e-11	2.1535e-11
33.48	2.10857e-11	2.11077e-11	2.11379e-11	2.12139e-11	2.11522e-11	2.14244e-11	2.1533e-11
33.5	2.10846e-11	2.11153e-11	2.11416e-11	2.1214e-11	2.11462e-11	2.14265e-11	2.15305e-11
33.52	2.10848e-11	2.11219e-11	2.11409e-11	2.12117e-11	2.11503e-11	2.14246e-11	2.15312e-11
33.54	2.10873e-11	2.11159e-11	2.11405e-11	2.12166e-11	2.115e-11	2.14302e-11	2.15279e-11
33.56	2.10809e-11	2.11178e-11	2.11403e-11	2.12147e-11	2.1149e-11	2.14269e-11	2.1528e-11
33.58	2.10894e-11	2.11194e-11	2.11449e-11	2.12143e-11	2.11448e-11	2.14297e-11	2.15222e-11
33.6	2.10841e-11	2.1119e-11	2.1144e-11	2.12143e-11	2.11517e-11	2.14291e-11	2.15306e-11
33.62	2.10901e-11	2.11163e-11	2.114e-11	2.12099e-11	2.11562e-11	2.14273e-11	2.15306e-11
33.64	2.10841e-11	2.1117e-11	2.11429e-11	2.12138e-11	2.11477e-11	2.14344e-11	2.15238e-11
33.66	2.10863e-11	2.11115e-11	2.11465e-11	2.12134e-11	2.11432e-11	2.14323e-11	2.15276e-11
33.68	2.10824e-11	2.11221e-11	2.11471e-11	2.12162e-11	2.11503e-11	2.14278e-11	2.15301e-11
33.7	2.1086e-11	2.11177e-11	2.11499e-11	2.12093e-11	2.11519e-11	2.14249e-11	2.15346e-11
33.72	2.1087e-11	2.11115e-11	2.11482e-11	2.12091e-11	2.11496e-11	2.14295e-11	2.15289e-11
33.74	2.10895e-11	2.11199e-11	2.1139e-11	2.1211e-11	2.11511e-11	2.14253e-11	2.15241e-11
33.76	2.10863e-11	2.11168e-11	2.11416e-11	2.1217e-11	2.11534e-11	2.14245e-11	2.1528e-11
33.78	2.10865e-11	2.1118e-11	2.11483e-11	2.12131e-11	2.11536e-11	2.14231e-11	2.15319e-11
33.8	2.10817e-11	2.11184e-11	2.11498e-11	2.122e-11	2.11514e-11	2.14271e-11	2.15301e-11
33.82	2.10927e-11	2.1117e-11	2.11474e-11	2.12176e-11	2.1151e-11	2.14325e-11	2.15311e-11
33.84	2.10861e-11	2.11188e-11	2.11458e-11	2.12173e-11	2.1152e-11	2.14281e-11	2.15323e-11
33.86	2.10888e-11	2.11197e-11	2.11502e-11	2.12146e-11	2.11397e-11	2.14146e-11	2.15337e-11
33.88	2.10825e-11	2.11185e-11	2.11428e-11	2.1217e-11	2.11492e-11	2.14015e-11	2.15345e-11
33.9	2.10876e-11	2.11179e-11	2.11454e-11	2.12144e-11	2.11494e-11	2.13755e-11	2.15269e-11
33.92	2.10894e-11	2.11209e-11	2.11476e-11	2.12111e-11	2.11506e-11	2.13756e-11	2.15337e-11
33.94	2.10874e-11	2.11168e-11	2.11478e-11	2.12123e-11	2.11544e-11	2.13658e-11	2.153e-11
33.96	2.10926e-11	2.11172e-11	2.11542e-11	2.12198e-11	2.1161e-11	2.13677e-11	2.1532e-11
33.98	2.10943e-11	2.11205e-11	2.1141e-11	2.12163e-11	2.11509e-11	2.1373e-11	2.15293e-11
34	2.10928e-11	2.11186e-11	2.11473e-11	2.12149e-11	2.1153e-11	2.13721e-11	2.15332e-11
34.02	2.10908e-11	2.11206e-11	2.11486e-11	2.12193e-11	2.11539e-11	2.13682e-11	2.15282e-11
34.04	2.10908e-11	2.11147e-11	2.11491e-11	2.12203e-11	2.11597e-11	2.1376e-11	2.1534e-11
34.06	2.10921e-11	2.11155e-11	2.11504e-11	2.12161e-11	2.11512e-11	2.13685e-11	2.15265e-11
34.08	2.10905e-11	2.11187e-11	2.11485e-11	2.12205e-11	2.11437e-11	2.13712e-11	2.15328e-11
34.1	2.10864e-11	2.11181e-11	2.11513e-11	2.12224e-11	2.11591e-11	2.13715e-11	2.15371e-11
34.12	2.10931e-11	2.11213e-11	2.11511e-11	2.12205e-11	2.11513e-11	2.13705e-11	2.15361e-11
34.14	2.10915e-11	2.11197e-11	2.1154e-11	2.1222e-11	2.11547e-11	2.13769e-11	2.15271e-11
34.16	2.10898e-11	2.11212e-11	2.11529e-11	2.12227e-11	2.11509e-11	2.13734e-11	2.15273e-11
34.18	2.10941e-11	2.11219e-11	2.11489e-11	2.12217e-11	2.11503e-11	2.13736e-11	2.1533e-11
34.2	2.10945e-11	2.11236e-11	2.115e-11	2.12153e-11	2.116e-11	2.13769e-11	2.15287e-11
34.22	2.10869e-11	2.11194e-11	2.11494e-11	2.12231e-11	2.11613e-11	2.13733e-11	2.15356e-11
34.24	2.10889e-11	2.11267e-11	2.11567e-11	2.12121e-11	2.11517e-11	2.13709e-11	2.15348e-11
34.26	2.10916e-11	2.11238e-11	2.11516e-11	2.1222e-11	2.11475e-11	2.13782e-11	2.15374e-11
34.28	2.10927e-11	2.11249e-11	2.11552e-11	2.12219e-11	2.11543e-11	2.13716e-11	2.15336e-11
34.3	2.10881e-11	2.11242e-11	2.11531e-11	2.12247e-11	2.11534e-11	2.13682e-11	2.15348e-11
34.32	2.10874e-11	2.11261e-11	2.11471e-11	2.12227e-11	2.11555e-11	2.13697e-11	2.153e-11
34.34	2.10916e-11	2.1125e-11	2.11549e-11	2.12202e-11	2.11529e-11	2.13745e-11	2.15321e-11
34.36	2.10937e-11	2.11246e-11	2.11535e-11	2.12194e-11	2.11565e-11	2.13753e-11	2.15347e-11
34.38	2.10919e-11	2.11217e-11	2.1153e-11	2.1224e-11	2.11587e-11	2.13698e-11	2.15385e-11
34.4	2.10987e-11	2.11292e-11	2.11546e-11	2.12194e-11	2.11586e-11	2.13754e-11	2.15381e-11
34.42	2.10961e-11	2.1121e-11	2.11568e-11	2.12186e-11	2.11566e-11	2.13798e-11	2.1533e-11
34.44	2.10938e-11	2.11257e-11	2.11562e-11	2.12228e-11	2.11635e-11	2.13667e-11	2.15419e-11
34.46	2.10917e-11	2.1121e-11	2.11536e-11	2.12268e-11	2.11581e-11	2.13712e-11	2.15361e-11
34.48	2.10987e-11	2.11232e-11	2.11547e-11	2.12198e-11	2.11555e-11	2.13698e-11	2.15312e-11
34.5	2.10938e-11	2.11263e-11	2.11544e-11	2.12212e-11	2.11524e-11	2.13699e-11	2.15369e-11
34.52	2.10987e-11	2.11265e-11	2.11575e-11	2.12216e-11	2.11559e-11	2.13722e-11	2.15393e-11
34.54	2.10931e-11	2.11256e-11	2.11607e-11	2.12209e-11	2.11506e-11	2.13765e-11	2.15401e-11
34.56	2.1096e-11	2.11277e-11	2.11587e-11	2.12236e-11	2.11517e-11	2.13734e-11	2.15426e-11
34.58	2.10912e-11	2.11277e-11	2.11529e-11	2.12267e-11	2.11586e-11	2.13748e-11	2.15391e-11
34.6	2.10985e-11	2.11294e-11	2.11555e-11	2.12196e-11	2.11613e-11	2.13709e-11	2.15377e-11
34.62	2.10931e-11	2.11282e-11	2.11581e-11	2.12293e-11	2.11652e-11	2.13759e-11	2.15354e-11
34.64	2.10937e-11	2.1123e-11	2.11501e-11	2.12256e-11	2.11558e-11	2.13748e-11	2.15356e-11
34.66	2.10975e-11	2.11274e-11	2.11595e-11	2.12217e-11	2.11568e-11	2.13754e-11	2.1537e-11
34.68	2.10964e-11	2.11298e-11	2.11626e-11	2.12311e-11	2.11601e-11	2.13741e-11	2.15337e-11
34.7	2.10907e-11	2.11287e-11	2.11605e-11	2.12259e-11	2.11537e-11	2.1375e-11	2.15356e-11
34.72	2.10936e-11	2.11273e-11	2.1158e-11	2.12241e-11	2.11523e-11	2.1375e-11	2.1535e-11
34.74	2.10944e-11	2.11328e-11	2.11518e-11	2.12224e-11	2.11565e-11	2.13818e-11	2.15382e-11
34.76	2.10923e-11	2.11308e-11	2.11585e-11	2.12312e-11	2.11614e-11	2.13758e-11	2.15377e-11
34.78	2.10963e-11	2.11301e-11	2.11638e-11	2.12329e-11	2.11623e-11	2.13709e-11	2.15356e-11
34.8	2.10953e-11	2.11293e-11	2.11603e-11	2.12258e-11	2.11645e-11	2.137e-11	2.15374e-11
34.82	2.10884e-11	2.11288e-11	2.11554e-11	2.12278e-11	2.11527e-11	2.13778e-11	2.15376e-11
34.84	2.10949e-11	2.11291e-11	2.1162e-11	2.12265e-11	2.11539e-11	2.13775e-11	2.15395e-11
34.86	2.10931e-11	2.11313e-11	2.11595e-11	2.12303e-11	2.11617e-11	2.13757e-11	2.15343e-11
34.88	2.10926e-11	2.1132e-11	2.11559e-11	2.12239e-11	2.11589e-11	2.13808e-11	2.15381e-11
34.9	2.10941e-11	2.11356e-11	2.11606e-11	2.12368e-11	2.11574e-11	2.13765e-11	2.15403e-11
34.92	2.10906e-11	2.11332e-11	2.11584e-11	2.12298e-11	2.1162e-11	2.13811e-11	2.15371e-11
34.94	2.10907e-11	2.11298e-11	2.11592e-11	2.12273e-11	2.11638e-11	2.13782e-11	2.15329e-11
34.96	2.10978e-11	2.1134e-11	2.11606e-11	2.12311e-11	2.11586e-11	2.13816e-11	2.15331e-11
34.98	2.10939e-11	2.11307e-11	2.11591e-11	2.12318e-11	2.11575e-11	2.13797e-11	2.15399e-11
35	2.10964e-11	2.11279e-11	2.11653e-11	2.12317e-11	2.1162e-11	2.13734e-11	2.15341e-11
35.02	2.11015e-11	2.11345e-11	2.11643e-11	2.12282e-11	2.11582e-11	2.13715e-11	2.15369e-11
35.04	2.10974e-11	2.11354e-11	2.11598e-11	2.12288e-11	2.11496e-11	2.13725e-11	2.15401e-11
35.06	2.11031e-11	2.11351e-11	2.11573e-11	2.12295e-11	2.11587e-11	2.13705e-11	2.15429e-11
35.08	2.11021e-11	2.11333e-11	2.11627e-11	2.12302e-11	2.11565e-11	2.13802e-11	2.1538e-11
35.1	2.10984e-11	2.11298e-11	2.11612e-11	2.1228e-11	2.11644e-11	2.13746e-11	2.15421e-11
35.12	2.10968e-11	2.11391e-11	2.11597e-11	2.12272e-11	2.11585e-11	2.13646e-11	2.15428e-11
35.14	2.10991e-11	2.11347e-11	2.11604e-11	2.12315e-11	2.11635e-11	2.13653e-11	2.15442e-11
35.16	2.10965e-11	2.1134e-11	2.11615e-11	2.12312e-11	2.11623e-11	2.13709e-11	2.15457e-11
35.18	2.10994e-11	2.1133e-11	2.11608e-11	2.1239e-11	2.11512e-11	2.13693e-11	2.15407e-11
35.2	2.10963e-11	2.11359e-11	2.11604e-11	2.12349e-11	2.11585e-11	2.13805e-11	2.15371e-11
35.22	2.10981e-11	2.11329e-11	2.11607e-11	2.12389e-11	2.11581e-11	2.13736e-11	2.15354e-11
35.24	2.11003e-11	2.1135e-11	2.11596e-11	2.12354e-11	2.11654e-11	2.13725e-11	2.15451e-11
35.26	2.1099e-11	2.11378e-11	2.11632e-11	2.12356e-11	2.11605e-11	2.13642e-11	2.15436e-11
35.28	2.11009e-11	2.11316e-11	2.11708e-11	2.12392e-11	2.11568e-11	2.13673e-11	2.15396e-11
35.3	2.10986e-11	2.1138e-11	2.1166e-11	2.12299e-11	2.11603e-11	2.13638e-11	2.15466e-11
35.32	2.1101e-11	2.11361e-11	2.1167e-11	2.1237e-11	2.11586e-11	2.13803e-11	2.15391e-11
35.34	2.10987e-11	2.11377e-11	2.11684e-11	2.12308e-11	2.11543e-11	2.13786e-11	2.15455e-11
35.36	2.11006e-11	2.11423e-11	2.11704e-11	2.12345e-11	2.11563e-11	2.13736e-11	2.15399e-11
35.38	2.11044e-11	2.11398e-11	2.11709e-11	2.1235e-11	2.11621e-11	2.13743e-11	2.15479e-11
35.4	2.10983e-11	2.11318e-11	2.11658e-11	2.12336e-11	2.1159e-11	2.13864e-11	2.15393e-11
35.42	2.11002e-11	2.11383e-11	2.11646e-11	2.12328e-11	2.11534e-11	2.13921e-11	2.15349e-11
35.44	2.11011e-11	2.11363e-11	2.11623e-11	2.12366e-11	2.11643e-11	2.1394e-11	2.15371e-11
35.46	2.10984e-11	2.11401e-11	2.11662e-11	2.12381e-11	2.11574e-11	2.1393e-11	2.15464e-11
35.48	2.1106e-11	2.11413e-11	2.11587e-11	2.12347e-11	2.11555e-11	2.13955e-11	2.1545e-11
35.5	2.10998e-11	2.11366e-11	2.11721e-11	2.12302e-11	2.11622e-11	2.13952e-11	2.15358e-11
35.52	2.10998e-11	2.11357e-11	2.11682e-11	2.12332e-11	2.11686e-11	2.13954e-11	2.15402e-11
35.54	2.10993e-11	2.11393e-11	2.11648e-11	2.12336e-11	2.11608e-11	2.13922e-11	2.15384e-11
35.56	2.11018e-11	2.11446e-11	2.1167e-11	2.12315e-11	2.11636e-11	2.13955e-11	2.15356e-11
35.58	2.1101e-11	2.11381e-11	2.11656e-11	2.12337e-11	2.11566e-11	2.13853e-11	2.1536e-11
35.6	2.10979e-11	2.11375e-11	2.11713e-11	2.12369e-11	2.11602e-11	2.13928e-11	2.15466e-11
35.62	2.10963e-11	2.11404e-11	2.11699e-11	2.12287e-11	2.11632e-11	2.13939e-11	2.15411e-11
35.64	2.10984e-11	2.11358e-11	2.11654e-11	2.12304e-11	2.1165e-11	2.13952e-11	2.15329e-11
35.66	2.11e-11	2.11425e-11	2.11718e-11	2.12369e-11	2.11682e-11	2.13943e-11	2.15427e-11
35.68	2.11042e-11	2.11379e-11	2.11783e-11	2.12363e-11	2.11658e-11	2.13944e-11	2.15347e-11
35.7	2.11017e-11	2.11474e-11	2.11709e-11	2.12355e-11	2.11636e-11	2.13958e-11	2.1544e-11
35.72	2.10979e-11	2.11424e-11	2.11753e-11	2.12278e-11	2.11658e-11	2.13991e-11	2.15425e-11
35.74	2.10989e-11	2.11443e-11	2.11725e-11	2.12357e-11	2.11697e-11	2.13975e-11	2.15448e-11
35.76	2.10966e-11	2.11371e-11	2.11762e-11	2.1235e-11	2.11636e-11	2.14045e-11	2.15424e-11
35.78	2.10983e-11	2.11407e-11	2.11717e-11	2.1235e-11	2.11703e-11	2.14011e-11	2.15381e-11
35.8	2.10995e-11	2.11359e-11	2.11723e-11	2.12393e-11	2.11623e-11	2.14009e-11	2.15438e-11
35.82	2.11009e-11	2.11377e-11	2.11735e-11	2.12423e-11	2.11703e-11	2.13959e-11	2.15413e-11
35.84	2.11042e-11	2.114e-11	2.11773e-11	2.12393e-11	2.11698e-11	2.13986e-11	2.15432e-11
35.86	2.10997e-11	2.11397e-11	2.11726e-11	2.12352e-11	2.11717e-11	2.13998e-11	2.15394e-11
35.88	2.10995e-11	2.11406e-11	2.11733e-11	2.12363e-11	2.11714e-11	2.13977e-11	2.15459e-11
35.9	2.11009e-11	2.11408e-11	2.11748e-11	2.12379e-11	2.11669e-11	2.13998e-11	2.15497e-11
35.92	2.10991e-11	2.11422e-11	2.11764e-11	2.12386e-11	2.11686e-11	2.14011e-11	2.15411e-11
35.94	2.10996e-11	2.11443e-11	2.11771e-11	2.12394e-11	2.11654e-11	2.14022e-11	2.15367e-11
35.96	2.10958e-11	2.11392e-11	2.11761e-11	2.12406e-11	2.11717e-11	2.14093e-11	2.15414e-11
35.98	2.11072e-11	2.11462e-11	2.11722e-11	2.12452e-11	2.11725e-11	2.14033e-11	2.1544e-11
36	2.11003e-11	2.11484e-11	2.11757e-11	2.12481e-11	2.11685e-11	2.14096e-11	2.15347e-11
36.02	2.11e-11	2.11423e-11	2.11804e-11	2.12466e-11	2.11711e-11	2.14088e-11	2.15472e-11
36.04	2.10968e-11	2.11453e-11	2.11734e-11	2.12427e-11	2.11707e-11	2.14095e-11	2.15445e-11
36.06	2.10973e-11	2.11466e-11	2.11728e-11	2.12369e-11	2.11704e-11	2.14103e-11	2.15416e-11
36.08	2.11001e-11	2.11452e-11	2.11783e-11	2.12349e-11	2.11714e-11	2.14076e-11	2.15428e-11
36.1	2.11019e-11	2.11428e-11	2.11769e-11	2.12405e-11	2.11652e-11	2.14111e-11	2.15447e-11
36.12	2.11052e-11	2.11472e-11	2.11768e-11	2.12382e-11	2.11665e-11	2.14137e-11	2.15461e-11
36.14	2.11043e-11	2.11447e-11	2.11815e-11	2.12414e-11	2.11719e-11	2.14124e-11	2.15456e-11
36.16	2.11044e-11	2.1148e-11	2.11759e-11	2.12444e-11	2.11716e-11	2.14111e-11	2.15448e-11
36.18	2.11031e-11	2.11547e-11	2.11834e-11	2.12434e-11	2.11689e-11	2.14124e-11	2.15435e-11
36.2	2.11001e-11	2.11493e-11	2.11844e-11	2.12401e-11	2.11661e-11	2.14199e-11	2.15431e-11
36.22	2.11003e-11	2.11514e-11	2.11776e-11	2.12429e-11	2.11701e-11	2.14221e-11	2.15396e-11
36.24	2.11058e-11	2.11459e-11	2.11784e-11	2.12382e-11	2.11596e-11	2.14217e-11	2.15442e-11
36.26	2.10996e-11	2.11459e-11	2.11809e-11	2.12397e-11	2.11693e-11	2.1431e-11	2.15411e-11
36.28	2.11026e-11	2.11447e-11	2.11847e-11	2.12381e-11	2.11674e-11	2.14418e-11	2.15418e-11
36.3	2.1103e-11	2.11504e-11	2.11824e-11	2.12493e-11	2.11731e-11	2.14465e-11	2.15398e-11
36.32	2.11056e-11	2.11459e-11	2.11823e-11	2.12404e-11	2.11702e-11	2.14492e-11	2.15409e-11
36.34	2.11019e-11	2.11476e-11	2.11789e-11	2.12472e-11	2.11664e-11	2.14569e-11	2.15458e-11
36.36	2.11027e-11	2.11496e-11	2.1183e-11	2.12406e-11	2.11779e-11	2.14571e-11	2.15427e-11
36.38	2.11025e-11	2.11482e-11	2.11774e-11	2.12437e-11	2.1173e-11	2.14631e-11	2.15443e-11
36.4	2.11022e-11	2.11479e-11	2.11786e-11	2.12469e-11	2.11761e-11	2.14602e-11	2.15481e-11
36.42	2.11037e-11	2.11486e-11	2.118e-11	2.12469e-11	2.11653e-11	2.14606e-11	2.15416e-11
36.44	2.11006e-11	2.11453e-11	2.11817e-11	2.12423e-11	2.11741e-11	2.14647e-11	2.15434e-11
36.46	2.11048e-11	2.11479e-11	2.11796e-11	2.12411e-11	2.11726e-11	2.14596e-11	2.15397e-11
36.48	2.10996e-11	2.11501e-11	2.11787e-11	2.12412e-11	2.11698e-11	2.14585e-11	2.15487e-11
36.5	2.11097e-11	2.11459e-11	2.11813e-11	2.12457e-11	2.11768e-11	2.146e-11	2.15468e-11
36.52	2.11055e-11	2.11484e-11	2.11829e-11	2.1246e-11	2.11727e-11	2.14609e-11	2.15444e-11
36.54	2.1101e-11	2.11442e-11	2.1181e-11	2.12396e-11	2.11711e-11	2.14629e-11	2.15459e-11
36.56	2.11047e-11	2.11489e-11	2.11823e-11	2.12463e-11	2.11731e-11	2.14597e-11	2.15453e-11
36.58	2.11027e-11	2.11486e-11	2.11863e-11	2.12442e-11	2.1177e-11	2.14611e-11	2.15504e-11
36.6	2.1112e-11	2.11511e-11	2.11795e-11	2.12417e-11	2.1167e-11	2.14656e-11	2.15481e-11
36.62	2.11102e-11	2.11469e-11	2.11845e-11	2.1244e-11	2.11655e-11	2.14629e-11	2.15425e-11
36.64	2.11052e-11	2.11495e-11	2.11841e-11	2.12424e-11	2.11719e-11	2.14637e-11	2.15425e-11
36.66	2.11054e-11	2.11532e-11	2.11838e-11	2.12497e-11	2.11672e-11	2.14636e-11	2.15447e-11
36.68	2.11034e-11	2.11551e-11	2.11859e-11	2.1252e-11	2.11718e-11	2.14652e-11	2.15435e-11
36.7	2.11018e-11	2.1156e-11	2.11856e-11	2.12451e-11	2.11717e-11	2.14639e-11	2.15503e-11
36.72	2.11071e-11	2.11536e-11	2.11845e-11	2.1244e-11	2.11732e-11	2.14674e-11	2.15418e-11
36.74	2.11058e-11	2.11553e-11	2.11818e-11	2.12446e-11	2.11767e-11	2.14659e-11	2.15464e-11
36.76	2.11059e-11	2.11526e-11	2.11829e-11	2.12406e-11	2.11794e-11	2.14695e-11	2.15411e-11
36.78	2.1107e-11	2.1151e-11	2.11818e-11	2.12405e-11	2.11759e-11	2.14663e-11	2.15493e-11
36.8	2.1109e-11	2.11494e-11	2.11837e-11	2.12469e-11	2.11768e-11	2.14629e-11	2.15428e-11
36.82	2.11038e-11	2.1163e-11	2.11888e-11	2.12429e-11	2.11764e-11	2.14668e-11	2.15433e-11
36.84	2.11076e-11	2.11583e-11	2.11883e-11	2.12484e-11	2.11718e-11	2.14629e-11	2.15486e-11
36.86	2.1112e-11	2.115e-11	2.11883e-11	2.12449e-11	2.11733e-11	2.14743e-11	2.15457e-11
36.88	2.11065e-11	2.11519e-11	2.1179e-11	2.12464e-11	2.1173e-11	2.147e-11	2.15506e-11
36.9	2.11082e-11	2.11523e-11	2.11812e-11	2.12458e-11	2.11701e-11	2.14648e-11	2.15476e-11
36.92	2.11111e-11	2.11527e-11	2.11878e-11	2.12459e-11	2.11718e-11	2.14617e-11	2.15423e-11
36.94	2.11092e-11	2.1152e-11	2.11917e-11	2.12511e-11	2.11766e-11	2.14638e-11	2.15479e-11
36.96	2.11037e-11	2.11562e-11	2.11908e-11	2.12458e-11	2.11763e-11	2.14665e-11	2.15459e-11
36.98	2.11056e-11	2.11525e-11	2.11893e-11	2.12517e-11	2.11775e-11	2.14636e-11	2.15454e-11
37	2.11095e-11	2.11597e-11	2.11899e-11	2.12499e-11	2.11607e-11	2.14687e-11	2.15452e-11
37.02	2.1109e-11	2.11477e-11	2.11886e-11	2.12436e-11	2.11713e-11	2.14651e-11	2.15463e-11
37.04	2.11058e-11	2.11591e-11	2.11848e-11	2.12509e-11	2.1176e-11	2.14612e-11	2.155e-11
37.06	2.11101e-11	2.11556e-11	2.119e-11	2.12513e-11	2.11673e-11	2.14647e-11	2.15445e-11
37.08	2.11069e-11	2.11563e-11	2.11918e-11	2.12445e-11	2.1183e-11	2.14659e-11	2.15468e-11
37.1	2.11033e-11	2.11554e-11	2.11883e-11	2.12474e-11	2.11795e-11	2.14599e-11	2.15464e-11
37.12	2.11157e-11	2.11558e-11	2.11923e-11	2.12504e-11	2.11799e-11	2.14522e-11	2.15499e-11
37.14	2.11092e-11	2.11626e-11	2.11921e-11	2.1246e-11	2.11758e-11	2.14521e-11	2.15441e-11
37.16	2.11089e-11	2.11591e-11	2.1188e-11	2.12488e-11	2.11834e-11	2.1454e-11	2.15546e-11
37.18	2.11078e-11	2.11583e-11	2.11902e-11	2.12496e-11	2.11766e-11	2.14462e-11	2.15523e-11
37.2	2.11101e-11	2.11542e-11	2.11864e-11	2.12526e-11	2.11831e-11	2.1445e-11	2.15504e-11
37.22	2.11121e-11	2.11577e-11	2.11946e-11	2.12467e-11	2.11743e-11	2.14483e-11	2.15447e-11
37.24	2.11049e-11	2.11547e-11	2.1193e-11	2.12551e-11	2.11786e-11	2.14551e-11	2.15394e-11
37.26	2.11129e-11	2.11602e-11	2.11903e-11	2.12582e-11	2.11774e-11	2.14509e-11	2.1546e-11
37.28	2.11056e-11	2.1156e-11	2.11895e-11	2.12499e-11	2.11775e-11	2.14454e-11	2.15549e-11
37.3	2.11072e-11	2.1152e-11	2.11874e-11	2.12459e-11	2.11785e-11	2.14537e-11	2.15459e-11
37.32	2.11104e-11	2.11633e-11	2.11866e-11	2.12533e-11	2.11796e-11	2.1451e-11	2.15429e-11
37.34	2.11114e-11	2.11617e-11	2.1191e-11	2.12523e-11	2.11759e-11	2.14458e-11	2.15432e-11
37.36	2.11094e-11	2.11602e-11	2.11923e-11	2.12515e-11	2.11821e-11	2.14496e-11	2.15422e-11
37.38	2.11164e-11	2.11605e-11	2.11882e-11	2.12558e-11	2.11793e-11	2.14493e-11	2.1545e-11
37.4	2.11186e-11	2.11626e-11	2.11921e-11	2.125e-11	2.11803e-11	2.14474e-11	2.15444e-11
37.42	2.1111e-11	2.11614e-11	2.11945e-11	2.12509e-11	2.11798e-11	2.14498e-11	2.15516e-11
37.44	2.11146e-11	2.11607e-11	2.119e-11	2.12507e-11	2.11826e-11	2.14433e-11	2.15413e-11
37.46	2.11082e-11	2.11614e-11	2.11979e-11	2.12522e-11	2.11796e-11	2.14489e-11	2.15397e-11
37.48	2.11128e-11	2.11602e-11	2.11888e-11	2.12503e-11	2.11692e-11	2.1447e-11	2.1548e-11
37.5	2.11163e-11	2.11588e-11	2.11949e-11	2.12518e-11	2.11793e-11	2.14423e-11	2.15467e-11
37.52	2.11139e-11	2.11644e-11	2.11957e-11	2.12492e-11	2.11791e-11	2.14416e-11	2.15505e-11
37.54	2.11111e-11	2.11621e-11	2.11936e-11	2.12475e-11	2.11784e-11	2.1438e-11	2.15517e-11
37.56	2.11133e-11	2.11658e-11	2.11965e-11	2.12541e-11	2.11822e-11	2.14484e-11	2.15473e-11
37.58	2.11068e-11	2.11607e-11	2.11942e-11	2.12528e-11	2.11831e-11	2.14508e-11	2.1549e-11
37.6	2.11127e-11	2.11659e-11	2.11941e-11	2.12546e-11	2.11815e-11	2.14501e-11	2.15485e-11
37.62	2.11121e-11	2.11608e-11	2.11905e-11	2.12507e-11	2.11796e-11	2.14471e-11	2.15494e-11
37.64	2.11143e-11	2.11654e-11	2.11879e-11	2.12546e-11	2.11846e-11	2.14438e-11	2.15491e-11
37.66	2.11132e-11	2.11651e-11	2.11963e-11	2.12554e-11	2.11794e-11	2.1443e-11	2.15545e-11
37.68	2.11124e-11	2.11613e-11	2.11988e-11	2.12585e-11	2.11835e-11	2.14457e-11	2.15482e-11
37.7	2.11131e-11	2.11637e-11	2.11959e-11	2.1256e-11	2.11773e-11	2.14468e-11	2.15549e-11
37.72	2.11095e-11	2.11595e-11	2.11933e-11	2.12551e-11	2.11778e-11	2.14506e-11	2.15541e-11
37.74	2.11093e-11	2.11623e-11	2.11994e-11	2.12554e-11	2.11723e-11	2.14438e-11	2.15493e-11
37.76	2.1116e-11	2.11669e-11	2.11962e-11	2.12549e-11	2.11796e-11	2.14479e-11	2.15533e-11
37.78	2.11113e-11	2.1162e-11	2.11997e-11	2.12502e-11	2.11828e-11	2.14409e-11	2.15496e-11
37.8	2.11099e-11	2.11641e-11	2.11925e-11	2.12579e-11	2.11808e-11	2.14408e-11	2.15516e-11
37.82	2.11164e-11	2.11634e-11	2.11992e-11	2.12517e-11	2.11835e-11	2.14398e-11	2.15519e-11
37.84	2.11165e-11	2.11654e-11	2.11929e-11	2.12559e-11	2.11752e-11	2.14445e-11	2.1552e-11
37.86	2.11145e-11	2.1168e-11	2.11965e-11	2.12527e-11	2.11782e-11	2.14392e-11	2.15481e-11
37.88	2.11112e-11	2.11634e-11	2.11932e-11	2.12521e-11	2.11761e-11	2.14379e-11	2.15538e-11
37.9	2.11196e-11	2.11676e-11	2.11921e-11	2.12535e-11	2.11849e-11	2.14434e-11	2.15511e-11
37.92	2.11103e-11	2.11601e-11	2.11956e-11	2.12538e-11	2.11809e-11	2.14373e-11	2.15514e-11
37.94	2.1111e-11	2.11677e-11	2.12033e-11	2.12511e-11	2.11775e-11	2.14432e-11	2.15532e-11
37.96	2.11144e-11	2.11634e-11	2.11944e-11	2.12537e-11	2.11806e-11	2.14406e-11	2.15545e-11
37.98	2.11147e-11	2.11646e-11	2.11964e-11	2.12509e-11	2.11792e-11	2.14472e-11	2.15518e-11
38	2.11157e-11	2.11644e-11	2.11973e-11	2.12507e-11	2.11862e-11	2.14408e-11	2.15483e-11
38.02	2.11094e-11	2.1164e-11	2.11988e-11	2.12548e-11	2.11815e-11	2.14337e-11	2.15458e-11
38.04	2.11144e-11	2.11653e-11	2.12e-11	2.1256e-11	2.11783e-11	2.14347e-11	2.15501e-11
38.06	2.11126e-11	2.11661e-11	2.12002e-11	2.12535e-11	2.11755e-11	2.14356e-11	2.15506e-11
38.08	2.11173e-11	2.11606e-11	2.12016e-11	2.12603e-11	2.11742e-11	2.1435e-11	2.15542e-11
38.1	2.11119e-11	2.11633e-11	2.11976e-11	2.12583e-11	2.11871e-11	2.14415e-11	2.1557e-11
38.12	2.11169e-11	2.11699e-11	2.11945e-11	2.12552e-11	2.11808e-11	2.14312e-11	2.15531e-11
38.14	2.11214e-11	2.11637e-11	2.12042e-11	2.12591e-11	2.11747e-11	2.14351e-11	2.15463e-11
38.16	2.11118e-11	2.11679e-11	2.12003e-11	2.12578e-11	2.11769e-11	2.14285e-11	2.15526e-11
38.18	2.11108e-11	2.11673e-11	2.11983e-11	2.12595e-11	2.11866e-11	2.14301e-11	2.15541e-11
38.2	2.1119e-11	2.11724e-11	2.11962e-11	2.12637e-11	2.11825e-11	2.14234e-11	2.15533e-11
38.22	2.11159e-11	2.11647e-11	2.12016e-11	2.12584e-11	2.11798e-11	2.14284e-11	2.15538e-11
38.24	2.11165e-11	2.1171e-11	2.11997e-11	2.12623e-11	2.11871e-11	2.1424e-11	2.15538e-11
38.26	2.11167e-11	2.11681e-11	2.12052e-11	2.1254e-11	2.11823e-11	2.1425e-11	2.15544e-11
38.28	2.11257e-11	2.11726e-11	2.12036e-11	2.12628e-11	2.11878e-11	2.14336e-11	2.15623e-11
38.3	2.11151e-11	2.11701e-11	2.12029e-11	2.12677e-11	2.1187e-11	2.14261e-11	2.15614e-11
38.32	2.11107e-11	2.1167e-11	2.11998e-11	2.12563e-11	2.11878e-11	2.14257e-11	2.15539e-11
38.34	2.11177e-11	2.11692e-11	2.12008e-11	2.12631e-11	2.11798e-11	2.14226e-11	2.15558e-11
38.36	2.11155e-11	2.11731e-11	2.12054e-11	2.12631e-11	2.11903e-11	2.14201e-11	2.15553e-11
38.38	2.11174e-11	2.1171e-11	2.12057e-11	2.12616e-11	2.11854e-11	2.14277e-11	2.15584e-11
38.4	2.11154e-11	2.11716e-11	2.12063e-11	2.12599e-11	2.11806e-11	2.14218e-11	2.15576e-11
38.42	2.11204e-11	2.11717e-11	2.12044e-11	2.12633e-11	2.11819e-11	2.14219e-11	2.15555e-11
38.44	2.11131e-11	2.11641e-11	2.12021e-11	2.12597e-11	2.11737e-11	2.14307e-11	2.15566e-11
38.46	2.11172e-11	2.11751e-11	2.12037e-11	2.12557e-11	2.11793e-11	2.14279e-11	2.1561e-11
38.48	2.11201e-11	2.11701e-11	2.12046e-11	2.12607e-11	2.11858e-11	2.14239e-11	2.15598e-11
38.5	2.11168e-11	2.1172e-11	2.12045e-11	2.12646e-11	2.11865e-11	2.14278e-11	2.15493e-11
38.52	2.11172e-11	2.11781e-11	2.12086e-11	2.12621e-11	2.11861e-11	2.14256e-11	2.15596e-11
38.54	2.11151e-11	2.11693e-11	2.12061e-11	2.12641e-11	2.11795e-11	2.14264e-11	2.15543e-11
38.56	2.11194e-11	2.11764e-11	2.12072e-11	2.12584e-11	2.11771e-11	2.14257e-11	2.15558e-11
38.58	2.11151e-11	2.11708e-11	2.12047e-11	2.12644e-11	2.11802e-11	2.14184e-11	2.15563e-11
38.6	2.11164e-11	2.11749e-11	2.12042e-11	2.12605e-11	2.11815e-11	2.14199e-11	2.15526e-11
38.62	2.11207e-11	2.11748e-11	2.1209e-11	2.12608e-11	2.11835e-11	2.14205e-11	2.15518e-11
38.64	2.1118e-11	2.1173e-11	2.12085e-11	2.12627e-11	2.11921e-11	2.1424e-11	2.15453e-11
38.66	2.11189e-11	2.1179e-11	2.12069e-11	2.12603e-11	2.11902e-11	2.14248e-11	2.15519e-11
38.68	2.11136e-11	2.11647e-11	2.12064e-11	2.12617e-11	2.11846e-11	2.14223e-11	2.15577e-11
38.7	2.11192e-11	2.11844e-11	2.12056e-11	2.12659e-11	2.11839e-11	2.14274e-11	2.15466e-11
38.72	2.1117e-11	2.11732e-11	2.12104e-11	2.12622e-11	2.11818e-11	2.14275e-11	2.15534e-11
38.74	2.11167e-11	2.11774e-11	2.1212e-11	2.1262e-11	2.11842e-11	2.14307e-11	2.15531e-11
38.76	2.1113e-11	2.11719e-11	2.1207e-11	2.12702e-11	2.11879e-11	2.14266e-11	2.15533e-11
38.78	2.11155e-11	2.11732e-11	2.12065e-11	2.12621e-11	2.11813e-11	2.14272e-11	2.15533e-11
38.8	2.11168e-11	2.11787e-11	2.12041e-11	2.12697e-11	2.11798e-11	2.1424e-11	2.15487e-11
38.82	2.1118e-11	2.11775e-11	2.12038e-11	2.12647e-11	2.11823e-11	2.14292e-11	2.15506e-11
38.84	2.11174e-11	2.11791e-11	2.121e-11	2.12547e-11	2.11775e-11	2.14353e-11	2.15512e-11
38.86	2.11222e-11	2.1177e-11	2.12111e-11	2.12667e-11	2.11844e-11	2.14451e-11	2.15528e-11
38.88	2.11194e-11	2.11748e-11	2.12089e-11	2.12686e-11	2.11789e-11	2.14459e-11	2.15561e-11
38.9	2.11197e-11	2.11714e-11	2.1207e-11	2.12738e-11	2.11842e-11	2.1449e-11	2.1559e-11
38.92	2.11168e-11	2.11773e-11	2.12051e-11	2.12645e-11	2.11792e-11	2.14474e-11	2.15529e-11
38.94	2.11227e-11	2.11783e-11	2.1207e-11	2.12679e-11	2.1184e-11	2.14572e-11	2.15503e-11
38.96	2.11209e-11	2.11787e-11	2.12065e-11	2.12607e-11	2.11836e-11	2.14525e-11	2.1559e-11
38.98	2.11184e-11	2.11768e-11	2.12121e-11	2.1271e-11	2.11838e-11	2.14387e-11	2.15536e-11
39	2.11218e-11	2.11821e-11	2.1212e-11	2.12671e-11	2.11824e-11	2.144e-11	2.15498e-11
39.02	2.112e-11	2.11786e-11	2.12041e-11	2.1267e-11	2.11837e-11	2.14351e-11	2.15557e-11
39.04	2.11223e-11	2.11773e-11	2.12134e-11	2.12699e-11	2.11811e-11	2.14376e-11	2.15575e-11
39.06	2.11218e-11	2.1178e-11	2.12157e-11	2.12687e-11	2.11845e-11	2.14424e-11	2.15505e-11
39.08	2.11232e-11	2.11776e-11	2.1211e-11	2.12747e-11	2.11849e-11	2.14477e-11	2.15483e-11
39.1	2.11202e-11	2.1185e-11	2.12141e-11	2.12705e-11	2.11889e-11	2.14539e-11	2.1555e-11
39.12	2.11214e-11	2.11833e-11	2.12066e-11	2.12633e-11	2.11843e-11	2.14421e-11	2.15568e-11
39.14	2.11205e-11	2.11772e-11	2.12161e-11	2.1267e-11	2.11734e-11	2.14381e-11	2.15601e-11
39.16	2.11258e-11	2.11774e-11	2.12171e-11	2.12641e-11	2.11888e-11	2.14405e-11	2.15517e-11
39.18	2.1119e-11	2.11752e-11	2.12128e-11	2.12688e-11	2.11861e-11	2.14378e-11	2.15563e-11
39.2	2.11213e-11	2.11754e-11	2.12137e-11	2.12683e-11	2.11803e-11	2.14341e-11	2.15568e-11
39.22	2.11242e-11	2.11836e-11	2.12101e-11	2.127e-11	2.11843e-11	2.14354e-11	2.15545e-11
39.24	2.11211e-11	2.11842e-11	2.1209e-11	2.12676e-11	2.11809e-11	2.14193e-11	2.15593e-11
39.26	2.11201e-11	2.11785e-11	2.12113e-11	2.12619e-11	2.11847e-11	2.143e-11	2.15542e-11
39.28	2.11189e-11	2.11845e-11	2.12143e-11	2.12681e-11	2.11843e-11	2.14242e-11	2.15523e-11
39.3	2.1119e-11	2.1181e-11	2.12139e-11	2.12718e-11	2.1182e-11	2.14163e-11	2.15559e-11
39.32	2.1121e-11	2.11811e-11	2.12093e-11	2.127e-11	2.11896e-11	2.14294e-11	2.15474e-11
39.34	2.11221e-11	2.11863e-11	2.12144e-11	2.12671e-11	2.11879e-11	2.14155e-11	2.1557e-11
39.36	2.11221e-11	2.11804e-11	2.12139e-11	2.12691e-11	2.11779e-11	2.14266e-11	2.15561e-11
39.38	2.11216e-11	2.11851e-11	2.12105e-11	2.12663e-11	2.11825e-11	2.14261e-11	2.15527e-11
39.4	2.11237e-11	2.11848e-11	2.12138e-11	2.1271e-11	2.11809e-11	2.1423e-11	2.15555e-11
39.42	2.11254e-11	2.11854e-11	2.12155e-11	2.12677e-11	2.1183e-11	2.14237e-11	2.1557e-11
39.44	2.11238e-11	2.11838e-11	2.12128e-11	2.12662e-11	2.11881e-11	2.14271e-11	2.15527e-11
39.46	2.1121e-11	2.11846e-11	2.1212e-11	2.12683e-11	2.11945e-11	2.14251e-11	2.15517e-11
39.48	2.11219e-11	2.11847e-11	2.12133e-11	2.12693e-11	2.11865e-11	2.14199e-11	2.1557e-11
39.5	2.11249e-11	2.11884e-11	2.12177e-11	2.12669e-11	2.11799e-11	2.14251e-11	2.15556e-11
39.52	2.11241e-11	2.11883e-11	2.12171e-11	2.12772e-11	2.11848e-11	2.14251e-11	2.15538e-11
39.54	2.11255e-11	2.11775e-11	2.12115e-11	2.12724e-11	2.11849e-11	2.14173e-11	2.15597e-11
39.56	2.11256e-11	2.11869e-11	2.12194e-11	2.12699e-11	2.11824e-11	2.14206e-11	2.15581e-11
39.58	2.11226e-11	2.11858e-11	2.12164e-11	2.12673e-11	2.11826e-11	2.14181e-11	2.15538e-11
39.6	2.11253e-11	2.11855e-11	2.12161e-11	2.12705e-11	2.11889e-11	2.14103e-11	2.15495e-11
39.62	2.11219e-11	2.11829e-11	2.1221e-11	2.12661e-11	2.11823e-11	2.14121e-11	2.15586e-11
39.64	2.11275e-11	2.11871e-11	2.12107e-11	2.12728e-11	2.11871e-11	2.14025e-11	2.15561e-11
39.66	2.11276e-11	2.11837e-11	2.12163e-11	2.12685e-11	2.11879e-11	2.14055e-11	2.15512e-11
39.68	2.11263e-11	2.11843e-11	2.1216e-11	2.1278e-11	2.11905e-11	2.14086e-11	2.15519e-11
39.7	2.11213e-11	2.11893e-11	2.12268e-11	2.12748e-11	2.11877e-11	2.14054e-11	2.15607e-11
39.72	2.1124e-11	2.11819e-11	2.12143e-11	2.1275e-11	2.11835e-11	2.14027e-11	2.1562e-11
39.74	2.11255e-11	2.11885e-11	2.12211e-11	2.1271e-11	2.11891e-11	2.14039e-11	2.15558e-11
39.76	2.11283e-11	2.11859e-11	2.12128e-11	2.12765e-11	2.11875e-11	2.14065e-11	2.15486e-11
39.78	2.11298e-11	2.11912e-11	2.12169e-11	2.12744e-11	2.11885e-11	2.14096e-11	2.15565e-11
39.8	2.11235e-11	2.11842e-11	2.12157e-11	2.12734e-11	2.11862e-11	2.14055e-11	2.15599e-11
39.82	2.11332e-11	2.11884e-11	2.12131e-11	2.12739e-11	2.11819e-11	2.14062e-11	2.15616e-11
39.84	2.11262e-11	2.11838e-11	2.12167e-11	2.12741e-11	2.11937e-11	2.14074e-11	2.15601e-11
39.86	2.11288e-11	2.11872e-11	2.12195e-11	2.12732e-11	2.11912e-11	2.1413e-11	2.15548e-11
39.88	2.1126e-11	2.1194e-11	2.12204e-11	2.12746e-11	2.11869e-11	2.14003e-11	2.15608e-11
39.9	2.11259e-11	2.11905e-11	2.1211e-11	2.12768e-11	2.11908e-11	2.14034e-11	2.1555e-11
39.92	2.11271e-11	2.11921e-11	2.12193e-11	2.12767e-11	2.11845e-11	2.14046e-11	2.15613e-11
39.94	2.11309e-11	2.11936e-11	2.12183e-11	2.12776e-11	2.11899e-11	2.1412e-11	2.1558e-11
39.96	2.113e-11	2.11882e-11	2.12162e-11	2.12697e-11	2.1185e-11	2.14039e-11	2.15573e-11
[truncated: 6,002 more rows]

## Sheet: 17515092-108.abf
	Cm(F)
Time(ms)	100 uM cocaine	30 uM cocaine	10 uM cocaine	3 uM cocaine	1 uM cocaine	0.3 uM cocaine	0.1 uM cocaine
0.02		6.5103e-12	6.76559e-12	6.76876e-12	6.75952e-12	6.77206e-12	6.66258e-12
0.04		6.51832e-12	6.765e-12	6.76648e-12	6.7633e-12	6.77424e-12	6.66155e-12
0.06		6.53272e-12	6.76012e-12	6.76713e-12	6.76346e-12	6.7714e-12	6.66348e-12
0.08		6.52779e-12	6.76629e-12	6.77221e-12	6.76535e-12	6.77165e-12	6.66e-12
0.1		6.51416e-12	6.77165e-12	6.77238e-12	6.76614e-12	6.76845e-12	6.65817e-12
0.12		6.52225e-12	6.77211e-12	6.7719e-12	6.76526e-12	6.76872e-12	6.65896e-12
0.14		6.52636e-12	6.76786e-12	6.76747e-12	6.76503e-12	6.76725e-12	6.66038e-12
0.16		6.52933e-12	6.77377e-12	6.7701e-12	6.76652e-12	6.77534e-12	6.66232e-12
0.18		6.53322e-12	6.77229e-12	6.76806e-12	6.7649e-12	6.77337e-12	6.6606e-12
0.2		6.53177e-12	6.77294e-12	6.77589e-12	6.76492e-12	6.77487e-12	6.65553e-12
0.22		6.52462e-12	6.77518e-12	6.77617e-12	6.76494e-12	6.76686e-12	6.65982e-12
0.24		6.52625e-12	6.76985e-12	6.77669e-12	6.76142e-12	6.77544e-12	6.65522e-12
0.26		6.5235e-12	6.77355e-12	6.77557e-12	6.76384e-12	6.77635e-12	6.66078e-12
0.28		6.52837e-12	6.77569e-12	6.76907e-12	6.76651e-12	6.7741e-12	6.65924e-12
0.3		6.53077e-12	6.77516e-12	6.77497e-12	6.76675e-12	6.77397e-12	6.65676e-12
0.32		6.52692e-12	6.77494e-12	6.76943e-12	6.76912e-12	6.77805e-12	6.65647e-12
0.34		6.52168e-12	6.77496e-12	6.77734e-12	6.76721e-12	6.77116e-12	6.65821e-12
0.36		6.51824e-12	6.77446e-12	6.76994e-12	6.76403e-12	6.77621e-12	6.65734e-12
0.38		6.52593e-12	6.77325e-12	6.77087e-12	6.76725e-12	6.77532e-12	6.66005e-12
0.4		6.53008e-12	6.77473e-12	6.77268e-12	6.76218e-12	6.77485e-12	6.66103e-12
0.42		6.51502e-12	6.76402e-12	6.77445e-12	6.7599e-12	6.77787e-12	6.65875e-12
0.44		6.52298e-12	6.77386e-12	6.77315e-12	6.76448e-12	6.78258e-12	6.66187e-12
0.46		6.52614e-12	6.77109e-12	6.7742e-12	6.76228e-12	6.77409e-12	6.66263e-12
0.48		6.51581e-12	6.76642e-12	6.77757e-12	6.76342e-12	6.7777e-12	6.66264e-12
0.5		6.50091e-12	6.76766e-12	6.77465e-12	6.76576e-12	6.78142e-12	6.66475e-12
0.52		6.51928e-12	6.76676e-12	6.77767e-12	6.76735e-12	6.77861e-12	6.66213e-12
0.54		6.51209e-12	6.76844e-12	6.77367e-12	6.76065e-12	6.77466e-12	6.66546e-12
0.56		6.50321e-12	6.76845e-12	6.77591e-12	6.76794e-12	6.77615e-12	6.66255e-12
0.58		6.50057e-12	6.76635e-12	6.77378e-12	6.77138e-12	6.77561e-12	6.66635e-12
0.6		6.50883e-12	6.75764e-12	6.77219e-12	6.76695e-12	6.77657e-12	6.66146e-12
0.62		6.50375e-12	6.76015e-12	6.77461e-12	6.76802e-12	6.7767e-12	6.66301e-12
0.64		6.50268e-12	6.76721e-12	6.77345e-12	6.76776e-12	6.77441e-12	6.66075e-12
0.66		6.50558e-12	6.76756e-12	6.77076e-12	6.76242e-12	6.77744e-12	6.66415e-12
0.68		6.50831e-12	6.77013e-12	6.77065e-12	6.76312e-12	6.7764e-12	6.66124e-12
0.7		6.50697e-12	6.76977e-12	6.77287e-12	6.76282e-12	6.77581e-12	6.66368e-12
0.72		6.51856e-12	6.77045e-12	6.77423e-12	6.76352e-12	6.77153e-12	6.65783e-12
0.74		6.50684e-12	6.76864e-12	6.77287e-12	6.76137e-12	6.77459e-12	6.66588e-12
0.76		6.5121e-12	6.76887e-12	6.77178e-12	6.76199e-12	6.77556e-12	6.66133e-12
0.78		6.50481e-12	6.76651e-12	6.77344e-12	6.76371e-12	6.77431e-12	6.66174e-12
0.8		6.50626e-12	6.76368e-12	6.77114e-12	6.76239e-12	6.77697e-12	6.66399e-12
0.82		6.51337e-12	6.76621e-12	6.76792e-12	6.7578e-12	6.77619e-12	6.66095e-12
0.84		6.51197e-12	6.76596e-12	6.76942e-12	6.76216e-12	6.77685e-12	6.65935e-12
0.86		6.50407e-12	6.76385e-12	6.76896e-12	6.76294e-12	6.77646e-12	6.66305e-12
0.88		6.50646e-12	6.76202e-12	6.77169e-12	6.76601e-12	6.77714e-12	6.6595e-12
0.9		6.50621e-12	6.76912e-12	6.77024e-12	6.76295e-12	6.77706e-12	6.66099e-12
0.92		6.4907e-12	6.77084e-12	6.77105e-12	6.76389e-12	6.77928e-12	6.66352e-12
0.94		6.50082e-12	6.7685e-12	6.76791e-12	6.76323e-12	6.77614e-12	6.66113e-12
0.96		6.51358e-12	6.76849e-12	6.76667e-12	6.76123e-12	6.77862e-12	6.65832e-12
0.98		6.50749e-12	6.76858e-12	6.77006e-12	6.76369e-12	6.77616e-12	6.65725e-12
1		6.51265e-12	6.76969e-12	6.7653e-12	6.76436e-12	6.77807e-12	6.65943e-12
1.02		6.49989e-12	6.77654e-12	6.76964e-12	6.76823e-12	6.78143e-12	6.65962e-12
1.04		6.49641e-12	6.77689e-12	6.77079e-12	6.76776e-12	6.77354e-12	6.65697e-12
1.06		6.50756e-12	6.7735e-12	6.77532e-12	6.76454e-12	6.77158e-12	6.65877e-12
1.08		6.51304e-12	6.77633e-12	6.77382e-12	6.76757e-12	6.78005e-12	6.66098e-12
1.1		6.51754e-12	6.77589e-12	6.76919e-12	6.7688e-12	6.77939e-12	6.66112e-12
1.12		6.51628e-12	6.77256e-12	6.77385e-12	6.76852e-12	6.77738e-12	6.65785e-12
1.14		6.50545e-12	6.76473e-12	6.77087e-12	6.76597e-12	6.77752e-12	6.65406e-12
1.16		6.5153e-12	6.77277e-12	6.77035e-12	6.76678e-12	6.77524e-12	6.66091e-12
1.18		6.50542e-12	6.7746e-12	6.76844e-12	6.76377e-12	6.77825e-12	6.663e-12
1.2		6.50607e-12	6.76846e-12	6.76889e-12	6.76766e-12	6.77653e-12	6.65873e-12
1.22		6.50743e-12	6.76877e-12	6.77045e-12	6.766e-12	6.77746e-12	6.65914e-12
1.24		6.49462e-12	6.76282e-12	6.76712e-12	6.76768e-12	6.77775e-12	6.66031e-12
1.26		6.49368e-12	6.77235e-12	6.77193e-12	6.77028e-12	6.77826e-12	6.65906e-12
1.28		6.50678e-12	6.76994e-12	6.77028e-12	6.76991e-12	6.7742e-12	6.66255e-12
1.3		6.50484e-12	6.77316e-12	6.77572e-12	6.76789e-12	6.77816e-12	6.66114e-12
1.32		6.50941e-12	6.76948e-12	6.77198e-12	6.77012e-12	6.78045e-12	6.6592e-12
1.34		6.51134e-12	6.77616e-12	6.7706e-12	6.77117e-12	6.77786e-12	6.65956e-12
1.36		6.51369e-12	6.77469e-12	6.76646e-12	6.77022e-12	6.78259e-12	6.65559e-12
1.38		6.50652e-12	6.77619e-12	6.76994e-12	6.76974e-12	6.78003e-12	6.66163e-12
1.4		6.50469e-12	6.77859e-12	6.77132e-12	6.77089e-12	6.7769e-12	6.66273e-12
1.42		6.50096e-12	6.78366e-12	6.7725e-12	6.76649e-12	6.77749e-12	6.65862e-12
1.44		6.49786e-12	6.77638e-12	6.77112e-12	6.76845e-12	6.77963e-12	6.65989e-12
1.46		6.50362e-12	6.77683e-12	6.77147e-12	6.77081e-12	6.77624e-12	6.65947e-12
1.48		6.50165e-12	6.77514e-12	6.77201e-12	6.767e-12	6.77974e-12	6.66314e-12
1.5		6.50741e-12	6.77166e-12	6.77209e-12	6.76815e-12	6.77843e-12	6.65906e-12
1.52		6.50654e-12	6.78211e-12	6.76881e-12	6.76698e-12	6.77541e-12	6.65641e-12
1.54		6.50654e-12	6.77734e-12	6.7682e-12	6.77016e-12	6.77457e-12	6.65747e-12
1.56		6.5011e-12	6.78098e-12	6.77374e-12	6.76659e-12	6.77458e-12	6.65613e-12
1.58		6.49823e-12	6.77058e-12	6.76768e-12	6.76633e-12	6.77472e-12	6.65962e-12
1.6		6.50104e-12	6.77329e-12	6.77689e-12	6.76813e-12	6.7809e-12	6.65632e-12
1.62		6.51179e-12	6.78063e-12	6.77476e-12	6.76638e-12	6.7753e-12	6.65482e-12
1.64		6.50357e-12	6.7704e-12	6.77671e-12	6.76643e-12	6.77319e-12	6.65488e-12
1.66		6.51891e-12	6.76856e-12	6.77507e-12	6.7684e-12	6.77399e-12	6.65543e-12
1.68		6.51159e-12	6.77026e-12	6.77221e-12	6.76651e-12	6.77656e-12	6.65552e-12
1.7		6.51001e-12	6.77501e-12	6.76927e-12	6.76287e-12	6.7795e-12	6.65744e-12
1.72		6.51631e-12	6.77785e-12	6.77123e-12	6.76897e-12	6.77917e-12	6.65174e-12
1.74		6.52174e-12	6.77903e-12	6.77004e-12	6.76722e-12	6.77885e-12	6.65754e-12
1.76		6.52442e-12	6.77927e-12	6.77107e-12	6.76494e-12	6.77892e-12	6.6589e-12
1.78		6.51696e-12	6.77833e-12	6.76689e-12	6.76931e-12	6.78129e-12	6.65932e-12
1.8		6.5151e-12	6.76929e-12	6.76956e-12	6.765e-12	6.78157e-12	6.66223e-12
1.82		6.52344e-12	6.77203e-12	6.7698e-12	6.76594e-12	6.77914e-12	6.66151e-12
1.84		6.54005e-12	6.76808e-12	6.7674e-12	6.76342e-12	6.78002e-12	6.65932e-12
1.86		6.53866e-12	6.76658e-12	6.77412e-12	6.76602e-12	6.78196e-12	6.66039e-12
1.88		6.54131e-12	6.7721e-12	6.7723e-12	6.76329e-12	6.78336e-12	6.66026e-12
1.9		6.53384e-12	6.76826e-12	6.77262e-12	6.76732e-12	6.78181e-12	6.66167e-12
1.92		6.52532e-12	6.77124e-12	6.7686e-12	6.76594e-12	6.78066e-12	6.65898e-12
1.94		6.52087e-12	6.76783e-12	6.76744e-12	6.76275e-12	6.7793e-12	6.66468e-12
1.96		6.52183e-12	6.7776e-12	6.76572e-12	6.76685e-12	6.78205e-12	6.65839e-12
1.98		6.52455e-12	6.77427e-12	6.76577e-12	6.76725e-12	6.78035e-12	6.6603e-12
2		6.53813e-12	6.7724e-12	6.7698e-12	6.76727e-12	6.7816e-12	6.65843e-12
2.02		6.53453e-12	6.76723e-12	6.76333e-12	6.76882e-12	6.77966e-12	6.65852e-12
2.04		6.53226e-12	6.77689e-12	6.76666e-12	6.77101e-12	6.78223e-12	6.6558e-12
2.06		6.52928e-12	6.77144e-12	6.76258e-12	6.76572e-12	6.7805e-12	6.65911e-12
2.08		6.53682e-12	6.77238e-12	6.76734e-12	6.76601e-12	6.78042e-12	6.65731e-12
2.1		6.53071e-12	6.77351e-12	6.77362e-12	6.76409e-12	6.77951e-12	6.661e-12
2.12		6.5319e-12	6.77086e-12	6.77283e-12	6.76599e-12	6.78476e-12	6.6575e-12
2.14		6.541e-12	6.77667e-12	6.76985e-12	6.76501e-12	6.78597e-12	6.66343e-12
2.16		6.53059e-12	6.77305e-12	6.77282e-12	6.76589e-12	6.78215e-12	6.66248e-12
2.18		6.53351e-12	6.77463e-12	6.77299e-12	6.76556e-12	6.77913e-12	6.66085e-12
2.2		6.51886e-12	6.77955e-12	6.77344e-12	6.76068e-12	6.78111e-12	6.66048e-12
2.22		6.52922e-12	6.77692e-12	6.76967e-12	6.76721e-12	6.77946e-12	6.66197e-12
2.24		6.53202e-12	6.77927e-12	6.77023e-12	6.76916e-12	6.78179e-12	6.65887e-12
2.26		6.52477e-12	6.77968e-12	6.77901e-12	6.76866e-12	6.7811e-12	6.66048e-12
2.28		6.5179e-12	6.77688e-12	6.78009e-12	6.76554e-12	6.78078e-12	6.65744e-12
2.3		6.5147e-12	6.77562e-12	6.77103e-12	6.76795e-12	6.78217e-12	6.65877e-12
2.32		6.50988e-12	6.78361e-12	6.77398e-12	6.76925e-12	6.78541e-12	6.66205e-12
2.34		6.51384e-12	6.77882e-12	6.77439e-12	6.76856e-12	6.78257e-12	6.66019e-12
2.36		6.50883e-12	6.77577e-12	6.77729e-12	6.76853e-12	6.78375e-12	6.66058e-12
2.38		6.50374e-12	6.78317e-12	6.77542e-12	6.76943e-12	6.78405e-12	6.65988e-12
2.4		6.50406e-12	6.78001e-12	6.77788e-12	6.77054e-12	6.78526e-12	6.65821e-12
2.42		6.50904e-12	6.77607e-12	6.77236e-12	6.76966e-12	6.78081e-12	6.65898e-12
2.44		6.5123e-12	6.78072e-12	6.7746e-12	6.77052e-12	6.78289e-12	6.66303e-12
2.46		6.5074e-12	6.77596e-12	6.77804e-12	6.76485e-12	6.78094e-12	6.65657e-12
2.48		6.50875e-12	6.77993e-12	6.77708e-12	6.76923e-12	6.78121e-12	6.661e-12
2.5		6.50488e-12	6.78093e-12	6.77776e-12	6.76616e-12	6.78735e-12	6.6545e-12
2.52		6.5116e-12	6.77482e-12	6.77894e-12	6.77168e-12	6.78406e-12	6.65607e-12
2.54		6.5044e-12	6.77833e-12	6.77808e-12	6.77239e-12	6.78358e-12	6.66495e-12
2.56		6.50124e-12	6.77773e-12	6.77574e-12	6.76614e-12	6.7876e-12	6.66132e-12
2.58		6.51281e-12	6.77931e-12	6.7794e-12	6.76389e-12	6.78594e-12	6.66274e-12
2.6		6.50583e-12	6.7786e-12	6.77728e-12	6.7648e-12	6.78316e-12	6.6609e-12
2.62		6.50714e-12	6.77855e-12	6.77869e-12	6.76365e-12	6.78676e-12	6.66077e-12
2.64		6.50459e-12	6.77723e-12	6.7719e-12	6.76622e-12	6.78399e-12	6.66177e-12
2.66		6.50993e-12	6.77465e-12	6.77544e-12	6.76454e-12	6.78531e-12	6.66154e-12
2.68		6.51097e-12	6.77805e-12	6.77747e-12	6.76713e-12	6.78628e-12	6.6655e-12
2.7		6.51519e-12	6.78077e-12	6.77643e-12	6.77077e-12	6.78371e-12	6.66307e-12
2.72		6.5197e-12	6.77261e-12	6.77971e-12	6.76807e-12	6.78237e-12	6.6622e-12
2.74		6.51727e-12	6.77327e-12	6.77764e-12	6.76724e-12	6.7882e-12	6.66003e-12
2.76		6.51451e-12	6.7774e-12	6.77871e-12	6.76972e-12	6.78668e-12	6.65946e-12
2.78		6.51759e-12	6.78557e-12	6.7788e-12	6.76754e-12	6.78358e-12	6.66567e-12
2.8		6.50744e-12	6.78112e-12	6.78003e-12	6.76866e-12	6.7853e-12	6.66328e-12
2.82		6.50774e-12	6.78167e-12	6.77411e-12	6.76591e-12	6.78587e-12	6.66319e-12
2.84		6.51519e-12	6.78601e-12	6.7724e-12	6.76679e-12	6.78417e-12	6.65704e-12
2.86		6.5063e-12	6.78247e-12	6.77385e-12	6.7662e-12	6.78218e-12	6.65861e-12
2.88		6.52716e-12	6.78825e-12	6.7769e-12	6.76647e-12	6.78766e-12	6.65782e-12
2.9		6.51167e-12	6.77858e-12	6.77403e-12	6.76811e-12	6.78755e-12	6.66045e-12
2.92		6.50243e-12	6.77943e-12	6.77815e-12	6.7671e-12	6.79182e-12	6.66222e-12
2.94		6.50907e-12	6.78206e-12	6.7727e-12	6.76849e-12	6.78796e-12	6.66554e-12
2.96		6.51074e-12	6.78224e-12	6.77278e-12	6.76917e-12	6.78554e-12	6.663e-12
2.98		6.50256e-12	6.77839e-12	6.77016e-12	6.77094e-12	6.7818e-12	6.66231e-12
3		6.50685e-12	6.78799e-12	6.77758e-12	6.771e-12	6.78528e-12	6.66624e-12
3.02		6.51326e-12	6.78299e-12	6.77022e-12	6.76997e-12	6.78175e-12	6.66553e-12
3.04		6.51733e-12	6.78201e-12	6.77719e-12	6.76766e-12	6.78632e-12	6.65919e-12
3.06		6.51232e-12	6.77765e-12	6.7769e-12	6.76943e-12	6.78416e-12	6.65875e-12
3.08		6.5222e-12	6.78786e-12	6.77357e-12	6.77084e-12	6.78482e-12	6.66192e-12
3.1		6.53519e-12	6.783e-12	6.77825e-12	6.76865e-12	6.78361e-12	6.66013e-12
3.12		6.53032e-12	6.78303e-12	6.7757e-12	6.77177e-12	6.78533e-12	6.66335e-12
3.14		6.52584e-12	6.78178e-12	6.77204e-12	6.77127e-12	6.78427e-12	6.66418e-12
3.16		6.54141e-12	6.78686e-12	6.77328e-12	6.76709e-12	6.78246e-12	6.66222e-12
3.18		6.53757e-12	6.77942e-12	6.77651e-12	6.76808e-12	6.7819e-12	6.65866e-12
3.2		6.53217e-12	6.78253e-12	6.77006e-12	6.7657e-12	6.78233e-12	6.65987e-12
3.22		6.52611e-12	6.77919e-12	6.77373e-12	6.76988e-12	6.78237e-12	6.66108e-12
3.24		6.5398e-12	6.78098e-12	6.77293e-12	6.76891e-12	6.78576e-12	6.66153e-12
3.26		6.54242e-12	6.78299e-12	6.77272e-12	6.7702e-12	6.78608e-12	6.66214e-12
3.28		6.55126e-12	6.78805e-12	6.77091e-12	6.76477e-12	6.78652e-12	6.65801e-12
3.3		6.54597e-12	6.78619e-12	6.77909e-12	6.76692e-12	6.78394e-12	6.65942e-12
3.32		6.55063e-12	6.78411e-12	6.77108e-12	6.76882e-12	6.78153e-12	6.66131e-12
3.34		6.54308e-12	6.78004e-12	6.77534e-12	6.76632e-12	6.78218e-12	6.65439e-12
3.36		6.53862e-12	6.78053e-12	6.77124e-12	6.76321e-12	6.78616e-12	6.65985e-12
3.38		6.52524e-12	6.78764e-12	6.77846e-12	6.76956e-12	6.78217e-12	6.6613e-12
3.4		6.54658e-12	6.79209e-12	6.77772e-12	6.76713e-12	6.77958e-12	6.6648e-12
3.42		6.54881e-12	6.7876e-12	6.77409e-12	6.76375e-12	6.78437e-12	6.6604e-12
3.44		6.54563e-12	6.78473e-12	6.77517e-12	6.76809e-12	6.78197e-12	6.66253e-12
3.46		6.54773e-12	6.78738e-12	6.78098e-12	6.76212e-12	6.78462e-12	6.66255e-12
3.48		6.53704e-12	6.78382e-12	6.77668e-12	6.76549e-12	6.78005e-12	6.66635e-12
3.5		6.54106e-12	6.78814e-12	6.77769e-12	6.76129e-12	6.77692e-12	6.66099e-12
3.52		6.53088e-12	6.78616e-12	6.77623e-12	6.76308e-12	6.78209e-12	6.66294e-12
3.54		6.51664e-12	6.78919e-12	6.77515e-12	6.76541e-12	6.78064e-12	6.6619e-12
3.56		6.51625e-12	6.78599e-12	6.77337e-12	6.76476e-12	6.77665e-12	6.66536e-12
3.58		6.52178e-12	6.78143e-12	6.77505e-12	6.76679e-12	6.77592e-12	6.66354e-12
3.6		6.5258e-12	6.78329e-12	6.77732e-12	6.76324e-12	6.77343e-12	6.65901e-12
3.62		6.51788e-12	6.78544e-12	6.77751e-12	6.75895e-12	6.77907e-12	6.65888e-12
3.64		6.52329e-12	6.78501e-12	6.78258e-12	6.7595e-12	6.77746e-12	6.65772e-12
3.66		6.51485e-12	6.78712e-12	6.78256e-12	6.76315e-12	6.78011e-12	6.65875e-12
3.68		6.51641e-12	6.78202e-12	6.77895e-12	6.76595e-12	6.77734e-12	6.65846e-12
3.7		6.50907e-12	6.79005e-12	6.78176e-12	6.76594e-12	6.78018e-12	6.65996e-12
3.72		6.50897e-12	6.78897e-12	6.77391e-12	6.76157e-12	6.77794e-12	6.66142e-12
3.74		6.50039e-12	6.78703e-12	6.77609e-12	6.76833e-12	6.77975e-12	6.66035e-12
3.76		6.51617e-12	6.7847e-12	6.78364e-12	6.76497e-12	6.77691e-12	6.66008e-12
3.78		6.50314e-12	6.78387e-12	6.77705e-12	6.76519e-12	6.78077e-12	6.66413e-12
3.8		6.50313e-12	6.79265e-12	6.77927e-12	6.76463e-12	6.7799e-12	6.66442e-12
3.82		6.50314e-12	6.78858e-12	6.77399e-12	6.75799e-12	6.77724e-12	6.66935e-12
3.84		6.50209e-12	6.79051e-12	6.77691e-12	6.75922e-12	6.77926e-12	6.66729e-12
3.86		6.50429e-12	6.79016e-12	6.77697e-12	6.75813e-12	6.77873e-12	6.66536e-12
3.88		6.50961e-12	6.79046e-12	6.77689e-12	6.75921e-12	6.77812e-12	6.66015e-12
3.9		6.5065e-12	6.78473e-12	6.77617e-12	6.76191e-12	6.77718e-12	6.66067e-12
3.92		6.50287e-12	6.78386e-12	6.77456e-12	6.75836e-12	6.78136e-12	6.66035e-12
3.94		6.51265e-12	6.78534e-12	6.77693e-12	6.75983e-12	6.77821e-12	6.65965e-12
3.96		6.51297e-12	6.79073e-12	6.77268e-12	6.75957e-12	6.7786e-12	6.65843e-12
3.98		6.51981e-12	6.78316e-12	6.77386e-12	6.75973e-12	6.77859e-12	6.65704e-12
4		6.52876e-12	6.77879e-12	6.77935e-12	6.76295e-12	6.78421e-12	6.65603e-12
4.02		6.52523e-12	6.77835e-12	6.77246e-12	6.75845e-12	6.77864e-12	6.6569e-12
4.04		6.52152e-12	6.7827e-12	6.77453e-12	6.76202e-12	6.77185e-12	6.65472e-12
4.06		6.52098e-12	6.77845e-12	6.77799e-12	6.76017e-12	6.77295e-12	6.65538e-12
4.08		6.52258e-12	6.77738e-12	6.77935e-12	6.75976e-12	6.77734e-12	6.65652e-12
4.1		6.51673e-12	6.77625e-12	6.7747e-12	6.76207e-12	6.77386e-12	6.65562e-12
4.12		6.51611e-12	6.7881e-12	6.77824e-12	6.75929e-12	6.77808e-12	6.65749e-12
4.14		6.51789e-12	6.78653e-12	6.77518e-12	6.76088e-12	6.77905e-12	6.66362e-12
4.16		6.52185e-12	6.79111e-12	6.77669e-12	6.76137e-12	6.78182e-12	6.6607e-12
4.18		6.511e-12	6.7834e-12	6.77298e-12	6.76062e-12	6.78089e-12	6.66241e-12
4.2		6.52144e-12	6.78157e-12	6.77617e-12	6.76093e-12	6.7791e-12	6.65985e-12
4.22		6.50783e-12	6.78765e-12	6.77424e-12	6.75864e-12	6.78337e-12	6.65953e-12
4.24		6.51161e-12	6.78597e-12	6.77584e-12	6.7555e-12	6.78235e-12	6.65309e-12
4.26		6.50833e-12	6.78966e-12	6.7756e-12	6.75932e-12	6.78145e-12	6.66003e-12
4.28		6.51311e-12	6.79082e-12	6.77622e-12	6.75844e-12	6.77834e-12	6.65749e-12
4.3		6.51385e-12	6.78821e-12	6.77921e-12	6.75968e-12	6.77658e-12	6.65597e-12
4.32		6.52155e-12	6.78212e-12	6.77883e-12	6.75941e-12	6.77575e-12	6.65771e-12
4.34		6.5204e-12	6.78309e-12	6.77187e-12	6.75718e-12	6.77408e-12	6.6607e-12
4.36		6.52182e-12	6.78293e-12	6.77372e-12	6.76092e-12	6.77552e-12	6.6541e-12
4.38		6.51971e-12	6.78873e-12	6.77757e-12	6.75918e-12	6.77808e-12	6.6559e-12
4.4		6.51864e-12	6.77814e-12	6.77773e-12	6.76614e-12	6.78178e-12	6.65355e-12
4.42		6.52176e-12	6.78224e-12	6.77583e-12	6.76524e-12	6.77852e-12	6.65519e-12
4.44		6.52425e-12	6.78095e-12	6.77399e-12	6.76246e-12	6.77703e-12	6.65402e-12
4.46		6.52322e-12	6.77897e-12	6.77466e-12	6.76049e-12	6.77752e-12	6.65595e-12
4.48		6.51906e-12	6.78516e-12	6.77564e-12	6.76022e-12	6.77943e-12	6.65509e-12
4.5		6.51094e-12	6.78606e-12	6.77324e-12	6.76205e-12	6.77469e-12	6.65779e-12
4.52		6.50824e-12	6.78311e-12	6.77317e-12	6.76478e-12	6.77742e-12	6.66094e-12
4.54		6.52032e-12	6.78404e-12	6.77255e-12	6.76519e-12	6.77613e-12	6.66154e-12
4.56		6.52177e-12	6.78451e-12	6.77471e-12	6.76258e-12	6.77447e-12	6.65747e-12
4.58		6.52026e-12	6.78649e-12	6.77241e-12	6.76248e-12	6.77086e-12	6.66364e-12
4.6		6.51466e-12	6.78778e-12	6.77314e-12	6.76461e-12	6.77188e-12	6.6591e-12
4.62		6.51388e-12	6.78278e-12	6.7734e-12	6.76266e-12	6.77012e-12	6.65548e-12
4.64		6.51783e-12	6.78997e-12	6.77181e-12	6.76058e-12	6.7675e-12	6.66212e-12
4.66		6.50895e-12	6.77927e-12	6.76951e-12	6.75956e-12	6.77281e-12	6.65634e-12
4.68		6.50593e-12	6.78243e-12	6.77264e-12	6.76047e-12	6.77181e-12	6.65894e-12
4.7		6.5108e-12	6.78354e-12	6.77027e-12	6.76091e-12	6.77485e-12	6.66019e-12
4.72		6.51716e-12	6.77981e-12	6.76926e-12	6.76298e-12	6.77234e-12	6.6634e-12
4.74		6.51988e-12	6.78172e-12	6.77025e-12	6.76141e-12	6.77007e-12	6.66219e-12
4.76		6.5242e-12	6.78165e-12	6.77735e-12	6.76318e-12	6.77223e-12	6.66272e-12
4.78		6.5315e-12	6.78634e-12	6.77336e-12	6.75922e-12	6.76927e-12	6.65978e-12
4.8		6.52434e-12	6.78698e-12	6.77421e-12	6.75675e-12	6.77093e-12	6.66171e-12
4.82		6.5296e-12	6.78432e-12	6.77237e-12	6.75674e-12	6.77139e-12	6.65942e-12
4.84		6.5154e-12	6.7815e-12	6.77055e-12	6.76151e-12	6.77303e-12	6.66469e-12
4.86		6.52145e-12	6.7868e-12	6.76752e-12	6.75987e-12	6.77104e-12	6.66259e-12
4.88		6.53629e-12	6.78568e-12	6.77324e-12	6.75625e-12	6.77563e-12	6.66602e-12
4.9		6.52899e-12	6.78704e-12	6.77461e-12	6.75674e-12	6.7722e-12	6.65811e-12
4.92		6.53596e-12	6.78449e-12	6.77464e-12	6.75713e-12	6.77132e-12	6.66164e-12
4.94		6.54006e-12	6.78548e-12	6.77479e-12	6.76094e-12	6.76983e-12	6.66086e-12
4.96		6.5409e-12	6.79021e-12	6.77354e-12	6.75883e-12	6.77246e-12	6.66155e-12
4.98		6.54014e-12	6.77968e-12	6.77286e-12	6.75903e-12	6.77447e-12	6.66254e-12
5		6.54173e-12	6.79163e-12	6.76927e-12	6.75839e-12	6.77684e-12	6.66304e-12
5.02		6.52341e-12	6.78883e-12	6.7703e-12	6.75866e-12	6.77405e-12	6.66144e-12
5.04		6.52992e-12	6.78712e-12	6.76997e-12	6.76165e-12	6.77755e-12	6.66603e-12
5.06		6.51716e-12	6.78834e-12	6.77158e-12	6.76037e-12	6.77514e-12	6.66305e-12
5.08		6.52982e-12	6.78474e-12	6.76879e-12	6.76061e-12	6.77381e-12	6.66232e-12
5.1		6.52155e-12	6.7776e-12	6.76875e-12	6.76022e-12	6.77464e-12	6.66096e-12
5.12		6.5225e-12	6.77549e-12	6.77131e-12	6.75947e-12	6.77335e-12	6.66369e-12
5.14		6.51401e-12	6.76941e-12	6.76531e-12	6.76204e-12	6.77313e-12	6.66219e-12
5.16		6.52079e-12	6.77645e-12	6.76931e-12	6.76306e-12	6.77584e-12	6.66253e-12
5.18		6.52995e-12	6.77649e-12	6.76751e-12	6.76176e-12	6.77783e-12	6.66465e-12
5.2		6.54052e-12	6.78186e-12	6.76859e-12	6.76077e-12	6.77466e-12	6.66469e-12
5.22		6.55296e-12	6.78419e-12	6.76839e-12	6.76041e-12	6.77502e-12	6.66099e-12
5.24		6.55411e-12	6.77995e-12	6.7736e-12	6.75548e-12	6.77465e-12	6.6648e-12
5.26		6.54803e-12	6.78073e-12	6.77131e-12	6.76007e-12	6.77588e-12	6.66284e-12
5.28		6.54811e-12	6.78015e-12	6.7686e-12	6.76125e-12	6.77614e-12	6.66132e-12
5.3		6.54165e-12	6.78527e-12	6.76915e-12	6.75976e-12	6.77896e-12	6.6627e-12
5.32		6.53398e-12	6.78876e-12	6.77349e-12	6.76282e-12	6.77641e-12	6.66153e-12
5.34		6.52255e-12	6.79097e-12	6.77134e-12	6.76066e-12	6.77479e-12	6.66284e-12
5.36		6.52605e-12	6.7896e-12	6.76944e-12	6.76245e-12	6.7735e-12	6.66552e-12
5.38		6.53055e-12	6.78086e-12	6.77089e-12	6.76096e-12	6.77423e-12	6.65654e-12
5.4		6.53774e-12	6.7838e-12	6.7714e-12	6.76297e-12	6.77077e-12	6.6559e-12
5.42		6.53331e-12	6.78537e-12	6.7742e-12	6.76436e-12	6.77279e-12	6.65639e-12
5.44		6.53257e-12	6.78208e-12	6.76873e-12	6.76401e-12	6.77197e-12	6.65615e-12
5.46		6.53141e-12	6.78148e-12	6.77402e-12	6.76132e-12	6.77336e-12	6.66042e-12
5.48		6.52843e-12	6.78077e-12	6.77423e-12	6.75871e-12	6.77471e-12	6.65579e-12
5.5		6.53788e-12	6.78277e-12	6.77491e-12	6.76343e-12	6.77273e-12	6.65812e-12
5.52		6.52934e-12	6.78198e-12	6.77271e-12	6.7609e-12	6.77187e-12	6.65593e-12
5.54		6.52141e-12	6.78234e-12	6.77241e-12	6.76341e-12	6.77651e-12	6.65627e-12
5.56		6.51976e-12	6.78066e-12	6.77379e-12	6.76355e-12	6.77213e-12	6.65178e-12
5.58		6.51179e-12	6.78502e-12	6.77256e-12	6.76311e-12	6.7743e-12	6.65558e-12
5.6		6.52684e-12	6.78416e-12	6.77219e-12	6.76519e-12	6.77446e-12	6.65812e-12
5.62		6.5375e-12	6.77921e-12	6.77673e-12	6.7592e-12	6.77685e-12	6.65515e-12
5.64		6.54097e-12	6.78032e-12	6.77506e-12	6.76113e-12	6.77351e-12	6.65828e-12
5.66		6.54203e-12	6.78045e-12	6.77346e-12	6.75665e-12	6.77459e-12	6.6628e-12
5.68		6.54838e-12	6.78862e-12	6.77638e-12	6.76008e-12	6.77496e-12	6.66064e-12
5.7		6.54295e-12	6.78322e-12	6.77063e-12	6.75216e-12	6.77602e-12	6.66241e-12
5.72		6.54741e-12	6.78694e-12	6.7758e-12	6.75334e-12	6.77608e-12	6.66032e-12
5.74		6.54148e-12	6.78338e-12	6.77713e-12	6.75842e-12	6.77554e-12	6.65814e-12
5.76		6.54078e-12	6.78971e-12	6.77597e-12	6.75372e-12	6.77321e-12	6.65921e-12
5.78		6.55835e-12	6.78066e-12	6.77627e-12	6.75616e-12	6.77052e-12	6.66156e-12
5.8		6.56896e-12	6.78381e-12	6.77053e-12	6.75872e-12	6.77145e-12	6.65555e-12
5.82		6.55478e-12	6.78423e-12	6.77756e-12	6.7579e-12	6.77452e-12	6.66021e-12
5.84		6.54935e-12	6.78115e-12	6.77418e-12	6.75803e-12	6.77612e-12	6.66271e-12
5.86		6.54932e-12	6.78277e-12	6.77297e-12	6.75437e-12	6.77574e-12	6.65871e-12
5.88		6.56551e-12	6.78283e-12	6.77125e-12	6.75504e-12	6.77574e-12	6.65828e-12
5.9		6.56298e-12	6.77952e-12	6.77133e-12	6.75706e-12	6.77581e-12	6.66396e-12
5.92		6.55124e-12	6.78483e-12	6.77637e-12	6.75581e-12	6.77848e-12	6.66012e-12
5.94		6.56114e-12	6.78349e-12	6.77432e-12	6.75317e-12	6.77744e-12	6.65406e-12
5.96		6.55692e-12	6.78921e-12	6.77943e-12	6.75088e-12	6.77795e-12	6.65498e-12
5.98		6.55786e-12	6.79223e-12	6.77274e-12	6.75475e-12	6.7757e-12	6.65699e-12
6		6.54938e-12	6.78985e-12	6.77569e-12	6.7573e-12	6.77809e-12	6.66206e-12
6.02		6.53904e-12	6.78902e-12	6.77763e-12	6.75333e-12	6.77427e-12	6.65641e-12
6.04		6.53255e-12	6.78431e-12	6.77465e-12	6.75695e-12	6.77661e-12	6.65972e-12
6.06		6.54593e-12	6.78341e-12	6.7772e-12	6.75918e-12	6.77564e-12	6.6592e-12
6.08		6.54534e-12	6.78182e-12	6.77685e-12	6.7571e-12	6.77518e-12	6.66048e-12
6.1		6.54113e-12	6.78236e-12	6.77537e-12	6.75815e-12	6.77725e-12	6.65749e-12
6.12		6.56027e-12	6.78716e-12	6.77361e-12	6.75569e-12	6.77716e-12	6.6624e-12
6.14		6.56198e-12	6.78891e-12	6.77268e-12	6.74998e-12	6.77885e-12	6.66316e-12
6.16		6.56646e-12	6.78984e-12	6.77697e-12	6.75831e-12	6.77523e-12	6.66372e-12
6.18		6.55905e-12	6.78773e-12	6.77938e-12	6.75614e-12	6.77634e-12	6.66788e-12
6.2		6.55602e-12	6.78646e-12	6.77642e-12	6.75788e-12	6.77612e-12	6.6591e-12
6.22		6.55748e-12	6.78678e-12	6.77759e-12	6.75302e-12	6.77802e-12	6.6622e-12
6.24		6.54452e-12	6.78481e-12	6.7791e-12	6.75367e-12	6.77371e-12	6.66338e-12
6.26		6.54783e-12	6.78689e-12	6.77842e-12	6.75535e-12	6.77349e-12	6.66159e-12
6.28		6.56388e-12	6.78565e-12	6.77455e-12	6.75964e-12	6.77674e-12	6.65997e-12
6.3		6.55929e-12	6.78986e-12	6.77265e-12	6.7584e-12	6.77426e-12	6.65672e-12
6.32		6.56807e-12	6.78724e-12	6.77273e-12	6.76156e-12	6.77698e-12	6.65548e-12
6.34		6.56422e-12	6.78858e-12	6.76659e-12	6.75687e-12	6.77847e-12	6.65739e-12
6.36		6.57181e-12	6.78654e-12	6.75874e-12	6.7561e-12	6.77095e-12	6.6525e-12
6.38		6.57793e-12	6.79157e-12	6.74654e-12	6.7564e-12	6.77829e-12	6.65218e-12
6.4		6.57662e-12	6.79148e-12	6.74238e-12	6.76309e-12	6.77521e-12	6.65701e-12
6.42		6.5716e-12	6.7936e-12	6.73532e-12	6.76144e-12	6.77217e-12	6.65675e-12
6.44		6.57651e-12	6.7905e-12	6.72216e-12	6.76228e-12	6.77487e-12	6.65521e-12
6.46		6.57696e-12	6.78818e-12	6.71261e-12	6.76042e-12	6.77717e-12	6.65126e-12
6.48		6.57218e-12	6.78974e-12	6.70597e-12	6.75821e-12	6.7776e-12	6.65577e-12
6.5		6.56642e-12	6.79137e-12	6.69837e-12	6.76134e-12	6.7797e-12	6.65432e-12
6.52		6.55979e-12	6.7913e-12	6.68569e-12	6.76051e-12	6.77199e-12	6.65359e-12
6.54		6.54784e-12	6.78789e-12	6.6768e-12	6.76605e-12	6.77765e-12	6.65247e-12
6.56		6.53643e-12	6.78903e-12	6.66681e-12	6.76088e-12	6.78026e-12	6.65151e-12
6.58		6.50695e-12	6.78548e-12	6.66526e-12	6.75658e-12	6.78021e-12	6.65182e-12
6.6		6.49244e-12	6.78588e-12	6.65703e-12	6.7567e-12	6.77477e-12	6.65079e-12
6.62		6.47107e-12	6.78801e-12	6.65116e-12	6.76114e-12	6.77434e-12	6.64895e-12
6.64		6.4512e-12	6.78854e-12	6.64649e-12	6.76023e-12	6.77522e-12	6.64981e-12
6.66		6.44104e-12	6.79266e-12	6.64491e-12	6.76197e-12	6.77425e-12	6.65006e-12
6.68		6.43347e-12	6.78986e-12	6.64072e-12	6.75598e-12	6.77409e-12	6.64922e-12
6.7		6.42762e-12	6.79247e-12	6.63597e-12	6.75664e-12	6.77517e-12	6.64404e-12
6.72		6.42928e-12	6.79103e-12	6.63433e-12	6.76011e-12	6.77607e-12	6.64707e-12
6.74		6.41051e-12	6.79337e-12	6.62652e-12	6.75483e-12	6.7685e-12	6.64824e-12
6.76		6.40466e-12	6.78981e-12	6.62806e-12	6.7601e-12	6.77193e-12	6.64158e-12
6.78		6.39344e-12	6.78896e-12	6.62321e-12	6.76265e-12	6.76973e-12	6.64202e-12
6.8		6.39399e-12	6.79499e-12	6.62427e-12	6.76282e-12	6.76602e-12	6.64013e-12
6.82		6.38662e-12	6.78655e-12	6.62136e-12	6.76373e-12	6.77404e-12	6.63824e-12
6.84		6.39098e-12	6.78979e-12	6.61574e-12	6.75778e-12	6.77456e-12	6.63832e-12
6.86		6.39861e-12	6.79163e-12	6.61515e-12	6.76268e-12	6.77161e-12	6.63428e-12
6.88		6.40217e-12	6.78955e-12	6.60957e-12	6.76015e-12	6.77584e-12	6.63568e-12
6.9		6.38666e-12	6.78922e-12	6.61123e-12	6.76211e-12	6.77682e-12	6.63359e-12
6.92		6.3927e-12	6.78994e-12	6.6109e-12	6.76218e-12	6.77441e-12	6.62794e-12
6.94		6.39026e-12	6.78972e-12	6.59482e-12	6.76064e-12	6.77384e-12	6.63211e-12
6.96		6.39485e-12	6.80014e-12	6.60222e-12	6.76485e-12	6.77337e-12	6.62875e-12
6.98		6.39066e-12	6.79083e-12	6.60137e-12	6.76429e-12	6.77545e-12	6.62953e-12
7		6.39309e-12	6.79023e-12	6.60303e-12	6.76367e-12	6.77363e-12	6.63157e-12
7.02		6.38214e-12	6.79149e-12	6.59751e-12	6.7627e-12	6.7732e-12	6.6285e-12
7.04		6.38544e-12	6.79032e-12	6.60088e-12	6.76249e-12	6.77774e-12	6.63208e-12
7.06		6.37354e-12	6.78496e-12	6.59433e-12	6.76267e-12	6.77761e-12	6.62881e-12
7.08		6.36847e-12	6.78649e-12	6.59455e-12	6.75337e-12	6.77663e-12	6.62429e-12
7.1		6.37706e-12	6.78337e-12	6.59014e-12	6.76024e-12	6.77573e-12	6.62561e-12
7.12		6.38651e-12	6.79388e-12	6.58728e-12	6.75762e-12	6.77198e-12	6.62542e-12
7.14		6.38395e-12	6.79143e-12	6.58845e-12	6.75282e-12	6.77459e-12	6.62322e-12
7.16		6.37742e-12	6.79338e-12	6.58902e-12	6.74712e-12	6.77546e-12	6.62318e-12
7.18		6.38132e-12	6.79463e-12	6.586e-12	6.75023e-12	6.77296e-12	6.62238e-12
7.2		6.37828e-12	6.79837e-12	6.5833e-12	6.7463e-12	6.77103e-12	6.62114e-12
7.22		6.37497e-12	6.79343e-12	6.58205e-12	6.74292e-12	6.77468e-12	6.62182e-12
7.24		6.37096e-12	6.78736e-12	6.58269e-12	6.73873e-12	6.77629e-12	6.62086e-12
7.26		6.36872e-12	6.79311e-12	6.57745e-12	6.73435e-12	6.77691e-12	6.61883e-12
7.28		6.36845e-12	6.78907e-12	6.57951e-12	6.72883e-12	6.77237e-12	6.6173e-12
7.3		6.36732e-12	6.79598e-12	6.57615e-12	6.72488e-12	6.7731e-12	6.61658e-12
7.32		6.34584e-12	6.78493e-12	6.57593e-12	6.71826e-12	6.77403e-12	6.6135e-12
7.34		6.36467e-12	6.78408e-12	6.57485e-12	6.71586e-12	6.77153e-12	6.61274e-12
7.36		6.36667e-12	6.78596e-12	6.575e-12	6.71297e-12	6.77116e-12	6.61127e-12
7.38		6.37539e-12	6.78211e-12	6.57143e-12	6.71726e-12	6.77e-12	6.61555e-12
7.4		6.37805e-12	6.78149e-12	6.57022e-12	6.71547e-12	6.76823e-12	6.61385e-12
7.42		6.36346e-12	6.78178e-12	6.56708e-12	6.7069e-12	6.76668e-12	6.61206e-12
7.44		6.35939e-12	6.78344e-12	6.56597e-12	6.70967e-12	6.76182e-12	6.61221e-12
7.46		6.36811e-12	6.78225e-12	6.56145e-12	6.71105e-12	6.76418e-12	6.6167e-12
7.48		6.35742e-12	6.7825e-12	6.56361e-12	6.70926e-12	6.76426e-12	6.613e-12
7.5		6.36234e-12	6.78743e-12	6.55944e-12	6.7117e-12	6.76351e-12	6.60993e-12
7.52		6.3719e-12	6.78165e-12	6.5589e-12	6.70809e-12	6.76176e-12	6.61397e-12
7.54		6.36857e-12	6.78954e-12	6.55691e-12	6.70608e-12	6.76147e-12	6.61292e-12
7.56		6.36407e-12	6.78725e-12	6.55682e-12	6.70545e-12	6.76182e-12	6.61032e-12
7.58		6.35457e-12	6.78618e-12	6.55698e-12	6.70317e-12	6.75888e-12	6.60599e-12
7.6		6.34932e-12	6.76406e-12	6.55432e-12	6.70082e-12	6.75784e-12	6.60793e-12
7.62		6.35341e-12	6.74492e-12	6.55028e-12	6.70012e-12	6.75632e-12	6.6092e-12
7.64		6.34267e-12	6.7298e-12	6.54662e-12	6.69648e-12	6.75626e-12	6.60592e-12
7.66		6.33856e-12	6.69966e-12	6.54911e-12	6.69337e-12	6.75315e-12	6.60948e-12
7.68		6.32469e-12	6.68941e-12	6.54612e-12	6.69393e-12	6.74927e-12	6.60433e-12
7.7		6.33425e-12	6.66858e-12	6.54694e-12	6.69342e-12	6.7505e-12	6.60326e-12
7.72		6.35336e-12	6.65339e-12	6.54356e-12	6.69103e-12	6.74768e-12	6.60207e-12
7.74		6.3473e-12	6.65482e-12	6.53969e-12	6.68654e-12	6.74738e-12	6.60748e-12
7.76		6.34443e-12	6.63291e-12	6.54473e-12	6.69072e-12	6.74873e-12	6.60238e-12
7.78		6.35041e-12	6.62511e-12	6.53764e-12	6.68482e-12	6.74444e-12	6.60454e-12
7.8		6.34843e-12	6.62209e-12	6.53449e-12	6.68399e-12	6.7408e-12	6.59971e-12
7.82		6.34417e-12	6.62536e-12	6.5392e-12	6.68217e-12	6.74196e-12	6.59853e-12
7.84		6.32979e-12	6.61779e-12	6.53548e-12	6.68077e-12	6.7369e-12	6.6001e-12
7.86		6.31651e-12	6.60155e-12	6.53723e-12	6.67847e-12	6.73747e-12	6.59832e-12
7.88		6.32381e-12	6.6032e-12	6.53279e-12	6.67494e-12	6.74134e-12	6.59643e-12
7.9		6.32628e-12	6.59783e-12	6.52997e-12	6.6777e-12	6.73877e-12	6.60072e-12
7.92		6.32372e-12	6.60244e-12	6.52879e-12	6.67435e-12	6.73831e-12	6.59684e-12
7.94		6.30811e-12	6.59493e-12	6.52864e-12	6.67146e-12	6.73035e-12	6.59723e-12
7.96		6.31489e-12	6.59503e-12	6.52237e-12	6.66902e-12	6.72969e-12	6.59852e-12
7.98		6.30705e-12	6.59223e-12	6.52557e-12	6.66592e-12	6.72653e-12	6.59763e-12
8		6.31237e-12	6.5923e-12	6.52239e-12	6.66754e-12	6.72421e-12	6.5968e-12
8.02		6.30625e-12	6.59589e-12	6.52456e-12	6.66118e-12	6.72095e-12	6.59395e-12
8.04		6.29016e-12	6.58769e-12	6.52742e-12	6.65936e-12	6.72171e-12	6.59398e-12
8.06		6.29303e-12	6.59472e-12	6.52423e-12	6.66313e-12	6.7189e-12	6.59067e-12
8.08		6.3001e-12	6.58723e-12	6.52385e-12	6.66186e-12	6.71418e-12	6.59222e-12
8.1		6.28574e-12	6.59134e-12	6.51799e-12	6.65748e-12	6.71143e-12	6.59177e-12
8.12		6.28467e-12	6.59202e-12	6.52056e-12	6.65653e-12	6.71167e-12	6.58965e-12
8.14		6.29085e-12	6.58767e-12	6.51981e-12	6.65347e-12	6.70917e-12	6.5848e-12
8.16		6.29262e-12	6.58864e-12	6.51937e-12	6.65127e-12	6.71135e-12	6.58789e-12
8.18		6.28162e-12	6.59149e-12	6.51461e-12	6.64945e-12	6.70851e-12	6.58999e-12
8.2		6.28557e-12	6.58387e-12	6.51329e-12	6.6541e-12	6.70755e-12	6.58717e-12
8.22		6.28428e-12	6.58457e-12	6.51168e-12	6.65136e-12	6.70843e-12	6.58646e-12
8.24		6.27563e-12	6.57895e-12	6.51151e-12	6.64758e-12	6.70628e-12	6.58606e-12
8.26		6.27451e-12	6.58389e-12	6.50613e-12	6.64941e-12	6.70005e-12	6.58811e-12
8.28		6.28478e-12	6.58592e-12	6.50543e-12	6.64413e-12	6.70223e-12	6.58647e-12
8.3		6.28445e-12	6.58262e-12	6.50857e-12	6.64317e-12	6.6988e-12	6.59266e-12
8.32		6.28306e-12	6.58511e-12	6.50581e-12	6.64364e-12	6.69821e-12	6.58523e-12
8.34		6.29648e-12	6.58122e-12	6.50157e-12	6.64093e-12	6.69981e-12	6.58998e-12
8.36		6.28618e-12	6.57394e-12	6.50189e-12	6.63969e-12	6.69894e-12	6.58575e-12
8.38		6.29034e-12	6.57239e-12	6.50454e-12	6.63779e-12	6.69256e-12	6.58544e-12
8.4		6.28261e-12	6.57077e-12	6.50293e-12	6.63549e-12	6.69199e-12	6.58372e-12
8.42		6.28825e-12	6.57048e-12	6.49766e-12	6.6353e-12	6.69255e-12	6.58512e-12
8.44		6.27951e-12	6.57435e-12	6.50512e-12	6.63242e-12	6.69078e-12	6.58043e-12
8.46		6.28711e-12	6.5807e-12	6.49585e-12	6.63493e-12	6.68811e-12	6.5802e-12
8.48		6.28526e-12	6.57377e-12	6.49678e-12	6.63261e-12	6.68606e-12	6.57977e-12
8.5		6.28671e-12	6.57045e-12	6.49467e-12	6.62702e-12	6.68377e-12	6.57932e-12
8.52		6.2907e-12	6.56889e-12	6.49392e-12	6.6279e-12	6.68454e-12	6.57876e-12
8.54		6.29042e-12	6.57092e-12	6.49299e-12	6.62396e-12	6.68291e-12	6.58132e-12
8.56		6.27514e-12	6.57121e-12	6.49607e-12	6.62168e-12	6.68054e-12	6.57878e-12
8.58		6.2664e-12	6.56769e-12	6.49705e-12	6.62111e-12	6.68035e-12	6.57612e-12
8.6		6.2672e-12	6.565e-12	6.49034e-12	6.62214e-12	6.68024e-12	6.57721e-12
8.62		6.27503e-12	6.56715e-12	6.49078e-12	6.61795e-12	6.67783e-12	6.57883e-12
8.64		6.27113e-12	6.56132e-12	6.49148e-12	6.61738e-12	6.67547e-12	6.58092e-12
8.66		6.27162e-12	6.559e-12	6.48752e-12	6.61592e-12	6.67456e-12	6.57821e-12
8.68		6.26632e-12	6.56235e-12	6.48544e-12	6.61737e-12	6.67374e-12	6.57601e-12
8.7		6.2753e-12	6.56744e-12	6.48237e-12	6.61235e-12	6.6713e-12	6.57966e-12
8.72		6.27415e-12	6.56164e-12	6.48834e-12	6.61364e-12	6.67003e-12	6.57244e-12
8.74		6.26942e-12	6.5625e-12	6.48731e-12	6.60603e-12	6.66442e-12	6.57394e-12
8.76		6.26533e-12	6.56654e-12	6.4865e-12	6.60732e-12	6.66519e-12	6.57078e-12
8.78		6.26318e-12	6.56371e-12	6.48715e-12	6.60459e-12	6.65897e-12	6.57199e-12
8.8		6.26485e-12	6.57113e-12	6.48463e-12	6.60797e-12	6.65994e-12	6.57289e-12
8.82		6.26728e-12	6.56402e-12	6.48316e-12	6.60529e-12	6.66063e-12	6.57207e-12
8.84		6.28095e-12	6.55938e-12	6.48504e-12	6.60359e-12	6.65686e-12	6.56778e-12
8.86		6.27842e-12	6.54503e-12	6.48243e-12	6.60354e-12	6.66079e-12	6.56965e-12
8.88		6.26681e-12	6.55368e-12	6.48564e-12	6.60338e-12	6.65696e-12	6.56946e-12
8.9		6.27124e-12	6.55446e-12	6.48286e-12	6.60091e-12	6.65808e-12	6.56895e-12
8.92		6.2726e-12	6.55771e-12	6.48424e-12	6.59963e-12	6.65892e-12	6.56782e-12
8.94		6.25877e-12	6.55306e-12	6.4844e-12	6.6005e-12	6.65403e-12	6.56531e-12
8.96		6.25127e-12	6.55678e-12	6.48525e-12	6.59918e-12	6.6574e-12	6.56544e-12
8.98		6.24436e-12	6.55325e-12	6.48085e-12	6.59737e-12	6.65349e-12	6.56757e-12
9		6.24951e-12	6.54634e-12	6.48011e-12	6.59773e-12	6.65257e-12	6.56461e-12
9.02		6.24713e-12	6.55289e-12	6.47829e-12	6.59618e-12	6.65259e-12	6.56641e-12
9.04		6.24662e-12	6.54794e-12	6.48118e-12	6.59583e-12	6.65125e-12	6.56478e-12
9.06		6.25033e-12	6.55316e-12	6.48381e-12	6.59252e-12	6.64897e-12	6.56073e-12
9.08		6.24561e-12	6.55743e-12	6.47797e-12	6.59279e-12	6.64614e-12	6.56504e-12
9.1		6.24989e-12	6.545e-12	6.47778e-12	6.58659e-12	6.6437e-12	6.56078e-12
9.12		6.24506e-12	6.54513e-12	6.47878e-12	6.58923e-12	6.64136e-12	6.56375e-12
9.14		6.25133e-12	6.54921e-12	6.47477e-12	6.58751e-12	6.64359e-12	6.56551e-12
9.16		6.25283e-12	6.54318e-12	6.47767e-12	6.59289e-12	6.64113e-12	6.56309e-12
9.18		6.25346e-12	6.54245e-12	6.47282e-12	6.58846e-12	6.64076e-12	6.56143e-12
9.2		6.25289e-12	6.54593e-12	6.47037e-12	6.58527e-12	6.64008e-12	6.56137e-12
9.22		6.24435e-12	6.54766e-12	6.4754e-12	6.58406e-12	6.63903e-12	6.56245e-12
9.24		6.24483e-12	6.54026e-12	6.47649e-12	6.58187e-12	6.64034e-12	6.56317e-12
9.26		6.24172e-12	6.53628e-12	6.47553e-12	6.58387e-12	6.63764e-12	6.56255e-12
9.28		6.23868e-12	6.53374e-12	6.47791e-12	6.5839e-12	6.63358e-12	6.55789e-12
9.3		6.23888e-12	6.53588e-12	6.47722e-12	6.57977e-12	6.63958e-12	6.5573e-12
9.32		6.23749e-12	6.51778e-12	6.47096e-12	6.57955e-12	6.63561e-12	6.55887e-12
9.34		6.24477e-12	6.51438e-12	6.47139e-12	6.58279e-12	6.63382e-12	6.56028e-12
9.36		6.24192e-12	6.51847e-12	6.47191e-12	6.5764e-12	6.63277e-12	6.55532e-12
9.38		6.23934e-12	6.5172e-12	6.47745e-12	6.57611e-12	6.62435e-12	6.55723e-12
9.4		6.23327e-12	6.51231e-12	6.47531e-12	6.57298e-12	6.62652e-12	6.55822e-12
9.42		6.23797e-12	6.51286e-12	6.4751e-12	6.57396e-12	6.62644e-12	6.55403e-12
9.44		6.24416e-12	6.51653e-12	6.4743e-12	6.57029e-12	6.624e-12	6.55642e-12
9.46		6.23749e-12	6.51246e-12	6.47507e-12	6.57143e-12	6.62403e-12	6.55247e-12
9.48		6.23866e-12	6.51435e-12	6.47482e-12	6.57564e-12	6.62052e-12	6.55451e-12
9.5		6.23223e-12	6.51141e-12	6.4733e-12	6.56983e-12	6.62423e-12	6.55243e-12
9.52		6.23267e-12	6.51189e-12	6.4736e-12	6.57099e-12	6.61837e-12	6.55212e-12
9.54		6.22914e-12	6.51122e-12	6.47185e-12	6.57075e-12	6.62245e-12	6.5528e-12
9.56		6.2267e-12	6.50417e-12	6.47217e-12	6.56732e-12	6.622e-12	6.55424e-12
9.58		6.23422e-12	6.50515e-12	6.46979e-12	6.5662e-12	6.6179e-12	6.55225e-12
9.6		6.23565e-12	6.48834e-12	6.46805e-12	6.56763e-12	6.61929e-12	6.54613e-12
9.62		6.23227e-12	6.50878e-12	6.47032e-12	6.57038e-12	6.61848e-12	6.55314e-12
9.64		6.2373e-12	6.50515e-12	6.47212e-12	6.56554e-12	6.61495e-12	6.55064e-12
9.66		6.23692e-12	6.50258e-12	6.4689e-12	6.5658e-12	6.61635e-12	6.55225e-12
9.68		6.23756e-12	6.50326e-12	6.47377e-12	6.56599e-12	6.61207e-12	6.54984e-12
9.7		6.22675e-12	6.49824e-12	6.47106e-12	6.56244e-12	6.60794e-12	6.5516e-12
9.72		6.23057e-12	6.50289e-12	6.46603e-12	6.56345e-12	6.61383e-12	6.54951e-12
9.74		6.22928e-12	6.506e-12	6.46489e-12	6.56196e-12	6.61168e-12	6.54806e-12
9.76		6.23221e-12	6.50151e-12	6.46315e-12	6.56007e-12	6.61476e-12	6.545e-12
9.78		6.22407e-12	6.50678e-12	6.45872e-12	6.55724e-12	6.60527e-12	6.54898e-12
9.8		6.23215e-12	6.50826e-12	6.45938e-12	6.55786e-12	6.60798e-12	6.54522e-12
9.82		6.22955e-12	6.50459e-12	6.4539e-12	6.55978e-12	6.60767e-12	6.54457e-12
9.84		6.22299e-12	6.50065e-12	6.4553e-12	6.55924e-12	6.60846e-12	6.54115e-12
9.86		6.22674e-12	6.50789e-12	6.45445e-12	6.55769e-12	6.60274e-12	6.5445e-12
9.88		6.21435e-12	6.50201e-12	6.45846e-12	6.55861e-12	6.59976e-12	6.54352e-12
9.9		6.21798e-12	6.50651e-12	6.45511e-12	6.5551e-12	6.60384e-12	6.5461e-12
9.92		6.21392e-12	6.50672e-12	6.4562e-12	6.55694e-12	6.60311e-12	6.54514e-12
9.94		6.21488e-12	6.5058e-12	6.45104e-12	6.55347e-12	6.5962e-12	6.54332e-12
9.96		6.2188e-12	6.50259e-12	6.45531e-12	6.55208e-12	6.59523e-12	6.54426e-12
9.98		6.22126e-12	6.50589e-12	6.45597e-12	6.55216e-12	6.59913e-12	6.54482e-12
10		6.21417e-12	6.50103e-12	6.45676e-12	6.55111e-12	6.59553e-12	6.54165e-12
10.02		6.21605e-12	6.49988e-12	6.4547e-12	6.5513e-12	6.59632e-12	6.54708e-12
10.04		6.19923e-12	6.50739e-12	6.45343e-12	6.54808e-12	6.5942e-12	6.53857e-12
10.06		6.20508e-12	6.50076e-12	6.4529e-12	6.5489e-12	6.5963e-12	6.54142e-12
10.08		6.20902e-12	6.50026e-12	6.45424e-12	6.55304e-12	6.59454e-12	6.53974e-12
10.1		6.20755e-12	6.51591e-12	6.4564e-12	6.54935e-12	6.5924e-12	6.54416e-12
10.12		6.19788e-12	6.51067e-12	6.45213e-12	6.54328e-12	6.59388e-12	6.53752e-12
10.14		6.19819e-12	6.50826e-12	6.45309e-12	6.54875e-12	6.59322e-12	6.53246e-12
10.16		6.19673e-12	6.50628e-12	6.45135e-12	6.54507e-12	6.59011e-12	6.5333e-12
10.18		6.189e-12	6.51317e-12	6.45117e-12	6.54635e-12	6.59117e-12	6.53613e-12
10.2		6.19813e-12	6.50626e-12	6.44791e-12	6.55181e-12	6.59446e-12	6.53504e-12
10.22		6.19979e-12	6.49876e-12	6.44934e-12	6.54328e-12	6.59087e-12	6.53023e-12
10.24		6.20176e-12	6.50652e-12	6.44845e-12	6.54111e-12	6.58977e-12	6.53192e-12
10.26		6.19483e-12	6.50193e-12	6.4464e-12	6.54246e-12	6.59157e-12	6.53062e-12
10.28		6.20226e-12	6.49479e-12	6.44344e-12	6.54453e-12	6.58998e-12	6.53374e-12
10.3		6.21276e-12	6.49648e-12	6.44551e-12	6.54135e-12	6.58856e-12	6.53247e-12
10.32		6.19187e-12	6.49007e-12	6.44691e-12	6.54105e-12	6.58911e-12	6.53056e-12
10.34		6.19845e-12	6.50088e-12	6.44829e-12	6.54148e-12	6.58389e-12	6.52819e-12
10.36		6.2034e-12	6.49684e-12	6.4452e-12	6.54449e-12	6.58548e-12	6.52824e-12
10.38		6.20278e-12	6.50174e-12	6.44597e-12	6.54432e-12	6.58609e-12	6.53499e-12
10.4		6.2145e-12	6.49385e-12	6.44385e-12	6.54019e-12	6.58301e-12	6.5321e-12
10.42		6.22641e-12	6.49431e-12	6.44552e-12	6.53798e-12	6.57852e-12	6.52796e-12
10.44		6.22586e-12	6.49407e-12	6.44686e-12	6.54306e-12	6.57894e-12	6.52987e-12
10.46		6.21991e-12	6.48691e-12	6.44604e-12	6.54026e-12	6.58479e-12	6.5258e-12
10.48		6.21352e-12	6.49531e-12	6.44632e-12	6.53765e-12	6.58113e-12	6.52528e-12
10.5		6.20872e-12	6.49379e-12	6.44178e-12	6.53665e-12	6.58429e-12	6.52688e-12
10.52		6.20772e-12	6.48353e-12	6.44034e-12	6.53663e-12	6.58255e-12	6.52861e-12
10.54		6.20164e-12	6.47791e-12	6.44453e-12	6.53531e-12	6.58256e-12	6.53001e-12
10.56		6.20695e-12	6.49404e-12	6.44191e-12	6.53539e-12	6.58116e-12	6.5279e-12
10.58		6.20768e-12	6.49034e-12	6.43964e-12	6.53743e-12	6.57995e-12	6.52855e-12
10.6		6.20305e-12	6.47861e-12	6.43785e-12	6.53236e-12	6.57608e-12	6.5255e-12
[truncated: 7,470 more rows]

## Sheet: 17515150-180.abf
	Cm(F)
[truncated: 8,001 more rows]

## Sheet: 17515216-229.abf
	Cm(F)
[truncated: 8,001 more rows]

## Sheet: 17515275-302.abf
	Cm(F)
[truncated: 8,001 more rows]

[truncated: 14 more sheets: 17517156-182.abf, 17519085-111.abf, 17519222-241.abf, 17523001-031.abf, 17523114-140.abf, 17530051-067.abf, 17530069-101.abf, 17831025-066.abf, 17831079-132.abf, 17831133-166.abf, 17831168-200.abf, 17831202-234.abf, 17831236-269.abf, 17831271-305.abf]
